# Supplementary material for: Single-nuclei chromatin profiling of ventral midbrain reveals cell identity transcription factors and cell-type-specific gene regulatory variation
Source: Epigenetics Chromatin. 2021 Sep 9;14:43. doi: 10.1186/s13072-021-00418-3 (PMC8427957; doi:10.1186/s13072-021-00418-3)
Supplement: Supplementary file 2 — Additional file 2: Table S1. Cell-type composition in ventral midbrains of C57BL/6J and A/J in snATACseq. Cell types and identified cell numbers are indicated for both strains. [file 13072_2021_418_MOESM2_ESM.xlsx]

## Sheet: AJ
cell type	cell number
Astrocyte	1398
Endothelial stalk	155
Endothelial tip	195
Macrophage	437
Mural	3
Neuron	5653
Neuron (Slc17a6)	449
Neuron (Th)	196
Oligodendrocyte (Tfr)	1472
Polydendrocyte (Tnr)	151
Polydendrocyte (Tnr, Cspg5)	251

## Sheet: BL6
cell type	cell number
Astrocyte	1389
Endothelial stalk	69
Endothelial tip	43
Macrophage	530
Neuron	5863
Neuron (Slc17a6)	19
Neuron (Th)	45
Oligodendrocyte (Tfr)	1998
Polydendrocyte (Tnr)	73
Polydendrocyte (Tnr, Cspg5)	258
Mural	10
Oligodendrocyte (Tnr)	1
