# Supplementary material for: Single-nuclei chromatin profiling of ventral midbrain reveals cell identity transcription factors and cell-type-specific gene regulatory variation
Source: Epigenetics Chromatin. 2021 Sep 9;14:43. doi: 10.1186/s13072-021-00418-3 (PMC8427957; doi:10.1186/s13072-021-00418-3)
Supplement: Supplementary file 4 — Additional file 4: Table S3. Enrichment analysis on the cell-type-identity genes defined from existing scRNA-seq. The GO enrichment results for the cell identity genes for each cell type are provided. The enrichment analysis was performed using Enrichr and GO term identifiers, enrichment p values, scores, and identified gene names are provided for each GO term. [file 13072_2021_418_MOESM4_ESM.xlsx]

## Sheet: Astrocyte
GO_Biological_Process_2018.Term	GO_Biological_Process_2018.Overlap	GO_Biological_Process_2018.P.value	GO_Biological_Process_2018.Adjusted.P.value	GO_Biological_Process_2018.Old.P.value	GO_Biological_Process_2018.Old.Adjusted.P.value	GO_Biological_Process_2018.Odds.Ratio	GO_Biological_Process_2018.Combined.Score	GO_Biological_Process_2018.Genes
negative regulation of neuron differentiation (GO:0045665)	5/64	1.70498e-05	0.0870053	0	0	15.625	171.553	SOX2;EDNRB;ID2;SOX9;ITM2C
cell communication by electrical coupling involved in cardiac conduction (GO:0086064)	3/14	4.24153e-05	0.108223	0	0	42.8571	431.486	GJA1;ATP1A2;ATP1B2
long-chain fatty-acyl-CoA biosynthetic process (GO:0035338)	3/18	9.37129e-05	0.159406	0	0	33.3333	309.176	ACSL6;ACSBG1;ACSL3
ion transport (GO:0006811)	8/289	0.000101701	0.129745	0	0	5.53633	50.8981	GJA1;GABRB1;TTYH1;SLC1A2;SLC1A3;AQP4;ATP1A2;ATP1B2
positive regulation of protein phosphorylation (GO:0001934)	9/412	0.000222961	0.227554	0	0	4.36893	36.7362	SOX2;PRNP;NTRK2;MMD2;SOX9;GPR37L1;MT3;FGFR3;AGT
long-chain fatty-acyl-CoA metabolic process (GO:0035336)	3/25	0.000257515	0.219016	0	0	24	198.346	ACSL6;ACSBG1;ACSL3
negative regulation of epithelial cell proliferation (GO:0050680)	4/66	0.000334323	0.243722	0	0	12.1212	97.0109	SOX2;SPARC;NFIB;SOX9
regulation of cardiac conduction (GO:1903779)	4/67	0.000354195	0.225932	0	0	11.9403	94.8736	AHCYL1;ATP1A2;ATP1B2;AGT
chondrocyte differentiation (GO:0002062)	3/28	0.000362821	0.20572	0	0	21.4286	169.749	NFIB;SOX9;FGFR3
fatty-acyl-CoA biosynthetic process (GO:0046949)	3/30	0.000446403	0.227799	0	0	20	154.286	ACSL6;ACSBG1;ACSL3
amino acid import across plasma membrane (GO:0089718)	2/7	0.000511333	0.237212	0	0	57.1429	433.057	SLC1A2;SLC1A3
positive regulation of epithelial cell migration (GO:0010634)	4/74	0.000517696	0.22015	0	0	10.8108	81.7959	SPARC;SOX9;SASH1;AGT
ion transmembrane transport (GO:0034220)	6/219	0.000815473	0.320104	0	0	5.47945	38.9685	GJA1;GABRB1;TTYH1;AQP4;ATP1A2;ATP1B2
regulation of neuron differentiation (GO:0045664)	4/84	0.000835662	0.304599	0	0	9.52381	67.498	SOX2;CCDC88A;ID2;MMD2
acidic amino acid transport (GO:0015800)	2/9	0.000870867	0.296269	0	0	44.4444	313.156	SLC1A2;SLC1A3
negative regulation of pri-miRNA transcription from RNA polymerase II promoter (GO:1902894)	2/9	0.000870867	0.277752	0	0	44.4444	313.156	NFIB;SOX9
negative regulation of amyloid-beta formation (GO:1902430)	2/9	0.000870867	0.261414	0	0	44.4444	313.156	PRNP;CLU
potassium ion import (GO:0010107)	3/38	0.000901066	0.255452	0	0	15.7895	110.715	KCNJ10;ATP1A2;ATP1B2
L-glutamate transport (GO:0015813)	2/10	0.00108504	0.291418	0	0	40	273.046	SLC1A2;SLC1A3
cellular transition metal ion homeostasis (GO:0046916)	4/93	0.00122194	0.311777	0	0	8.60215	57.6974	PRNP;MT-RNR2;SLC39A12;MT3
negative regulation of protein metabolic process (GO:0051248)	3/43	0.00129455	0.314575	0	0	13.9535	92.785	PRNP;EDNRB;CLU
substantia nigra development (GO:0021762)	3/43	0.00129455	0.300276	0	0	13.9535	92.785	GLUD1;CKB;NDRG2
low-density lipoprotein particle remodeling (GO:0034374)	2/11	0.00132184	0.293276	0	0	36.3636	241.045	PLA2G7;AGT
negative regulation of amyloid precursor protein catabolic process (GO:1902992)	2/11	0.00132184	0.281056	0	0	36.3636	241.045	PRNP;CLU
regulation of heart contraction (GO:0008016)	4/95	0.00132224	0.269896	0	0	8.42105	55.8183	AHCYL1;ATP1A2;ATP1B2;AGT
cartilage development (GO:0051216)	3/46	0.00157519	0.309161	0	0	13.0435	84.1745	NFIB;SOX9;FGFR3
regulation of protein glycosylation (GO:0060049)	2/12	0.00158105	0.298818	0	0	33.3333	214.989	MT3;RAMP1
positive regulation of branching involved in ureteric bud morphogenesis (GO:0090190)	2/12	0.00158105	0.288145	0	0	33.3333	214.989	SOX9;AGT
regulation of lipid metabolic process (GO:0019216)	4/100	0.00159796	0.281185	0	0	8	51.5122	ID2;MID1IP1;PSAP;AGT
sodium ion export from cell (GO:0036376)	2/13	0.00186243	0.316799	0	0	30.7692	193.412	ATP1A2;ATP1B2
regulation of biomineral tissue development (GO:0070167)	2/13	0.00186243	0.30658	0	0	30.7692	193.412	S1PR1;SOX9
sodium ion export (GO:0071436)	2/13	0.00186243	0.296999	0	0	30.7692	193.412	ATP1A2;ATP1B2
cellular potassium ion homeostasis (GO:0030007)	2/13	0.00186243	0.287999	0	0	30.7692	193.412	ATP1A2;ATP1B2
membrane repolarization (GO:0086009)	2/13	0.00186243	0.279529	0	0	30.7692	193.412	ATP1A2;ATP1B2
regulation of secretion (GO:0051046)	2/14	0.00216577	0.315769	0	0	28.5714	175.285	MYO6;ACSL3
positive regulation of phosphatidylinositol 3-kinase signaling (GO:0014068)	3/53	0.0023702	0.335977	0	0	11.3208	68.4315	NTRK2;SOX9;AGT
regulation of branching involved in ureteric bud morphogenesis (GO:0090189)	2/15	0.00249083	0.343533	0	0	26.6667	159.87	SOX9;AGT
positive regulation of mesonephros development (GO:0061213)	2/15	0.00249083	0.334493	0	0	26.6667	159.87	SOX9;AGT
L-alpha-amino acid transmembrane transport (GO:1902475)	2/15	0.00249083	0.325916	0	0	26.6667	159.87	SLC1A2;SLC1A3
cellular sodium ion homeostasis (GO:0006883)	2/15	0.00249083	0.317768	0	0	26.6667	159.87	ATP1A2;ATP1B2
positive regulation of intracellular signal transduction (GO:1902533)	8/479	0.0027766	0.345585	0	0	3.34029	19.6627	SOX2;NTRK2;GJA1;SOX9;GPR37L1;FGFR3;SASH1;AGT
positive regulation of cell death (GO:0010942)	3/57	0.0029181	0.354549	0	0	10.5263	61.4403	PRNP;CLU;MT3
cellular monovalent inorganic cation homeostasis (GO:0030004)	2/17	0.00320529	0.380386	0	0	23.5294	135.128	ATP1A2;ATP1B2
regulation of cell growth (GO:0001558)	5/201	0.00339533	0.393782	0	0	4.97512	28.2853	LGI1;GJA1;CHPT1;MT3;AGT
platelet degranulation (GO:0002576)	4/124	0.00349019	0.395788	0	0	6.45161	36.5019	SPARC;PSAP;SCG3;CLU
regulation of amyloid-beta formation (GO:1902003)	2/18	0.00359424	0.398726	0	0	22.2222	125.076	PRNP;CLU
positive regulation of morphogenesis of an epithelium (GO:1905332)	2/18	0.00359424	0.390242	0	0	22.2222	125.076	SOX9;AGT
generation of neurons (GO:0048699)	4/130	0.00413101	0.439178	0	0	6.15385	33.7799	GPM6A;NTRK2;ID2;ITM2C
regulation of calcium ion transmembrane transport (GO:1903169)	2/20	0.0044345	0.461821	0	0	20	108.367	PRNP;ATP1A2
entrainment of circadian clock by photoperiod (GO:0043153)	2/20	0.0044345	0.452585	0	0	20	108.367	ID2;USP2
cellular response to copper ion (GO:0071280)	2/21	0.00488539	0.488826	0	0	19.0476	101.362	PRNP;MT3
photoperiodism (GO:0009648)	2/21	0.00488539	0.479426	0	0	19.0476	101.362	ID2;USP2
ERK1 and ERK2 cascade (GO:0070371)	2/21	0.00488539	0.47038	0	0	19.0476	101.362	SOX9;MT3
regulation of endothelial cell migration (GO:0010594)	3/69	0.0050044	0.472916	0	0	8.69565	46.0647	SPARC;SASH1;AGT
positive regulation of endothelial cell migration (GO:0010595)	3/70	0.00520972	0.483368	0	0	8.57143	45.062	SPARC;SASH1;AGT
negative regulation of developmental process (GO:0051093)	3/70	0.00520972	0.474736	0	0	8.57143	45.062	NFIB;SOX9;FGFR3
regulation of cellular component organization (GO:0051128)	4/140	0.00536814	0.48059	0	0	5.71429	29.8701	SPARC;CHPT1;AGT;GFAP
lamellipodium assembly (GO:0030032)	2/23	0.00584762	0.51449	0	0	17.3913	89.4212	CCDC88A;S1PR1
chloride transport (GO:0006821)	3/73	0.00585588	0.506484	0	0	8.21918	42.2491	GABRB1;TTYH1;SLC1A3
negative regulation of developmental growth (GO:0048640)	2/24	0.00635855	0.540794	0	0	16.6667	84.2993	MT3;FGFR3
negative regulation of T cell proliferation (GO:0042130)	2/24	0.00635855	0.531929	0	0	16.6667	84.2993	PRNP;SDC4
regulated exocytosis (GO:0045055)	4/148	0.00652013	0.536649	0	0	5.40541	27.2047	SPARC;PSAP;SCG3;CLU
glycolytic process through glucose-6-phosphate (GO:0061620)	2/25	0.00688907	0.558015	0	0	16	79.6451	ALDOC;PFKM
canonical glycolysis (GO:0061621)	2/25	0.00688907	0.549296	0	0	16	79.6451	ALDOC;PFKM
long-chain fatty acid transport (GO:0015909)	2/25	0.00688907	0.540845	0	0	16	79.6451	MID1IP1;ACSL3
glucose catabolic process to pyruvate (GO:0061718)	2/25	0.00688907	0.532651	0	0	16	79.6451	ALDOC;PFKM
response to copper ion (GO:0046688)	2/25	0.00688907	0.524701	0	0	16	79.6451	PRNP;MT3
glial cell differentiation (GO:0010001)	2/25	0.00688907	0.516984	0	0	16	79.6451	SOX2;NFIB
lamellipodium organization (GO:0097581)	2/25	0.00688907	0.509492	0	0	16	79.6451	CCDC88A;S1PR1
potassium ion homeostasis (GO:0055075)	2/25	0.00688907	0.502213	0	0	16	79.6451	ATP1A2;ATP1B2
L-amino acid transport (GO:0015807)	2/25	0.00688907	0.49514	0	0	16	79.6451	SLC1A2;SLC1A3
anterograde trans-synaptic signaling (GO:0098916)	5/240	0.00713732	0.505858	0	0	4.16667	20.5934	GRIA1;GABRB1;SLC1A2;SLC1A3;SLC6A1
protein stabilization (GO:0050821)	4/152	0.00715315	0.500035	0	0	5.26316	26.0011	USP2;ATP1B2;CLU;MT3
sodium ion homeostasis (GO:0055078)	2/26	0.00743899	0.512989	0	0	15.3846	75.4003	ATP1A2;ATP1B2
cytoskeleton-dependent intracellular transport (GO:0030705)	2/26	0.00743899	0.506149	0	0	15.3846	75.4003	CCDC88A;MYO10
regulation of pri-miRNA transcription from RNA polymerase II promoter (GO:1902893)	2/26	0.00743899	0.499489	0	0	15.3846	75.4003	NFIB;SOX9
negative regulation of catalytic activity (GO:0043086)	2/26	0.00743899	0.493002	0	0	15.3846	75.4003	MT3;TIMP4
negative regulation of transcription, DNA-templated (GO:0045892)	10/813	0.00747006	0.488714	0	0	2.46002	12.0464	SOX2;EDNRB;NFIX;NFIA;NFIB;ID2;USP2;PBXIP1;SOX9;MT3
regulation of phosphatidylinositol 3-kinase signaling (GO:0014066)	3/80	0.00754367	0.487283	0	0	7.5	36.6528	NTRK2;SOX9;AGT
transition metal ion transport (GO:0000041)	2/27	0.00800811	0.510817	0	0	14.8148	71.5156	TTYH1;MT3
modulation of chemical synaptic transmission (GO:0050804)	3/82	0.00807322	0.508613	0	0	7.31707	35.2625	GRIA1;LGI1;ATP1A2
negative regulation of endopeptidase activity (GO:0010951)	3/83	0.00834601	0.519386	0	0	7.22892	34.5974	MT3;TIMP4;AGT
positive regulation of lipid biosynthetic process (GO:0046889)	2/28	0.00859621	0.528511	0	0	14.2857	67.9491	SREBF1;MID1IP1
positive regulation of protein tyrosine kinase activity (GO:0061098)	2/28	0.00859621	0.52222	0	0	14.2857	67.9491	PRNP;AGT
positive regulation of protein modification process (GO:0031401)	4/163	0.0090999	0.546315	0	0	4.90798	23.065	NTRK2;SOX9;MT3;RAMP1
dicarboxylic acid transport (GO:0006835)	2/29	0.0092031	0.546086	0	0	13.7931	64.665	SLC1A2;SLC1A3
aminoglycan metabolic process (GO:0006022)	2/30	0.00982858	0.576497	0	0	13.3333	61.6328	BCAN;SDC4
activation of protein kinase B activity (GO:0032148)	2/30	0.00982858	0.569946	0	0	13.3333	61.6328	CCDC88A;MT3
regulation of protein phosphorylation (GO:0001932)	5/261	0.01004	0.575663	0	0	3.83142	17.629	PRNP;CCDC88A;NTRK2;SOX9;MT3
regulation of neuron apoptotic process (GO:0043523)	3/89	0.0100964	0.572463	0	0	6.74157	30.9814	NTRK2;PRNP;MT3
positive regulation of response to external stimulus (GO:0032103)	3/90	0.0104072	0.583604	0	0	6.66667	30.435	PLA2G7;SASH1;AGT
cellular zinc ion homeostasis (GO:0006882)	2/31	0.0104725	0.58088	0	0	12.9032	58.8259	SLC39A12;MT3
positive regulation of insulin secretion (GO:0032024)	2/31	0.0104725	0.574634	0	0	12.9032	58.8259	GLUD1;NNAT
regulation of protein tyrosine kinase activity (GO:0061097)	2/31	0.0104725	0.56852	0	0	12.9032	58.8259	PRNP;AGT
zinc ion homeostasis (GO:0055069)	2/31	0.0104725	0.562536	0	0	12.9032	58.8259	SLC39A12;MT3
positive regulation of protein kinase activity (GO:0045860)	4/172	0.0109278	0.580882	0	0	4.65116	21.0067	PRNP;MMD2;CLU;AGT
transmembrane transport (GO:0055085)	6/378	0.011801	0.62083	0	0	3.1746	14.0939	GJA1;GABRB1;TTYH1;AQP4;ATP1A2;ATP1B2
negative regulation of neurogenesis (GO:0050768)	2/33	0.0118146	0.615203	0	0	12.1212	53.799	SOX2;ID2
positive regulation of catalytic activity (GO:0043085)	2/33	0.0118146	0.608989	0	0	12.1212	53.799	MID1IP1;MT3
cellular metal ion homeostasis (GO:0006875)	3/96	0.0123887	0.632197	0	0	6.25	27.4435	ATP1A2;ATP1B2;MT3
negative regulation of cellular metabolic process (GO:0031324)	2/34	0.0125125	0.63219	0	0	11.7647	51.5415	EDNRB;MT3
regulation of axon extension (GO:0030516)	2/34	0.0125125	0.625992	0	0	11.7647	51.5415	MACF1;MT3
regulation of ion transmembrane transport (GO:0034765)	2/35	0.013228	0.655363	0	0	11.4286	49.4334	AHCYL1;KCNJ10
regulation of sodium ion transport (GO:0002028)	2/35	0.013228	0.649062	0	0	11.4286	49.4334	NKAIN4;AHCYL1
regulation of filopodium assembly (GO:0051489)	2/36	0.0139609	0.6785	0	0	11.1111	47.461	GPM6A;MYO10
regulation of cysteine-type endopeptidase activity (GO:2000116)	2/36	0.0139609	0.6721	0	0	11.1111	47.461	SOX2;MT3
metal ion transport (GO:0030001)	3/101	0.0141941	0.676941	0	0	5.94059	25.2768	KCNJ10;ATP1A2;SLC4A4
regulation of metal ion transport (GO:0010959)	2/37	0.0147111	0.695099	0	0	10.8108	45.6125	NKAIN4;CAMK2G
response to steroid hormone (GO:0048545)	2/37	0.0147111	0.688722	0	0	10.8108	45.6125	PAQR8;ATP1A2
positive regulation of axonogenesis (GO:0050772)	2/37	0.0147111	0.682461	0	0	10.8108	45.6125	MACF1;NTRK2
protein complex assembly (GO:0006461)	4/189	0.0149937	0.689304	0	0	4.2328	17.7783	GRIA1;MLC1;CAMK2G;PFKM
chemical synaptic transmission (GO:0007268)	5/289	0.0150502	0.685725	0	0	3.46021	14.5203	GRIA1;GABRB1;SLC1A2;SLC1A3;SLC6A1
positive regulation of MAPK cascade (GO:0043410)	5/289	0.0150502	0.679656	0	0	3.46021	14.5203	SOX2;NTRK2;GPR37L1;MT3;FGFR3
monovalent inorganic cation transport (GO:0015672)	3/104	0.0153453	0.686905	0	0	5.76923	24.0978	KCNJ10;ATP1A2;SLC4A4
positive regulation of neuron death (GO:1901216)	2/38	0.0154783	0.686833	0	0	10.5263	43.877	PRNP;CLU
regulation of ossification (GO:0030278)	2/38	0.0154783	0.680912	0	0	10.5263	43.877	S1PR1;SOX9
positive regulation of peptide hormone secretion (GO:0090277)	2/39	0.0162624	0.709291	0	0	10.2564	42.2451	GLUD1;NNAT
neuron migration (GO:0001764)	2/40	0.0170632	0.73791	0	0	10	40.7083	GPM6A;NTRK2
negative regulation of proteolysis (GO:0045861)	2/41	0.0178805	0.766756	0	0	9.7561	39.259	PRNP;TIMP4
negative regulation of cell projection organization (GO:0031345)	2/41	0.0178805	0.760367	0	0	9.7561	39.259	PRNP;ITM2C
regulation of protein modification process (GO:0031399)	2/42	0.0187141	0.789238	0	0	9.52381	37.8903	CCDC88A;MT3
regulation of autophagy (GO:0010506)	4/203	0.0189766	0.793749	0	0	3.94089	15.6238	SREBF1;PSAP;MT3;GFAP
regulation of MAPK cascade (GO:0043408)	4/203	0.0189766	0.787296	0	0	3.94089	15.6238	SOX2;NTRK2;GPR37L1;FGFR3
positive regulation of kinase activity (GO:0033674)	3/113	0.0191075	0.786334	0	0	5.30973	21.0142	NTRK2;MMD2;FGFR3
positive regulation of transport (GO:0051050)	2/44	0.0204295	0.834013	0	0	9.09091	35.3707	MLC1;ACSL3
positive regulation of peptidyl-tyrosine phosphorylation (GO:0050731)	3/116	0.0204649	0.82883	0	0	5.17241	20.1157	PRNP;FGFR3;AGT
positive regulation of phosphorylation (GO:0042327)	4/208	0.0205434	0.825456	0	0	3.84615	14.9431	NTRK2;SOX9;MT3;FGFR3
regulation of neuron projection development (GO:0010975)	3/119	0.0218743	0.872067	0	0	5.04202	19.2728	CCDC88A;NTRK2;ITM2C
pyruvate metabolic process (GO:0006090)	2/46	0.022208	0.878509	0	0	8.69565	33.107	LDHB;PFKM
negative regulation of growth (GO:0045926)	3/120	0.0223556	0.877544	0	0	5	19.0034	GJA1;MT3;FGFR3
positive regulation of organelle assembly (GO:1902117)	2/47	0.0231206	0.900643	0	0	8.51064	32.0599	CCDC88A;SDC4
negative regulation of transcription from RNA polymerase II promoter (GO:0000122)	7/565	0.0232447	0.898618	0	0	2.47788	9.32098	SOX2;EDNRB;NFIX;NFIA;NFIB;USP2;SOX9
protein oligomerization (GO:0051259)	4/217	0.0235598	0.90395	0	0	3.68664	13.8183	PRNP;MLC1;CAMK2G;PFKM
regulation of epithelial cell migration (GO:0010632)	2/48	0.0240483	0.915811	0	0	8.33333	31.0641	MACF1;SOX9
amino acid transport (GO:0006865)	2/48	0.0240483	0.909027	0	0	8.33333	31.0641	SLC7A10;SLC6A1
positive regulation of transcription, DNA-templated (GO:0045893)	11/1120	0.0241036	0.904418	0	0	1.96429	7.31773	SOX2;SREBF1;NFIX;NFIA;NFIB;ID2;MYO6;SOX9;MT3;PFKM;AGT
regulation of reactive oxygen species metabolic process (GO:2000377)	2/49	0.0249912	0.930876	0	0	8.16327	30.1162	MT3;AGT
negative regulation of response to stimulus (GO:0048585)	3/127	0.0258864	0.957234	0	0	4.72441	17.2632	NTRK2;CLU;FGFR3
regulation of cellular protein metabolic process (GO:0032268)	2/50	0.025949	0.952644	0	0	8	29.213	EDNRB;AGT
carboxylic acid transport (GO:0046942)	2/51	0.0269215	0.981288	0	0	7.84314	28.3516	PSAP;SLC7A10
regulation of signal transduction (GO:0009966)	4/233	0.0295572	1	0	0	3.43348	12.0907	NTRK2;CLU;FGFR3;SASH1
sphingosine-1-phosphate signaling pathway (GO:0003376)	1/6	0.029631	1	0	0	33.3333	117.298	S1PR1
positive regulation of protein glycosylation (GO:0060050)	1/6	0.029631	1	0	0	33.3333	117.298	RAMP1
neuron projection maintenance (GO:1990535)	1/6	0.029631	1	0	0	33.3333	117.298	PRNP
response to heparin (GO:0071503)	1/6	0.029631	1	0	0	33.3333	117.298	SOX9
amylin receptor signaling pathway (GO:0097647)	1/6	0.029631	1	0	0	33.3333	117.298	RAMP1
regulation of male gonad development (GO:2000018)	1/6	0.029631	1	0	0	33.3333	117.298	SOX9
regulation of NAD(P)H oxidase activity (GO:0033860)	1/6	0.029631	1	0	0	33.3333	117.298	AGT
positive regulation of activation of Janus kinase activity (GO:0010536)	1/6	0.029631	1	0	0	33.3333	117.298	AGT
ceramide transport (GO:0035627)	1/6	0.029631	1	0	0	33.3333	117.298	PSAP
regulation of anion channel activity (GO:0010359)	1/6	0.029631	1	0	0	33.3333	117.298	PRNP
regulation of protein targeting (GO:1903533)	1/6	0.029631	0.994782	0	0	33.3333	117.298	SREBF1
negative regulation of neural precursor cell proliferation (GO:2000178)	1/6	0.029631	0.98828	0	0	33.3333	117.298	ID2
regulation of mesenchymal stem cell differentiation (GO:2000739)	1/6	0.029631	0.981862	0	0	33.3333	117.298	SOX9
enteric nervous system development (GO:0048484)	1/6	0.029631	0.975528	0	0	33.3333	117.298	EDNRB
positive regulation of kidney development (GO:0090184)	1/6	0.029631	0.969274	0	0	33.3333	117.298	SOX9
epithelial tube formation (GO:0072175)	1/6	0.029631	0.963101	0	0	33.3333	117.298	SOX9
regulation of biosynthetic process (GO:0009889)	1/6	0.029631	0.957005	0	0	33.3333	117.298	MID1IP1
gap junction assembly (GO:0016264)	1/6	0.029631	0.950986	0	0	33.3333	117.298	GJA1
regulation of extracellular exosome assembly (GO:1903551)	1/6	0.029631	0.945043	0	0	33.3333	117.298	SDC4
astrocyte differentiation (GO:0048708)	1/6	0.029631	0.939173	0	0	33.3333	117.298	MT3
regulation of renal sodium excretion (GO:0035813)	1/6	0.029631	0.933375	0	0	33.3333	117.298	AGT
regulation of cytokine production involved in immune response (GO:0002718)	1/6	0.029631	0.927649	0	0	33.3333	117.298	TRIL
chondrocyte development (GO:0002063)	1/6	0.029631	0.921993	0	0	33.3333	117.298	SOX9
regulation of protein K63-linked ubiquitination (GO:1900044)	1/6	0.029631	0.916405	0	0	33.3333	117.298	SASH1
glutamate catabolic process (GO:0006538)	1/6	0.029631	0.910884	0	0	33.3333	117.298	GLUD1
L-amino acid import (GO:0043092)	1/6	0.029631	0.90543	0	0	33.3333	117.298	SLC1A3
positive regulation of blood pressure (GO:0045777)	1/6	0.029631	0.900041	0	0	33.3333	117.298	ID2
dendritic spine maintenance (GO:0097062)	1/6	0.029631	0.894715	0	0	33.3333	117.298	PRNP
fructose 6-phosphate metabolic process (GO:0006002)	1/6	0.029631	0.889452	0	0	33.3333	117.298	PFKM
adenylate cyclase-modulating G-protein coupled receptor signaling pathway (GO:0007188)	3/134	0.0296993	0.88629	0	0	4.47761	15.7461	PSAP;GPR37L1;RAMP1
negative regulation of supramolecular fiber organization (GO:1902904)	2/54	0.0299258	0.887858	0	0	7.40741	25.9928	MID1IP1;CLU
glycosphingolipid metabolic process (GO:0006687)	2/54	0.0299258	0.882726	0	0	7.40741	25.9928	GM2A;PSAP
negative regulation of cellular catabolic process (GO:0031330)	2/56	0.0319994	0.938466	0	0	7.14286	24.586	MT3;TIMP4
ATP metabolic process (GO:0046034)	2/56	0.0319994	0.933103	0	0	7.14286	24.586	CHCHD10;ATP1A2
glycosaminoglycan catabolic process (GO:0006027)	2/56	0.0319994	0.927801	0	0	7.14286	24.586	BCAN;SDC4
regulation of primary metabolic process (GO:0080090)	3/139	0.0325948	0.939724	0	0	4.31655	14.7781	ID2;PSAP;AGT
neuron differentiation (GO:0030182)	3/139	0.0325948	0.934444	0	0	4.31655	14.7781	NTRK2;ID2;ITM2C
chloride transmembrane transport (GO:1902476)	2/57	0.0330569	0.942399	0	0	7.01754	23.9265	GABRB1;SLC1A3
sodium ion transport (GO:0006814)	2/58	0.034128	0.967529	0	0	6.89655	23.294	ATP1A2;SLC4A4
angiotensin-activated signaling pathway (GO:0038166)	1/7	0.0344842	0.972227	0	0	28.5714	96.2072	AHCYL1
ATP hydrolysis coupled proton transport (GO:0015991)	1/7	0.0344842	0.966885	0	0	28.5714	96.2072	ATP1A2
negative regulation of membrane protein ectodomain proteolysis (GO:0051045)	1/7	0.0344842	0.961602	0	0	28.5714	96.2072	TIMP4
zinc II ion transmembrane import (GO:0071578)	1/7	0.0344842	0.956376	0	0	28.5714	96.2072	SLC39A12
ATP hydrolysis coupled cation transmembrane transport (GO:0099132)	1/7	0.0344842	0.951206	0	0	28.5714	96.2072	ATP1A2
response to misfolded protein (GO:0051788)	1/7	0.0344842	0.946092	0	0	28.5714	96.2072	CLU
regulation of dendritic spine maintenance (GO:1902950)	1/7	0.0344842	0.941033	0	0	28.5714	96.2072	PRNP
regulation of extracellular matrix organization (GO:1903053)	1/7	0.0344842	0.936027	0	0	28.5714	96.2072	AGT
cellular response to histamine (GO:0071420)	1/7	0.0344842	0.931075	0	0	28.5714	96.2072	GABRB1
vascular smooth muscle contraction (GO:0014829)	1/7	0.0344842	0.926174	0	0	28.5714	96.2072	EDNRB
cellular response to leptin stimulus (GO:0044320)	1/7	0.0344842	0.921325	0	0	28.5714	96.2072	MT3
xenobiotic catabolic process (GO:0042178)	1/7	0.0344842	0.916527	0	0	28.5714	96.2072	GSTM1
regulation of activation of Janus kinase activity (GO:0010533)	1/7	0.0344842	0.911778	0	0	28.5714	96.2072	AGT
negative regulation of glycoprotein biosynthetic process (GO:0010561)	1/7	0.0344842	0.907078	0	0	28.5714	96.2072	ITM2C
fructose 1,6-bisphosphate metabolic process (GO:0030388)	1/7	0.0344842	0.902426	0	0	28.5714	96.2072	ALDOC
L-cysteine metabolic process (GO:0046439)	1/7	0.0344842	0.897822	0	0	28.5714	96.2072	AHCYL1
positive regulation of phospholipid biosynthetic process (GO:0071073)	1/7	0.0344842	0.893265	0	0	28.5714	96.2072	ACSL3
negative regulation of necrotic cell death (GO:0060547)	1/7	0.0344842	0.888753	0	0	28.5714	96.2072	MT3
regulation of systemic arterial blood pressure by renin-angiotensin (GO:0003081)	1/7	0.0344842	0.884287	0	0	28.5714	96.2072	AGT
cellular response to cholesterol (GO:0071397)	1/7	0.0344842	0.879866	0	0	28.5714	96.2072	MLC1
calcitonin family receptor signaling pathway (GO:0097646)	1/7	0.0344842	0.875488	0	0	28.5714	96.2072	RAMP1
fructose metabolic process (GO:0006000)	1/7	0.0344842	0.871154	0	0	28.5714	96.2072	ALDOC
long-chain fatty acid import (GO:0044539)	1/7	0.0344842	0.866863	0	0	28.5714	96.2072	ACSL3
pituitary gland development (GO:0021983)	1/7	0.0344842	0.862613	0	0	28.5714	96.2072	SOX2
microglial cell activation (GO:0001774)	1/7	0.0344842	0.858405	0	0	28.5714	96.2072	CLU
neuron development (GO:0048666)	3/144	0.0356326	0.882684	0	0	4.16667	13.8937	LGI1;GPM6A;NTRK2
skeletal system development (GO:0001501)	3/146	0.0368873	0.909352	0	0	4.10959	13.5612	BCAN;SOX9;FGFR3
potassium ion transport (GO:0006813)	2/61	0.0374213	0.918081	0	0	6.55738	21.5444	KCNJ10;ATP1A2
glycosaminoglycan metabolic process (GO:0030203)	2/61	0.0374213	0.913688	0	0	6.55738	21.5444	BCAN;SDC4
negative regulation of peptidase activity (GO:0010466)	2/62	0.0385452	0.936648	0	0	6.45161	21.006	TIMP4;AGT
second-messenger-mediated signaling (GO:0019932)	2/62	0.0385452	0.932209	0	0	6.45161	21.006	EDNRB;AGT
cellular response to nitric oxide (GO:0071732)	1/8	0.0393135	0.946306	0	0	25	80.9047	MT3
regulation of establishment of protein localization to mitochondrion (GO:1903747)	1/8	0.0393135	0.941863	0	0	25	80.9047	SREBF1
regulation of chaperone-mediated autophagy (GO:1904714)	1/8	0.0393135	0.937462	0	0	25	80.9047	GFAP
regulation of amyloid precursor protein catabolic process (GO:1902991)	1/8	0.0393135	0.933101	0	0	25	80.9047	PRNP
myelin maintenance (GO:0043217)	1/8	0.0393135	0.928782	0	0	25	80.9047	CLU
protein lipoylation (GO:0009249)	1/8	0.0393135	0.924501	0	0	25	80.9047	NNAT
cellular response to angiotensin (GO:1904385)	1/8	0.0393135	0.920261	0	0	25	80.9047	AHCYL1
negative regulation of protein homooligomerization (GO:0032463)	1/8	0.0393135	0.916059	0	0	25	80.9047	CLU
leptin-mediated signaling pathway (GO:0033210)	1/8	0.0393135	0.911895	0	0	25	80.9047	MT3
endodermal cell fate commitment (GO:0001711)	1/8	0.0393135	0.907768	0	0	25	80.9047	SOX2
cellular response to reactive nitrogen species (GO:1902170)	1/8	0.0393135	0.903679	0	0	25	80.9047	MT3
negative regulation of activated T cell proliferation (GO:0046007)	1/8	0.0393135	0.899627	0	0	25	80.9047	PRNP
cellular cation homeostasis (GO:0030003)	1/8	0.0393135	0.895611	0	0	25	80.9047	MT3
regulation of amyloid fibril formation (GO:1905906)	1/8	0.0393135	0.89163	0	0	25	80.9047	CLU
atrial cardiac muscle cell to AV node cell signaling (GO:0086026)	1/8	0.0393135	0.887685	0	0	25	80.9047	GJA1
regulation of transcription from RNA polymerase II promoter in response to oxidative stress (GO:0043619)	1/8	0.0393135	0.883775	0	0	25	80.9047	MT3
insulin metabolic process (GO:1901142)	1/8	0.0393135	0.879898	0	0	25	80.9047	CPE
mammary gland epithelial cell differentiation (GO:0060644)	1/8	0.0393135	0.876056	0	0	25	80.9047	ID2
central nervous system myelination (GO:0022010)	1/8	0.0393135	0.872247	0	0	25	80.9047	CLU
negative regulation of calcium ion transmembrane transport (GO:1903170)	1/8	0.0393135	0.868471	0	0	25	80.9047	ATP1A2
dimeric G-protein coupled receptor signaling pathway (GO:0038042)	1/8	0.0393135	0.864728	0	0	25	80.9047	RAMP1
endochondral ossification (GO:0001958)	1/8	0.0393135	0.861016	0	0	25	80.9047	FGFR3
adenylate cyclase-inhibiting G-protein coupled receptor signaling pathway (GO:0007193)	2/63	0.0396819	0.865371	0	0	6.34921	20.488	PSAP;GPR37L1
negative regulation of neuron apoptotic process (GO:0043524)	2/63	0.0396819	0.861688	0	0	6.34921	20.488	NTRK2;MT3
glycerophospholipid metabolic process (GO:0006650)	2/64	0.0408313	0.88289	0	0	6.25	19.9894	PLA2G7;PRDX6
inorganic anion transmembrane transport (GO:0098661)	2/64	0.0408313	0.879164	0	0	6.25	19.9894	GABRB1;SLC1A3
positive regulation of JAK-STAT cascade (GO:0046427)	2/64	0.0408313	0.87547	0	0	6.25	19.9894	FGFR3;AGT
glycolipid metabolic process (GO:0006664)	2/65	0.0419931	0.896615	0	0	6.15385	19.5092	GM2A;PSAP
negative regulation of interleukin-17 production (GO:0032700)	1/9	0.0441188	0.938077	0	0	22.2222	69.3526	PRNP
removal of superoxide radicals (GO:0019430)	1/9	0.0441188	0.934185	0	0	22.2222	69.3526	MT3
alanine transport (GO:0032328)	1/9	0.0441188	0.930324	0	0	22.2222	69.3526	SLC7A10
L-fucose metabolic process (GO:0042354)	1/9	0.0441188	0.926496	0	0	22.2222	69.3526	FUT9
negative regulation of response to reactive oxygen species (GO:1901032)	1/9	0.0441188	0.922699	0	0	22.2222	69.3526	GPR37L1
positive regulation of triglyceride biosynthetic process (GO:0010867)	1/9	0.0441188	0.918933	0	0	22.2222	69.3526	SREBF1
regulation of amyloid precursor protein biosynthetic process (GO:0042984)	1/9	0.0441188	0.915197	0	0	22.2222	69.3526	ITM2C
cellular response to superoxide (GO:0071451)	1/9	0.0441188	0.911492	0	0	22.2222	69.3526	MT3
sterol catabolic process (GO:0016127)	1/9	0.0441188	0.907816	0	0	22.2222	69.3526	MT3
fucose catabolic process (GO:0019317)	1/9	0.0441188	0.904171	0	0	22.2222	69.3526	FUT9
embryonic digestive tract morphogenesis (GO:0048557)	1/9	0.0441188	0.900554	0	0	22.2222	69.3526	ID2
L-fucose catabolic process (GO:0042355)	1/9	0.0441188	0.896966	0	0	22.2222	69.3526	FUT9
positive regulation of cholesterol esterification (GO:0010873)	1/9	0.0441188	0.893407	0	0	22.2222	69.3526	AGT
cholesterol catabolic process (GO:0006707)	1/9	0.0441188	0.889875	0	0	22.2222	69.3526	MT3
potassium ion import across plasma membrane (GO:1990573)	1/9	0.0441188	0.886372	0	0	22.2222	69.3526	ATP1A2
central nervous system neuron development (GO:0021954)	1/9	0.0441188	0.882896	0	0	22.2222	69.3526	NTRK2
positive regulation of protein homooligomerization (GO:0032464)	1/9	0.0441188	0.879447	0	0	22.2222	69.3526	CLU
neuron projection organization (GO:0106027)	1/9	0.0441188	0.876025	0	0	22.2222	69.3526	PRNP
regulation of glycoprotein biosynthetic process (GO:0010559)	1/9	0.0441188	0.87263	0	0	22.2222	69.3526	MT3
regulation of endopeptidase activity (GO:0052548)	2/68	0.0455523	0.897503	0	0	5.88235	18.17	TIMP4;AGT
positive regulation of cellular biosynthetic process (GO:0031328)	3/159	0.0455881	0.894754	0	0	3.77358	11.6532	SREBF1;MID1IP1;CLU
positive regulation of cellular process (GO:0048522)	6/519	0.0459291	0.897993	0	0	2.31214	7.12291	LGI1;NTRK2;SOX9;ACSL3;MT3;FGFR3
positive regulation of plasma membrane bounded cell projection assembly (GO:0120034)	2/69	0.0467626	0.910801	0	0	5.7971	17.7546	GPM6A;CCDC88A
calcium-mediated signaling (GO:0019722)	2/70	0.0479848	0.931051	0	0	5.71429	17.3536	PRNP;EDNRB
regulation of response to stress (GO:0080134)	1/10	0.0489004	0.945222	0	0	20	60.3594	MLC1
protein-cofactor linkage (GO:0018065)	1/10	0.0489004	0.941655	0	0	20	60.3594	NNAT
regulation of myeloid leukocyte differentiation (GO:0002761)	1/10	0.0489004	0.938115	0	0	20	60.3594	FAM213A
positive regulation of steroid metabolic process (GO:0045940)	1/10	0.0489004	0.934602	0	0	20	60.3594	AGT
negative regulation of protein maturation (GO:1903318)	1/10	0.0489004	0.931115	0	0	20	60.3594	PRNP
macrophage chemotaxis (GO:0048246)	1/10	0.0489004	0.927653	0	0	20	60.3594	EDNRB
energy coupled proton transmembrane transport, against electrochemical gradient (GO:0015988)	1/10	0.0489004	0.924217	0	0	20	60.3594	ATP1A2
positive regulation of amyloid-beta formation (GO:1902004)	1/10	0.0489004	0.920807	0	0	20	60.3594	CLU
regulation of phospholipase activity (GO:0010517)	1/10	0.0489004	0.917422	0	0	20	60.3594	FGFR3
negative regulation of sodium ion transmembrane transporter activity (GO:2000650)	1/10	0.0489004	0.914061	0	0	20	60.3594	ATP1A2
glutamine metabolic process (GO:0006541)	1/10	0.0489004	0.910725	0	0	20	60.3594	GLUD1
cellular copper ion homeostasis (GO:0006878)	1/10	0.0489004	0.907413	0	0	20	60.3594	PRNP
regulation of amyloid-beta clearance (GO:1900221)	1/10	0.0489004	0.904126	0	0	20	60.3594	CLU
astrocyte development (GO:0014002)	1/10	0.0489004	0.900862	0	0	20	60.3594	MT3
positive regulation of lipase activity (GO:0060193)	1/10	0.0489004	0.897621	0	0	20	60.3594	FGFR3
creatine metabolic process (GO:0006600)	1/10	0.0489004	0.894404	0	0	20	60.3594	CKB
regulation of mRNA 3'-end processing (GO:0031440)	1/10	0.0489004	0.89121	0	0	20	60.3594	AHCYL1
chaperone-mediated protein transport (GO:0072321)	1/10	0.0489004	0.888038	0	0	20	60.3594	CLU
very-low-density lipoprotein particle assembly (GO:0034379)	1/10	0.0489004	0.884889	0	0	20	60.3594	ACSL3
dicarboxylic acid biosynthetic process (GO:0043650)	1/10	0.0489004	0.881762	0	0	20	60.3594	GLUD1
response to histamine (GO:0034776)	1/10	0.0489004	0.878657	0	0	20	60.3594	GABRB1
macrophage migration (GO:1905517)	1/10	0.0489004	0.875574	0	0	20	60.3594	EDNRB
positive regulation of mRNA splicing, via spliceosome (GO:0048026)	1/10	0.0489004	0.872513	0	0	20	60.3594	PRDX6
central nervous system projection neuron axonogenesis (GO:0021952)	1/10	0.0489004	0.869473	0	0	20	60.3594	NFIB
smooth muscle cell differentiation (GO:0051145)	1/10	0.0489004	0.866454	0	0	20	60.3594	EDNRB
regulation of cell communication (GO:0010646)	2/71	0.0492185	0.869074	0	0	5.6338	16.9661	GRIA1;SASH1
positive regulation of macromolecule metabolic process (GO:0010604)	4/276	0.0498085	0.876457	0	0	2.89855	8.69441	NTRK2;ID2;CLU;MT3
response to metal ion (GO:0010038)	2/72	0.0504638	0.884937	0	0	5.55556	16.5917	AHCYL1;MT3
regulation of neuron death (GO:1901214)	2/72	0.0504638	0.881906	0	0	5.55556	16.5917	PRNP;CLU
regulation of epithelial cell proliferation (GO:0050678)	2/72	0.0504638	0.878897	0	0	5.55556	16.5917	SOX2;SOX9
MAPK cascade (GO:0000165)	4/278	0.0508982	0.883447	0	0	2.8777	8.56958	SOX9;MT3;FGFR3;CAMK2G
positive regulation of inflammatory response (GO:0050729)	2/73	0.0517203	0.894674	0	0	5.47945	16.2296	PLA2G7;AGT
positive regulation of defense response (GO:0031349)	2/74	0.0529881	0.913508	0	0	5.40541	15.8794	PLA2G7;AGT
positive regulation of fatty acid biosynthetic process (GO:0045723)	1/11	0.0536583	0.921946	0	0	18.1818	53.184	MID1IP1
L-phenylalanine metabolic process (GO:0006558)	1/11	0.0536583	0.918853	0	0	18.1818	53.184	ASRGL1
regulation of cholesterol esterification (GO:0010872)	1/11	0.0536583	0.91578	0	0	18.1818	53.184	AGT
methionine metabolic process (GO:0006555)	1/11	0.0536583	0.912727	0	0	18.1818	53.184	AHCYL1
L-phenylalanine catabolic process (GO:0006559)	1/11	0.0536583	0.909695	0	0	18.1818	53.184	ASRGL1
positive regulation of chondrocyte differentiation (GO:0032332)	1/11	0.0536583	0.906682	0	0	18.1818	53.184	SOX9
negative regulation of blood vessel diameter (GO:0097756)	1/11	0.0536583	0.90369	0	0	18.1818	53.184	EDNRB
fatty acid transmembrane transport (GO:1902001)	1/11	0.0536583	0.900717	0	0	18.1818	53.184	MID1IP1
import across plasma membrane (GO:0098739)	1/11	0.0536583	0.897764	0	0	18.1818	53.184	ATP1A2
regulation of hydrogen peroxide-induced cell death (GO:1903205)	1/11	0.0536583	0.89483	0	0	18.1818	53.184	GPR37L1
response to nitric oxide (GO:0071731)	1/11	0.0536583	0.891916	0	0	18.1818	53.184	MT3
carnitine shuttle (GO:0006853)	1/11	0.0536583	0.88902	0	0	18.1818	53.184	MID1IP1
angiotensin maturation (GO:0002003)	1/11	0.0536583	0.886143	0	0	18.1818	53.184	AGT
cellular response to sterol (GO:0036315)	1/11	0.0536583	0.883284	0	0	18.1818	53.184	MLC1
relaxation of cardiac muscle (GO:0055119)	1/11	0.0536583	0.880444	0	0	18.1818	53.184	ATP1A2
oxidative phosphorylation (GO:0006119)	1/11	0.0536583	0.877622	0	0	18.1818	53.184	CHCHD10
erythrose 4-phosphate/phosphoenolpyruvate family amino acid catabolic process (GO:1902222)	1/11	0.0536583	0.874818	0	0	18.1818	53.184	ASRGL1
positive regulation of mesenchymal cell proliferation (GO:0002053)	1/11	0.0536583	0.872032	0	0	18.1818	53.184	SOX9
positive regulation of glycoprotein biosynthetic process (GO:0010560)	1/11	0.0536583	0.869264	0	0	18.1818	53.184	RAMP1
alcohol catabolic process (GO:0046164)	1/11	0.0536583	0.866513	0	0	18.1818	53.184	MT3
cochlea morphogenesis (GO:0090103)	1/11	0.0536583	0.863779	0	0	18.1818	53.184	SOX9
relaxation of muscle (GO:0090075)	1/11	0.0536583	0.861063	0	0	18.1818	53.184	ATP1A2
negative regulation of programmed cell death (GO:0043069)	5/408	0.053981	0.863526	0	0	2.45098	7.15472	NTRK2;MT-RNR2;SOX9;MT3;FGFR3
gland development (GO:0048732)	2/75	0.0542669	0.865387	0	0	5.33333	15.5405	SOX2;SOX9
negative regulation of cellular amide metabolic process (GO:0034249)	2/75	0.0542669	0.862691	0	0	5.33333	15.5405	PRNP;CLU
cAMP-mediated signaling (GO:0019933)	2/75	0.0542669	0.860012	0	0	5.33333	15.5405	SOX9;RAMP1
negative regulation of cell communication (GO:0010648)	2/78	0.0581682	0.918985	0	0	5.12821	14.5868	NTRK2;FGFR3
extracellular matrix disassembly (GO:0022617)	2/78	0.0581682	0.916149	0	0	5.12821	14.5868	BCAN;HTRA1
regulation of mesenchymal cell proliferation (GO:0010464)	1/12	0.0583926	0.916853	0	0	16.6667	47.3428	SOX9
vasoconstriction (GO:0042310)	1/12	0.0583926	0.914041	0	0	16.6667	47.3428	EDNRB
negative regulation of chondrocyte differentiation (GO:0032331)	1/12	0.0583926	0.911245	0	0	16.6667	47.3428	SOX9
negative regulation of protein oligomerization (GO:0032460)	1/12	0.0583926	0.908467	0	0	16.6667	47.3428	CLU
negative regulation of metabolic process (GO:0009892)	1/12	0.0583926	0.905706	0	0	16.6667	47.3428	MT3
iron ion transport (GO:0006826)	1/12	0.0583926	0.902961	0	0	16.6667	47.3428	TTYH1
negative regulation of oxidoreductase activity (GO:0051354)	1/12	0.0583926	0.900233	0	0	16.6667	47.3428	MT3
endochondral bone morphogenesis (GO:0060350)	1/12	0.0583926	0.897522	0	0	16.6667	47.3428	FGFR3
regulation of angiotensin levels in blood (GO:0002002)	1/12	0.0583926	0.894827	0	0	16.6667	47.3428	AGT
positive regulation of potassium ion transmembrane transporter activity (GO:1901018)	1/12	0.0583926	0.892147	0	0	16.6667	47.3428	ATP1B2
positive regulation of amyloid precursor protein catabolic process (GO:1902993)	1/12	0.0583926	0.889484	0	0	16.6667	47.3428	CLU
regulation of bone remodeling (GO:0046850)	1/12	0.0583926	0.886837	0	0	16.6667	47.3428	S1PR1
positive regulation of stem cell differentiation (GO:2000738)	1/12	0.0583926	0.884205	0	0	16.6667	47.3428	SOX9
dermatan sulfate biosynthetic process (GO:0030208)	1/12	0.0583926	0.881589	0	0	16.6667	47.3428	BCAN
phasic smooth muscle contraction (GO:0014821)	1/12	0.0583926	0.878989	0	0	16.6667	47.3428	EDNRB
negative regulation of myoblast differentiation (GO:0045662)	1/12	0.0583926	0.876404	0	0	16.6667	47.3428	SOX9
positive regulation of vascular endothelial growth factor receptor signaling pathway (GO:0030949)	1/12	0.0583926	0.873834	0	0	16.6667	47.3428	MT3
cellular response to hormone stimulus (GO:0032870)	2/80	0.0608217	0.907524	0	0	5	13.999	ATP1A2;RAMP1
positive regulation of cell proliferation (GO:0008284)	5/424	0.0616171	0.916711	0	0	2.35849	6.57268	NTRK2;ID2;SOX9;FGFR3;AGT
positive regulation of transcription from RNA polymerase II promoter (GO:0045944)	8/848	0.0620443	0.920383	0	0	1.88679	5.24511	SOX2;SREBF1;NFIX;NFIA;NFIB;MYO6;SOX9;PFKM
negative regulation of cell death (GO:0060548)	2/81	0.0621639	0.919485	0	0	4.93827	13.7184	CLU;MT3
organonitrogen compound biosynthetic process (GO:1901566)	3/181	0.0623992	0.920298	0	0	3.31492	9.19625	GLUD1;GSTM1;CHPT1
dermatan sulfate metabolic process (GO:0030205)	1/13	0.0631034	0.928002	0	0	15.3846	42.5074	BCAN
regulation of necrotic cell death (GO:0010939)	1/13	0.0631034	0.925335	0	0	15.3846	42.5074	MT3
dicarboxylic acid catabolic process (GO:0043649)	1/13	0.0631034	0.922684	0	0	15.3846	42.5074	GLUD1
regulation of plasma membrane bounded cell projection organization (GO:0120035)	1/13	0.0631034	0.920048	0	0	15.3846	42.5074	CCDC88A
positive regulation of sodium ion transport (GO:0010765)	1/13	0.0631034	0.917427	0	0	15.3846	42.5074	AHCYL1
atrial cardiac muscle cell action potential (GO:0086014)	1/13	0.0631034	0.91482	0	0	15.3846	42.5074	GJA1
glycerolipid catabolic process (GO:0046503)	1/13	0.0631034	0.912229	0	0	15.3846	42.5074	PRDX6
regulation of oxidoreductase activity (GO:0051341)	1/13	0.0631034	0.909652	0	0	15.3846	42.5074	MT3
water transport (GO:0006833)	1/13	0.0631034	0.907089	0	0	15.3846	42.5074	AQP4
maintenance of gastrointestinal epithelium (GO:0030277)	1/13	0.0631034	0.904541	0	0	15.3846	42.5074	SOX9
chondroitin sulfate catabolic process (GO:0030207)	1/13	0.0631034	0.902008	0	0	15.3846	42.5074	BCAN
regulation of triglyceride biosynthetic process (GO:0010866)	1/13	0.0631034	0.899488	0	0	15.3846	42.5074	SREBF1
tricarboxylic acid metabolic process (GO:0072350)	1/13	0.0631034	0.896982	0	0	15.3846	42.5074	GLUD1
glutamine family amino acid biosynthetic process (GO:0009084)	1/13	0.0631034	0.894491	0	0	15.3846	42.5074	GLUD1
regulation of cAMP metabolic process (GO:0030814)	1/13	0.0631034	0.892013	0	0	15.3846	42.5074	RAMP1
negative regulation of cartilage development (GO:0061037)	1/13	0.0631034	0.889549	0	0	15.3846	42.5074	SOX9
copper ion homeostasis (GO:0055070)	1/13	0.0631034	0.887098	0	0	15.3846	42.5074	PRNP
neuron fate commitment (GO:0048663)	1/13	0.0631034	0.884661	0	0	15.3846	42.5074	ID2
positive regulation of protein secretion (GO:0050714)	2/82	0.0635162	0.888008	0	0	4.87805	13.4462	GLUD1;NNAT
negative regulation of signaling (GO:0023057)	2/83	0.0648784	0.904575	0	0	4.81928	13.1819	NTRK2;FGFR3
negative regulation of neuron death (GO:1901215)	2/83	0.0648784	0.90211	0	0	4.81928	13.1819	NTRK2;MT3
protein maturation (GO:0051604)	2/83	0.0648784	0.899659	0	0	4.81928	13.1819	NNAT;CPE
regulation of peptidyl-tyrosine phosphorylation (GO:0050730)	2/85	0.0676322	0.935304	0	0	4.70588	12.6761	PRNP;AGT
negative regulation of hydrogen peroxide-induced cell death (GO:1903206)	1/14	0.0677909	0.934965	0	0	14.2857	38.4475	GPR37L1
fluid transport (GO:0042044)	1/14	0.0677909	0.932445	0	0	14.2857	38.4475	AQP4
intermediate filament organization (GO:0045109)	1/14	0.0677909	0.929939	0	0	14.2857	38.4475	GFAP
gliogenesis (GO:0042063)	1/14	0.0677909	0.927445	0	0	14.2857	38.4475	NFIB
regulation of calcineurin-NFAT signaling cascade (GO:0070884)	1/14	0.0677909	0.924966	0	0	14.2857	38.4475	PRNP
positive regulation of purine nucleotide metabolic process (GO:1900544)	1/14	0.0677909	0.922499	0	0	14.2857	38.4475	RAMP1
positive regulation of muscle hypertrophy (GO:0014742)	1/14	0.0677909	0.920046	0	0	14.2857	38.4475	AGT
cardiac left ventricle morphogenesis (GO:0003214)	1/14	0.0677909	0.917605	0	0	14.2857	38.4475	CPE
negative regulation of T cell receptor signaling pathway (GO:0050860)	1/14	0.0677909	0.915178	0	0	14.2857	38.4475	PRNP
hydrogen peroxide catabolic process (GO:0042744)	1/14	0.0677909	0.912763	0	0	14.2857	38.4475	PRDX6
regulation of neural precursor cell proliferation (GO:2000177)	1/14	0.0677909	0.910361	0	0	14.2857	38.4475	ID2
negative regulation of biomineral tissue development (GO:0070168)	1/14	0.0677909	0.907971	0	0	14.2857	38.4475	SOX9
negative regulation of cation transmembrane transport (GO:1904063)	1/14	0.0677909	0.905595	0	0	14.2857	38.4475	ATP1A2
divalent metal ion transport (GO:0070838)	2/88	0.0718344	0.957104	0	0	4.54545	11.97	MT3;RAMP1
response to cholesterol (GO:0070723)	1/15	0.0724552	0.962862	0	0	13.3333	34.9972	MLC1
negative regulation of muscle cell differentiation (GO:0051148)	1/15	0.0724552	0.960361	0	0	13.3333	34.9972	SOX9
digestive tract morphogenesis (GO:0048546)	1/15	0.0724552	0.957873	0	0	13.3333	34.9972	ID2
regulation of protein homooligomerization (GO:0032462)	1/15	0.0724552	0.955398	0	0	13.3333	34.9972	CLU
autonomic nervous system development (GO:0048483)	1/15	0.0724552	0.952936	0	0	13.3333	34.9972	EDNRB
endocardial cushion morphogenesis (GO:0003203)	1/15	0.0724552	0.950486	0	0	13.3333	34.9972	SOX9
positive regulation of small GTPase mediated signal transduction (GO:0051057)	1/15	0.0724552	0.948049	0	0	13.3333	34.9972	MMD2
positive regulation of potassium ion transmembrane transport (GO:1901381)	1/15	0.0724552	0.945624	0	0	13.3333	34.9972	ATP1B2
positive regulation of exosomal secretion (GO:1903543)	1/15	0.0724552	0.943212	0	0	13.3333	34.9972	SDC4
intracellular lipid transport (GO:0032365)	1/15	0.0724552	0.940812	0	0	13.3333	34.9972	MID1IP1
glycerophospholipid catabolic process (GO:0046475)	1/15	0.0724552	0.938424	0	0	13.3333	34.9972	PRDX6
negative regulation of protein processing (GO:0010955)	1/15	0.0724552	0.936048	0	0	13.3333	34.9972	PRNP
toll-like receptor 4 signaling pathway (GO:0034142)	1/15	0.0724552	0.933684	0	0	13.3333	34.9972	TRIL
dermatan sulfate proteoglycan biosynthetic process (GO:0050651)	1/15	0.0724552	0.931333	0	0	13.3333	34.9972	BCAN
negative regulation of interleukin-2 production (GO:0032703)	1/15	0.0724552	0.928993	0	0	13.3333	34.9972	PRNP
mesenchyme morphogenesis (GO:0072132)	1/15	0.0724552	0.926664	0	0	13.3333	34.9972	SOX9
regulation of cell-substrate junction assembly (GO:0090109)	1/15	0.0724552	0.924348	0	0	13.3333	34.9972	MACF1
nitric oxide mediated signal transduction (GO:0007263)	1/15	0.0724552	0.922043	0	0	13.3333	34.9972	AGT
negative regulation of release of cytochrome c from mitochondria (GO:0090201)	1/15	0.0724552	0.919749	0	0	13.3333	34.9972	CLU
regulation of cartilage development (GO:0061035)	1/15	0.0724552	0.917467	0	0	13.3333	34.9972	SOX9
lipid transport (GO:0006869)	2/91	0.0761192	0.961476	0	0	4.3956	11.3207	PSAP;PITPNC1
T cell migration (GO:0072678)	1/16	0.0770964	0.971415	0	0	12.5	32.0337	S1PR1
bone morphogenesis (GO:0060349)	1/16	0.0770964	0.969022	0	0	12.5	32.0337	FGFR3
positive regulation of triglyceride metabolic process (GO:0090208)	1/16	0.0770964	0.966641	0	0	12.5	32.0337	SREBF1
positive regulation of secretion (GO:0051047)	1/16	0.0770964	0.964272	0	0	12.5	32.0337	ACSL3
positive regulation of cyclic nucleotide metabolic process (GO:0030801)	1/16	0.0770964	0.961915	0	0	12.5	32.0337	RAMP1
regulation of exosomal secretion (GO:1903541)	1/16	0.0770964	0.959568	0	0	12.5	32.0337	SDC4
positive regulation of mRNA processing (GO:0050685)	1/16	0.0770964	0.957234	0	0	12.5	32.0337	PRDX6
positive regulation of cardiac muscle hypertrophy (GO:0010613)	1/16	0.0770964	0.95491	0	0	12.5	32.0337	AGT
glutamine family amino acid catabolic process (GO:0009065)	1/16	0.0770964	0.952598	0	0	12.5	32.0337	GLUD1
neurotransmitter transport (GO:0006836)	1/16	0.0770964	0.950297	0	0	12.5	32.0337	SLC1A3
positive regulation of macrophage derived foam cell differentiation (GO:0010744)	1/16	0.0770964	0.948007	0	0	12.5	32.0337	AGT
regulation of intrinsic apoptotic signaling pathway in response to DNA damage (GO:1902229)	1/16	0.0770964	0.945729	0	0	12.5	32.0337	CLU
positive regulation of cilium assembly (GO:0045724)	1/16	0.0770964	0.943461	0	0	12.5	32.0337	CCDC88A
positive regulation of cellular metabolic process (GO:0031325)	2/92	0.0775653	0.946928	0	0	4.34783	11.1158	MT3;AGT
nervous system development (GO:0007399)	5/455	0.0780729	0.95085	0	0	2.1978	5.60464	LGI1;BCAN;GPM6A;EDNRB;CAMK2G
regulation of cysteine-type endopeptidase activity involved in apoptotic process (GO:0043281)	2/93	0.0790201	0.960094	0	0	4.30108	10.9164	SOX2;MT3
positive regulation of ERK1 and ERK2 cascade (GO:0070374)	3/201	0.0798259	0.967581	0	0	2.98507	7.54599	NTRK2;MT3;FGFR3
protein transport (GO:0015031)	4/326	0.0809154	0.978463	0	0	2.45399	6.17019	MACF1;MYO6;CLU;RAMP1
reverse cholesterol transport (GO:0043691)	1/17	0.0817146	0.985791	0	0	11.7647	29.465	CLU
negative regulation of antigen receptor-mediated signaling pathway (GO:0050858)	1/17	0.0817146	0.983466	0	0	11.7647	29.465	PRNP
phospholipid catabolic process (GO:0009395)	1/17	0.0817146	0.981152	0	0	11.7647	29.465	PRDX6
positive regulation of nitrogen compound metabolic process (GO:0051173)	1/17	0.0817146	0.978849	0	0	11.7647	29.465	ACSL3
positive regulation of fatty acid metabolic process (GO:0045923)	1/17	0.0817146	0.976557	0	0	11.7647	29.465	MID1IP1
long-term memory (GO:0007616)	1/17	0.0817146	0.974275	0	0	11.7647	29.465	PRNP
macrophage activation (GO:0042116)	1/17	0.0817146	0.972004	0	0	11.7647	29.465	CLU
positive regulation of monocyte chemotaxis (GO:0090026)	1/17	0.0817146	0.969744	0	0	11.7647	29.465	PLA2G7
positive regulation of response to biotic stimulus (GO:0002833)	1/17	0.0817146	0.967494	0	0	11.7647	29.465	SASH1
regulation of cardiac muscle contraction by regulation of the release of sequestered calcium ion (GO:0010881)	1/17	0.0817146	0.965254	0	0	11.7647	29.465	ATP1A2
chaperone-mediated protein complex assembly (GO:0051131)	1/17	0.0817146	0.963025	0	0	11.7647	29.465	CLU
positive regulation of cartilage development (GO:0061036)	1/17	0.0817146	0.960806	0	0	11.7647	29.465	SOX9
cellular response to inorganic substance (GO:0071241)	1/17	0.0817146	0.958597	0	0	11.7647	29.465	MT3
negative regulation of reactive oxygen species metabolic process (GO:2000378)	1/17	0.0817146	0.956399	0	0	11.7647	29.465	MT3
membrane depolarization during cardiac muscle cell action potential (GO:0086012)	1/17	0.0817146	0.95421	0	0	11.7647	29.465	ATP1A2
regulation of cell death (GO:0010941)	2/96	0.0834354	0.972079	0	0	4.16667	10.3487	CLU;MT3
positive regulation of protein metabolic process (GO:0051247)	2/96	0.0834354	0.969865	0	0	4.16667	10.3487	CLU;AGT
positive regulation of signal transduction (GO:0009967)	3/206	0.0844818	0.979797	0	0	2.91262	7.19773	MACF1;MT3;SASH1
cellular response to organonitrogen compound (GO:0071417)	2/97	0.0849237	0.982689	0	0	4.12371	10.1691	GABRB1;SOX9
glucan catabolic process (GO:0009251)	1/18	0.08631	0.99647	0	0	11.1111	27.2201	PYGB
negative regulation of microtubule depolymerization (GO:0007026)	1/18	0.08631	0.994221	0	0	11.1111	27.2201	MID1IP1
regulation of adherens junction organization (GO:1903391)	1/18	0.08631	0.991981	0	0	11.1111	27.2201	MACF1
insulin secretion (GO:0030073)	1/18	0.08631	0.989752	0	0	11.1111	27.2201	CAMK2G
heart trabecula morphogenesis (GO:0061384)	1/18	0.08631	0.987533	0	0	11.1111	27.2201	S1PR1
positive regulation of p38MAPK cascade (GO:1900745)	1/18	0.08631	0.985324	0	0	11.1111	27.2201	SASH1
release of cytochrome c from mitochondria (GO:0001836)	1/18	0.08631	0.983124	0	0	11.1111	27.2201	CLU
calcium-mediated signaling using intracellular calcium source (GO:0035584)	1/18	0.08631	0.980935	0	0	11.1111	27.2201	PRNP
glycogen catabolic process (GO:0005980)	1/18	0.08631	0.978755	0	0	11.1111	27.2201	PYGB
positive regulation of cyclic nucleotide biosynthetic process (GO:0030804)	1/18	0.08631	0.976585	0	0	11.1111	27.2201	RAMP1
regulation of epithelial cell differentiation (GO:0030856)	1/18	0.08631	0.974424	0	0	11.1111	27.2201	SOX9
regulation of lipopolysaccharide-mediated signaling pathway (GO:0031664)	1/18	0.08631	0.972273	0	0	11.1111	27.2201	SASH1
negative regulation of calcium-mediated signaling (GO:0050849)	1/18	0.08631	0.970132	0	0	11.1111	27.2201	PRNP
positive regulation of cell growth (GO:0030307)	2/98	0.0864202	0.969236	0	0	4.08163	9.99402	LGI1;MACF1
regulation of insulin secretion (GO:0050796)	2/98	0.0864202	0.96711	0	0	4.08163	9.99402	GLUD1;NNAT
positive regulation of neuron differentiation (GO:0045666)	2/98	0.0864202	0.964994	0	0	4.08163	9.99402	NTRK2;MMD2
glycosaminoglycan biosynthetic process (GO:0006024)	2/99	0.0879246	0.979649	0	0	4.0404	9.82333	BCAN;SDC4
cellular response to metal ion (GO:0071248)	2/100	0.0894369	0.994328	0	0	4	9.65689	PRNP;MT3
cellular polysaccharide catabolic process (GO:0044247)	1/19	0.0908825	1	0	0	10.5263	25.2441	PYGB
protein targeting to lysosome (GO:0006622)	1/19	0.0908825	1	0	0	10.5263	25.2441	CLU
positive regulation of phospholipase activity (GO:0010518)	1/19	0.0908825	1	0	0	10.5263	25.2441	FGFR3
negative regulation of calcium ion transport (GO:0051926)	1/19	0.0908825	1	0	0	10.5263	25.2441	ATP1A2
positive regulation of mononuclear cell migration (GO:0071677)	1/19	0.0908825	0.999512	0	0	10.5263	25.2441	PLA2G7
cellular response to zinc ion (GO:0071294)	1/19	0.0908825	0.997362	0	0	10.5263	25.2441	MT3
positive regulation of oxidoreductase activity (GO:0051353)	1/19	0.0908825	0.995222	0	0	10.5263	25.2441	AGT
endocardial cushion development (GO:0003197)	1/19	0.0908825	0.993091	0	0	10.5263	25.2441	SOX9
positive regulation of epithelial cell differentiation (GO:0030858)	1/19	0.0908825	0.990969	0	0	10.5263	25.2441	SOX9
regulation of cAMP biosynthetic process (GO:0030817)	1/19	0.0908825	0.988856	0	0	10.5263	25.2441	RAMP1
gamma-aminobutyric acid signaling pathway (GO:0007214)	1/19	0.0908825	0.986752	0	0	10.5263	25.2441	GABRB1
positive regulation of neuron apoptotic process (GO:0043525)	1/19	0.0908825	0.984657	0	0	10.5263	25.2441	PRNP
positive regulation of axon extension (GO:0045773)	1/19	0.0908825	0.982571	0	0	10.5263	25.2441	MACF1
cellular divalent inorganic cation homeostasis (GO:0072503)	2/101	0.090957	0.981297	0	0	3.9604	9.49453	SLC39A12;MT3
regulation of kinase activity (GO:0043549)	2/101	0.090957	0.979227	0	0	3.9604	9.49453	NTRK2;FGFR3
positive regulation of gene expression (GO:0010628)	7/771	0.0915111	0.983118	0	0	1.81582	4.34217	SOX2;NTRK2;ID2;SOX9;CLU;MT3;AGT
neutrophil degranulation (GO:0043312)	5/479	0.0922924	0.989429	0	0	2.08768	4.97452	PYGB;GM2A;PSAP;ALDOC;PRDX6
neutrophil activation involved in immune response (GO:0002283)	5/483	0.094785	1	0	0	2.07039	4.87815	PYGB;GM2A;PSAP;ALDOC;PRDX6
aromatic amino acid family catabolic process (GO:0009074)	1/20	0.0954324	1	0	0	10	23.4934	ASRGL1
hydrogen peroxide metabolic process (GO:0042743)	1/20	0.0954324	1	0	0	10	23.4934	PRDX6
covalent chromatin modification (GO:0016569)	1/20	0.0954324	1	0	0	10	23.4934	MT3
embryonic digestive tract development (GO:0048566)	1/20	0.0954324	1	0	0	10	23.4934	ID2
negative regulation of cyclase activity (GO:0031280)	1/20	0.0954324	1	0	0	10	23.4934	EDNRB
negative regulation of adenylate cyclase activity (GO:0007194)	1/20	0.0954324	1	0	0	10	23.4934	EDNRB
negative regulation of interferon-gamma production (GO:0032689)	1/20	0.0954324	1	0	0	10	23.4934	PRNP
chondroitin sulfate biosynthetic process (GO:0030206)	1/20	0.0954324	1	0	0	10	23.4934	BCAN
cellular response to steroid hormone stimulus (GO:0071383)	1/20	0.0954324	1	0	0	10	23.4934	ATP1A2
negative regulation of protein depolymerization (GO:1901880)	1/20	0.0954324	0.999983	0	0	10	23.4934	MID1IP1
glial cell development (GO:0021782)	1/20	0.0954324	0.997934	0	0	10	23.4934	MT3
regulation of transport (GO:0051049)	1/20	0.0954324	0.995893	0	0	10	23.4934	MYO6
positive regulation of cAMP biosynthetic process (GO:0030819)	1/20	0.0954324	0.99386	0	0	10	23.4934	RAMP1
peptide metabolic process (GO:0006518)	2/104	0.0955626	0.993189	0	0	3.84615	9.03067	GSTM1;CPE
negative regulation of apoptotic process (GO:0043066)	5/485	0.0960443	0.996166	0	0	2.06186	4.83082	NTRK2;MT-RNR2;SOX9;MT3;FGFR3
neutrophil mediated immunity (GO:0002446)	5/487	0.0973121	1	0	0	2.05339	4.78405	PYGB;GM2A;PSAP;ALDOC;PRDX6
positive regulation of transcription from RNA polymerase II promoter involved in cellular response to chemical stimulus (GO:1901522)	1/21	0.0999598	1	0	0	9.52381	21.9332	MT3
regulation of interleukin-2 production (GO:0032663)	1/21	0.0999598	1	0	0	9.52381	21.9332	PRNP
regulation of interleukin-17 production (GO:0032660)	1/21	0.0999598	1	0	0	9.52381	21.9332	PRNP
energy reserve metabolic process (GO:0006112)	1/21	0.0999598	1	0	0	9.52381	21.9332	MT3
regulation of cardiac muscle contraction by calcium ion signaling (GO:0010882)	1/21	0.0999598	1	0	0	9.52381	21.9332	ATP1A2
negative regulation of cAMP biosynthetic process (GO:0030818)	1/21	0.0999598	1	0	0	9.52381	21.9332	EDNRB
regulation of cardiac muscle hypertrophy (GO:0010611)	1/21	0.0999598	1	0	0	9.52381	21.9332	AGT
lipid catabolic process (GO:0016042)	1/21	0.0999598	1	0	0	9.52381	21.9332	MT3
zinc II ion transport (GO:0006829)	1/21	0.0999598	1	0	0	9.52381	21.9332	MT3
synaptic transmission, glutamatergic (GO:0035249)	1/21	0.0999598	1	0	0	9.52381	21.9332	GRIA1
glutamate metabolic process (GO:0006536)	1/21	0.0999598	1	0	0	9.52381	21.9332	GLUD1
regulation of cytokine production (GO:0001817)	2/108	0.101805	1	0	0	3.7037	8.46183	TRIL;AGT
regulation of calcium ion transport into cytosol (GO:0010522)	1/22	0.104465	1	0	0	9.09091	20.5355	PRNP
regulation of microtubule depolymerization (GO:0031114)	1/22	0.104465	1	0	0	9.09091	20.5355	MID1IP1
regulation of vascular endothelial growth factor receptor signaling pathway (GO:0030947)	1/22	0.104465	1	0	0	9.09091	20.5355	MT3
regulation of calcium ion import (GO:0090279)	1/22	0.104465	1	0	0	9.09091	20.5355	PRNP
regulation of membrane protein ectodomain proteolysis (GO:0051043)	1/22	0.104465	1	0	0	9.09091	20.5355	TIMP4
glutathione derivative biosynthetic process (GO:1901687)	1/22	0.104465	1	0	0	9.09091	20.5355	GSTM1
cellular response to nerve growth factor stimulus (GO:1990090)	1/22	0.104465	1	0	0	9.09091	20.5355	NTRK2
protein homotrimerization (GO:0070207)	1/22	0.104465	1	0	0	9.09091	20.5355	SLC1A2
urogenital system development (GO:0001655)	1/22	0.104465	1	0	0	9.09091	20.5355	SOX9
positive regulation of protein targeting to membrane (GO:0090314)	1/22	0.104465	1	0	0	9.09091	20.5355	PRNP
positive regulation of proteolysis involved in cellular protein catabolic process (GO:1903052)	1/22	0.104465	1	0	0	9.09091	20.5355	CLU
viral genome replication (GO:0019079)	1/22	0.104465	1	0	0	9.09091	20.5355	NFIA
inner ear morphogenesis (GO:0042472)	1/22	0.104465	1	0	0	9.09091	20.5355	SOX9
negative regulation of response to endoplasmic reticulum stress (GO:1903573)	1/22	0.104465	1	0	0	9.09091	20.5355	CLU
positive regulation of RNA splicing (GO:0033120)	1/22	0.104465	1	0	0	9.09091	20.5355	PRDX6
regulation of bone resorption (GO:0045124)	1/22	0.104465	1	0	0	9.09091	20.5355	S1PR1
negative regulation of lyase activity (GO:0051350)	1/22	0.104465	1	0	0	9.09091	20.5355	EDNRB
regulation of monocyte chemotaxis (GO:0090025)	1/22	0.104465	1	0	0	9.09091	20.5355	PLA2G7
glutathione derivative metabolic process (GO:1901685)	1/22	0.104465	1	0	0	9.09091	20.5355	GSTM1
positive regulation of nucleic acid-templated transcription (GO:1903508)	5/502	0.107092	1	0	0	1.99203	4.45033	SOX2;ID2;SOX9;MT3;AGT
extracellular matrix organization (GO:0030198)	3/229	0.107324	1	0	0	2.62009	5.84779	BCAN;SPARC;HTRA1
cellular response to ammonium ion (GO:0071242)	1/23	0.108947	1	0	0	8.69565	19.2773	GABRB1
positive regulation of ERBB signaling pathway (GO:1901186)	1/23	0.108947	1	0	0	8.69565	19.2773	AGT
glycolytic process (GO:0006096)	1/23	0.108947	1	0	0	8.69565	19.2773	PFKM
positive regulation of protein oligomerization (GO:0032461)	1/23	0.108947	1	0	0	8.69565	19.2773	CLU
TOR signaling (GO:0031929)	1/23	0.108947	1	0	0	8.69565	19.2773	CCDC88A
zinc II ion transmembrane transport (GO:0071577)	1/23	0.108947	1	0	0	8.69565	19.2773	SLC39A12
glutamine family amino acid metabolic process (GO:0009064)	1/23	0.108947	1	0	0	8.69565	19.2773	GLUD1
negative regulation of axonogenesis (GO:0050771)	1/23	0.108947	1	0	0	8.69565	19.2773	MT3
divalent inorganic cation homeostasis (GO:0072507)	1/23	0.108947	1	0	0	8.69565	19.2773	MT3
regulation of release of sequestered calcium ion into cytosol by sarcoplasmic reticulum (GO:0010880)	1/23	0.108947	1	0	0	8.69565	19.2773	ATP1A2
positive regulation of ion transmembrane transporter activity (GO:0032414)	1/23	0.108947	1	0	0	8.69565	19.2773	ATP1B2
cellular response to amyloid-beta (GO:1904646)	1/23	0.108947	1	0	0	8.69565	19.2773	PRNP
positive regulation of cell junction assembly (GO:1901890)	1/23	0.108947	1	0	0	8.69565	19.2773	AGT
regulation of chondrocyte differentiation (GO:0032330)	1/23	0.108947	1	0	0	8.69565	19.2773	SOX9
regulation of ion homeostasis (GO:2000021)	1/23	0.108947	1	0	0	8.69565	19.2773	AGT
negative regulation of axon extension (GO:0030517)	1/23	0.108947	1	0	0	8.69565	19.2773	MT3
negative regulation of cell growth (GO:0030308)	2/115	0.11299	1	0	0	3.47826	7.58419	GJA1;MT3
cellular response to oxidative stress (GO:0034599)	2/115	0.11299	1	0	0	3.47826	7.58419	MT3;PRDX6
dendritic spine organization (GO:0097061)	1/24	0.113408	1	0	0	8.33333	18.1397	PRNP
cellular lipid catabolic process (GO:0044242)	1/24	0.113408	1	0	0	8.33333	18.1397	MT3
Golgi to plasma membrane protein transport (GO:0043001)	1/24	0.113408	1	0	0	8.33333	18.1397	MACF1
positive regulation of purine nucleotide biosynthetic process (GO:1900373)	1/24	0.113408	1	0	0	8.33333	18.1397	RAMP1
ATP generation from ADP (GO:0006757)	1/24	0.113408	1	0	0	8.33333	18.1397	PFKM
regulation of transmembrane transport (GO:0034762)	1/24	0.113408	1	0	0	8.33333	18.1397	KCNJ10
transition metal ion homeostasis (GO:0055076)	1/24	0.113408	1	0	0	8.33333	18.1397	MT3
negative regulation of intrinsic apoptotic signaling pathway in response to DNA damage (GO:1902230)	1/24	0.113408	1	0	0	8.33333	18.1397	CLU
negative regulation of oxidative stress-induced cell death (GO:1903202)	1/24	0.113408	1	0	0	8.33333	18.1397	GPR37L1
cellular senescence (GO:0090398)	1/24	0.113408	1	0	0	8.33333	18.1397	ID2
regulation of cell cycle G1/S phase transition (GO:1902806)	1/24	0.113408	1	0	0	8.33333	18.1397	ID2
regulation of apoptotic process (GO:0042981)	7/815	0.113745	1	0	0	1.71779	3.73413	SOX2;NTRK2;MT-RNR2;SOX9;CLU;MT3;FGFR3
cellular response to interferon-gamma (GO:0071346)	2/116	0.114613	1	0	0	3.44828	7.46963	AQP4;CAMK2G
sphingolipid metabolic process (GO:0006665)	2/116	0.114613	1	0	0	3.44828	7.46963	GM2A;PSAP
cellular response to epidermal growth factor stimulus (GO:0071364)	1/25	0.117846	1	0	0	8	17.107	SOX9
organophosphate ester transport (GO:0015748)	1/25	0.117846	1	0	0	8	17.107	PITPNC1
regulation of potassium ion transmembrane transporter activity (GO:1901016)	1/25	0.117846	1	0	0	8	17.107	ATP1B2
positive regulation of phosphatidylinositol 3-kinase activity (GO:0043552)	1/25	0.117846	1	0	0	8	17.107	FGFR3
protein import into nucleus, translocation (GO:0000060)	1/25	0.117846	1	0	0	8	17.107	MT3
peptide hormone secretion (GO:0030072)	1/25	0.117846	1	0	0	8	17.107	CAMK2G
regulation of protein ubiquitination involved in ubiquitin-dependent protein catabolic process (GO:2000058)	1/25	0.117846	1	0	0	8	17.107	CLU
neutral amino acid transport (GO:0015804)	1/25	0.117846	1	0	0	8	17.107	SLC7A10
response to amyloid-beta (GO:1904645)	1/25	0.117846	1	0	0	8	17.107	PRNP
chondroitin sulfate proteoglycan biosynthetic process (GO:0050650)	1/25	0.117846	1	0	0	8	17.107	BCAN
positive regulation of filopodium assembly (GO:0051491)	1/25	0.117846	1	0	0	8	17.107	GPM6A
positive regulation of nitric oxide biosynthetic process (GO:0045429)	1/25	0.117846	1	0	0	8	17.107	CLU
signal transduction in response to DNA damage (GO:0042770)	1/25	0.117846	1	0	0	8	17.107	MYO6
positive regulation of nitric oxide metabolic process (GO:1904407)	1/25	0.117846	1	0	0	8	17.107	CLU
plasma membrane bounded cell projection organization (GO:0120036)	2/118	0.117878	1	0	0	3.38983	7.24782	LGI1;GPM6A
regulation of transcription involved in G1/S transition of mitotic cell cycle (GO:0000083)	1/26	0.122262	1	0	0	7.69231	16.1661	ID2
response to growth factor (GO:0070848)	1/26	0.122262	1	0	0	7.69231	16.1661	SOX2
regulation of muscle contraction (GO:0006937)	1/26	0.122262	1	0	0	7.69231	16.1661	ATP1A2
regulation of microtubule-based process (GO:0032886)	1/26	0.122262	1	0	0	7.69231	16.1661	MACF1
regulation of p38MAPK cascade (GO:1900744)	1/26	0.122262	1	0	0	7.69231	16.1661	SASH1
regulation of T cell receptor signaling pathway (GO:0050856)	1/26	0.122262	1	0	0	7.69231	16.1661	PRNP
endocrine system development (GO:0035270)	1/26	0.122262	1	0	0	7.69231	16.1661	SOX2
positive regulation of cAMP metabolic process (GO:0030816)	1/26	0.122262	1	0	0	7.69231	16.1661	RAMP1
sulfur compound biosynthetic process (GO:0044272)	2/122	0.124476	1	0	0	3.27869	6.83161	BCAN;GSTM1
mRNA polyadenylation (GO:0006378)	1/27	0.126657	1	0	0	7.40741	15.3057	AHCYL1
regulation of cilium assembly (GO:1902017)	1/27	0.126657	1	0	0	7.40741	15.3057	CCDC88A
positive regulation of lipid kinase activity (GO:0090218)	1/27	0.126657	1	0	0	7.40741	15.3057	FGFR3
negative regulation of microtubule polymerization or depolymerization (GO:0031111)	1/27	0.126657	1	0	0	7.40741	15.3057	MID1IP1
purine ribonucleoside triphosphate biosynthetic process (GO:0009206)	1/27	0.126657	1	0	0	7.40741	15.3057	CHCHD10
regulation of protein targeting to membrane (GO:0090313)	1/27	0.126657	1	0	0	7.40741	15.3057	PRNP
regulation of blood vessel diameter (GO:0097746)	1/27	0.126657	1	0	0	7.40741	15.3057	AGT
regulation of autophagy of mitochondrion (GO:1903146)	1/27	0.126657	1	0	0	7.40741	15.3057	SREBF1
regulation of ERK1 and ERK2 cascade (GO:0070372)	3/247	0.126695	1	0	0	2.42915	5.01855	NTRK2;MT3;FGFR3
organic anion transport (GO:0015711)	2/124	0.127809	1	0	0	3.22581	6.6362	SLC4A4;PITPNC1
negative regulation of multicellular organismal process (GO:0051241)	2/125	0.129483	1	0	0	3.2	6.54146	NFIB;SOX9
RNA polyadenylation (GO:0043631)	1/28	0.131029	1	0	0	7.14286	14.5167	AHCYL1
positive regulation of phospholipid metabolic process (GO:1903727)	1/28	0.131029	1	0	0	7.14286	14.5167	FGFR3
regulation of NIK/NF-kappaB signaling (GO:1901222)	1/28	0.131029	1	0	0	7.14286	14.5167	SASH1
positive regulation of cell communication (GO:0010647)	1/28	0.131029	1	0	0	7.14286	14.5167	LGI1
cellular response to alcohol (GO:0097306)	1/28	0.131029	1	0	0	7.14286	14.5167	MLC1
cardiac muscle cell action potential involved in contraction (GO:0086002)	1/28	0.131029	1	0	0	7.14286	14.5167	GJA1
cellular amino acid biosynthetic process (GO:0008652)	1/28	0.131029	1	0	0	7.14286	14.5167	GLUD1
regulation of lipid biosynthetic process (GO:0046890)	1/28	0.131029	1	0	0	7.14286	14.5167	MID1IP1
negative regulation of response to DNA damage stimulus (GO:2001021)	1/28	0.131029	1	0	0	7.14286	14.5167	CLU
regulation of mRNA processing (GO:0050684)	1/28	0.131029	1	0	0	7.14286	14.5167	AHCYL1
regulation of fatty acid biosynthetic process (GO:0042304)	1/28	0.131029	1	0	0	7.14286	14.5167	MID1IP1
regulation of adenylate cyclase activity (GO:0045761)	1/28	0.131029	1	0	0	7.14286	14.5167	EDNRB
positive regulation of extrinsic apoptotic signaling pathway (GO:2001238)	1/28	0.131029	1	0	0	7.14286	14.5167	AGT
regulation of cell morphogenesis (GO:0022604)	1/28	0.131029	1	0	0	7.14286	14.5167	SPARC
positive regulation of fibroblast proliferation (GO:0048146)	1/28	0.131029	1	0	0	7.14286	14.5167	AGT
positive regulation of NF-kappaB transcription factor activity (GO:0051092)	2/128	0.134536	1	0	0	3.125	6.26851	CLU;AGT
regulation of protein processing (GO:0070613)	2/128	0.134536	1	0	0	3.125	6.26851	PRNP;CLU
regulation of striated muscle contraction (GO:0006942)	1/29	0.13538	1	0	0	6.89655	13.7908	ATP1A2
cellular response to cadmium ion (GO:0071276)	1/29	0.13538	1	0	0	6.89655	13.7908	MT3
regulation of macrophage derived foam cell differentiation (GO:0010743)	1/29	0.13538	1	0	0	6.89655	13.7908	AGT
very long-chain fatty acid metabolic process (GO:0000038)	1/29	0.13538	1	0	0	6.89655	13.7908	ACSBG1
superoxide metabolic process (GO:0006801)	1/29	0.13538	1	0	0	6.89655	13.7908	MT3
cardiac muscle cell action potential (GO:0086001)	1/29	0.13538	1	0	0	6.89655	13.7908	ATP1A2
regulation of vasoconstriction (GO:0019229)	1/29	0.13538	1	0	0	6.89655	13.7908	AGT
regulation of activated T cell proliferation (GO:0046006)	1/29	0.13538	1	0	0	6.89655	13.7908	PRNP
positive regulation of epidermal growth factor receptor signaling pathway (GO:0045742)	1/29	0.13538	1	0	0	6.89655	13.7908	AGT
amino acid transmembrane transport (GO:0003333)	1/29	0.13538	1	0	0	6.89655	13.7908	SLC7A10
positive regulation of transcription from RNA polymerase II promoter in response to stress (GO:0036003)	1/29	0.13538	1	0	0	6.89655	13.7908	MT3
negative regulation of lymphocyte proliferation (GO:0050672)	1/29	0.13538	1	0	0	6.89655	13.7908	SDC4
regulation of myoblast differentiation (GO:0045661)	1/29	0.13538	1	0	0	6.89655	13.7908	SOX9
protein localization to plasma membrane (GO:0072659)	2/130	0.137929	1	0	0	3.07692	6.09543	MACF1;RAMP1
regulation of developmental growth (GO:0048638)	1/30	0.13971	1	0	0	6.66667	13.1213	FGFR3
negative regulation of endothelial cell proliferation (GO:0001937)	1/30	0.13971	1	0	0	6.66667	13.1213	SPARC
connective tissue development (GO:0061448)	1/30	0.13971	1	0	0	6.66667	13.1213	SOX9
cellular response to drug (GO:0035690)	1/30	0.13971	1	0	0	6.66667	13.1213	MT3
negative regulation of transferase activity (GO:0051348)	1/30	0.13971	1	0	0	6.66667	13.1213	CHCHD10
chondroitin sulfate metabolic process (GO:0030204)	1/30	0.13971	1	0	0	6.66667	13.1213	BCAN
positive regulation of reactive oxygen species biosynthetic process (GO:1903428)	1/30	0.13971	1	0	0	6.66667	13.1213	CLU
response to cadmium ion (GO:0046686)	1/31	0.144017	1	0	0	6.45161	12.5021	MT3
alpha-amino acid metabolic process (GO:1901605)	1/31	0.144017	1	0	0	6.45161	12.5021	CKB
renal water homeostasis (GO:0003091)	1/31	0.144017	1	0	0	6.45161	12.5021	AQP4
skeletal system morphogenesis (GO:0048705)	1/31	0.144017	1	0	0	6.45161	12.5021	FGFR3
protein destabilization (GO:0031648)	1/31	0.144017	1	0	0	6.45161	12.5021	PRNP
endocytosis (GO:0006897)	3/263	0.144887	1	0	0	2.28137	4.40715	SPARC;MYO6;MLC1
cellular response to organic cyclic compound (GO:0071407)	2/135	0.146494	1	0	0	2.96296	5.69117	GABRB1;ATP1A2
negative regulation of calcium ion transmembrane transporter activity (GO:1901020)	1/32	0.148304	1	0	0	6.25	11.9281	ATP1A2
mitochondrial transmembrane transport (GO:1990542)	1/32	0.148304	1	0	0	6.25	11.9281	MID1IP1
response to zinc ion (GO:0010043)	1/32	0.148304	1	0	0	6.25	11.9281	MT3
phosphatidylcholine biosynthetic process (GO:0006656)	1/32	0.148304	1	0	0	6.25	11.9281	CHPT1
purine ribonucleoside triphosphate metabolic process (GO:0009205)	1/32	0.148304	1	0	0	6.25	11.9281	ATP1A2
central nervous system neuron differentiation (GO:0021953)	1/32	0.148304	1	0	0	6.25	11.9281	NTRK2
protein trimerization (GO:0070206)	1/32	0.148304	1	0	0	6.25	11.9281	SLC1A2
regulation of nitric oxide biosynthetic process (GO:0045428)	1/32	0.148304	1	0	0	6.25	11.9281	CLU
cyclic-nucleotide-mediated signaling (GO:0019935)	1/32	0.148304	1	0	0	6.25	11.9281	SOX9
ATP biosynthetic process (GO:0006754)	1/32	0.148304	1	0	0	6.25	11.9281	CHCHD10
aminoglycan catabolic process (GO:0006026)	1/32	0.148304	1	0	0	6.25	11.9281	SDC4
positive regulation of tumor necrosis factor superfamily cytokine production (GO:1903557)	1/32	0.148304	1	0	0	6.25	11.9281	CLU
positive regulation of transferase activity (GO:0051347)	2/137	0.149951	1	0	0	2.91971	5.54	NTRK2;FGFR3
glycogen metabolic process (GO:0005977)	1/33	0.152569	1	0	0	6.06061	11.3948	PYGB
regulation of phosphatidylinositol 3-kinase activity (GO:0043551)	1/33	0.152569	1	0	0	6.06061	11.3948	FGFR3
negative regulation of mitochondrion organization (GO:0010823)	1/33	0.152569	1	0	0	6.06061	11.3948	CLU
stem cell differentiation (GO:0048863)	1/33	0.152569	1	0	0	6.06061	11.3948	GPM6A
embryonic organ morphogenesis (GO:0048562)	1/33	0.152569	1	0	0	6.06061	11.3948	ID2
carboxylic acid metabolic process (GO:0019752)	1/33	0.152569	1	0	0	6.06061	11.3948	GLUD1
cellular response to growth factor stimulus (GO:0071363)	2/139	0.153424	1	0	0	2.8777	5.39439	NTRK2;SOX9
negative regulation of sequence-specific DNA binding transcription factor activity (GO:0043433)	2/140	0.155166	1	0	0	2.85714	5.32359	PRNP;ID2
bone development (GO:0060348)	1/34	0.156813	1	0	0	5.88235	10.8982	FGFR3
apoptotic mitochondrial changes (GO:0008637)	1/34	0.156813	1	0	0	5.88235	10.8982	CLU
negative regulation of DNA binding (GO:0043392)	1/34	0.156813	1	0	0	5.88235	10.8982	ID2
regulation of alcohol biosynthetic process (GO:1902930)	1/34	0.156813	1	0	0	5.88235	10.8982	SREBF1
negative regulation of T cell activation (GO:0050868)	1/34	0.156813	1	0	0	5.88235	10.8982	SDC4
positive regulation of exocytosis (GO:0045921)	1/34	0.156813	1	0	0	5.88235	10.8982	SDC4
regulation of JUN kinase activity (GO:0043506)	1/34	0.156813	1	0	0	5.88235	10.8982	SASH1
response to peptide (GO:1901652)	1/34	0.156813	1	0	0	5.88235	10.8982	PRNP
positive regulation of NIK/NF-kappaB signaling (GO:1901224)	1/35	0.161037	1	0	0	5.71429	10.435	SASH1
positive regulation of ATPase activity (GO:0032781)	1/35	0.161037	1	0	0	5.71429	10.435	ATP1B2
carboxylic acid transmembrane transport (GO:1905039)	1/35	0.161037	1	0	0	5.71429	10.435	SLC7A10
carbohydrate catabolic process (GO:0016052)	1/35	0.161037	1	0	0	5.71429	10.435	PFKM
sulfur compound catabolic process (GO:0044273)	1/35	0.161037	1	0	0	5.71429	10.435	BCAN
protein kinase B signaling (GO:0043491)	1/35	0.161037	1	0	0	5.71429	10.435	MT3
cellular protein complex assembly (GO:0043623)	2/144	0.162174	1	0	0	2.77778	5.05301	MID1IP1;CLU
regulation of receptor-mediated endocytosis (GO:0048259)	1/36	0.165239	1	0	0	5.55556	10.002	CLU
positive regulation of signaling (GO:0023056)	1/36	0.165239	1	0	0	5.55556	10.002	LGI1
cardiac muscle contraction (GO:0060048)	1/36	0.165239	1	0	0	5.55556	10.002	ATP1A2
cardiac muscle tissue morphogenesis (GO:0055008)	1/36	0.165239	1	0	0	5.55556	10.002	S1PR1
regulation of blood circulation (GO:1903522)	1/36	0.165239	1	0	0	5.55556	10.002	AGT
negative regulation of signal transduction (GO:0009968)	3/283	0.168748	1	0	0	2.12014	3.77247	NTRK2;FGFR3;AGT
negative regulation of canonical Wnt signaling pathway (GO:0090090)	2/148	0.169239	1	0	0	2.7027	4.8012	SOX2;SOX9
regulation of osteoclast differentiation (GO:0045670)	1/37	0.16942	1	0	0	5.40541	9.59662	FAM213A
epithelial to mesenchymal transition (GO:0001837)	1/37	0.16942	1	0	0	5.40541	9.59662	SOX9
myelination (GO:0042552)	1/37	0.16942	1	0	0	5.40541	9.59662	ACSBG1
positive regulation of receptor activity (GO:2000273)	1/37	0.16942	1	0	0	5.40541	9.59662	SOX9
positive regulation of smooth muscle cell proliferation (GO:0048661)	1/37	0.16942	1	0	0	5.40541	9.59662	ID2
positive regulation of multi-organism process (GO:0043902)	1/37	0.16942	1	0	0	5.40541	9.59662	SASH1
membrane depolarization during action potential (GO:0086010)	1/38	0.173581	1	0	0	5.26316	9.21638	ATP1A2
regulation of cellular amide metabolic process (GO:0034248)	1/38	0.173581	1	0	0	5.26316	9.21638	GFAP
regulation of cellular pH (GO:0030641)	1/38	0.173581	1	0	0	5.26316	9.21638	SLC4A4
signal transduction by p53 class mediator (GO:0072331)	1/39	0.177721	1	0	0	5.12821	8.85919	MYO6
positive regulation of reactive oxygen species metabolic process (GO:2000379)	1/39	0.177721	1	0	0	5.12821	8.85919	AGT
negative regulation of protein catabolic process (GO:0042177)	1/39	0.177721	1	0	0	5.12821	8.85919	TIMP4
regulation of plasma membrane bounded cell projection assembly (GO:0120032)	1/39	0.177721	1	0	0	5.12821	8.85919	MYO10
Golgi to plasma membrane transport (GO:0006893)	1/39	0.177721	1	0	0	5.12821	8.85919	MACF1
purine ribonucleoside monophosphate biosynthetic process (GO:0009168)	1/39	0.177721	1	0	0	5.12821	8.85919	CHCHD10
acyl-CoA metabolic process (GO:0006637)	1/39	0.177721	1	0	0	5.12821	8.85919	ACSL6
purine ribonucleoside monophosphate metabolic process (GO:0009167)	1/39	0.177721	1	0	0	5.12821	8.85919	ATP1A2
regulation of release of cytochrome c from mitochondria (GO:0090199)	1/40	0.18184	1	0	0	5	8.52314	CLU
sensory organ development (GO:0007423)	1/40	0.18184	1	0	0	5	8.52314	SOX2
regulation of cholesterol biosynthetic process (GO:0045540)	1/40	0.18184	1	0	0	5	8.52314	SREBF1
regulation of intracellular transport (GO:0032386)	1/40	0.18184	1	0	0	5	8.52314	MLC1
regulation of ATPase activity (GO:0043462)	1/40	0.18184	1	0	0	5	8.52314	ATP1B2
positive regulation of Ras protein signal transduction (GO:0046579)	1/40	0.18184	1	0	0	5	8.52314	MMD2
negative regulation of nucleic acid-templated transcription (GO:1903507)	4/444	0.18244	1	0	0	1.8018	3.06547	ID2;PBXIP1;SOX9;MT3
bicarbonate transport (GO:0015701)	1/41	0.185939	1	0	0	4.87805	8.20652	SLC4A4
mesenchymal cell differentiation (GO:0048762)	1/41	0.185939	1	0	0	4.87805	8.20652	SOX9
regulation of cholesterol metabolic process (GO:0090181)	1/41	0.185939	1	0	0	4.87805	8.20652	SREBF1
cellular response to peptide (GO:1901653)	1/41	0.185939	1	0	0	4.87805	8.20652	PRNP
peptide transport (GO:0015833)	1/41	0.185939	1	0	0	4.87805	8.20652	RAMP1
positive regulation of receptor-mediated endocytosis (GO:0048260)	1/41	0.185939	1	0	0	4.87805	8.20652	CLU
regulation of protein localization (GO:0032880)	1/41	0.185939	1	0	0	4.87805	8.20652	MMD2
gluconeogenesis (GO:0006094)	1/41	0.185939	1	0	0	4.87805	8.20652	ALDOC
axon guidance (GO:0007411)	2/158	0.187118	1	0	0	2.53165	4.24308	LGI1;NFIB
regulation of ion transmembrane transporter activity (GO:0032412)	1/42	0.190018	1	0	0	4.7619	7.9078	AHCYL1
cellular response to retinoic acid (GO:0071300)	1/42	0.190018	1	0	0	4.7619	7.9078	SOX9
protein localization to membrane (GO:0072657)	2/160	0.190726	1	0	0	2.5	4.14229	CPE;RAMP1
cardiac ventricle morphogenesis (GO:0003208)	1/43	0.194076	1	0	0	4.65116	7.6256	CPE
positive regulation of protein localization to plasma membrane (GO:1903078)	1/43	0.194076	1	0	0	4.65116	7.6256	ACSL3
male gonad development (GO:0008584)	1/43	0.194076	1	0	0	4.65116	7.6256	SOX9
eye development (GO:0001654)	1/43	0.194076	1	0	0	4.65116	7.6256	SOX2
development of primary male sexual characteristics (GO:0046546)	1/43	0.194076	1	0	0	4.65116	7.6256	SOX9
digestive tract development (GO:0048565)	1/43	0.194076	1	0	0	4.65116	7.6256	EDNRB
regulation of interferon-gamma production (GO:0032649)	1/43	0.194076	1	0	0	4.65116	7.6256	PRNP
cellular response to cytokine stimulus (GO:0071345)	4/456	0.194522	1	0	0	1.75439	2.8723	SOX2;S1PR1;AQP4;SOX9
heart contraction (GO:0060047)	1/44	0.198114	1	0	0	4.54545	7.35868	ATP1A2
regulation of focal adhesion assembly (GO:0051893)	1/44	0.198114	1	0	0	4.54545	7.35868	MACF1
cholesterol transport (GO:0030301)	1/44	0.198114	1	0	0	4.54545	7.35868	CLU
regulation of intracellular pH (GO:0051453)	1/44	0.198114	1	0	0	4.54545	7.35868	SLC4A4
carboxylic acid biosynthetic process (GO:0046394)	1/44	0.198114	1	0	0	4.54545	7.35868	GLUD1
negative regulation of immune system process (GO:0002683)	1/44	0.198114	1	0	0	4.54545	7.35868	SOX9
hexose biosynthetic process (GO:0019319)	1/44	0.198114	1	0	0	4.54545	7.35868	ALDOC
inorganic anion transport (GO:0015698)	1/44	0.198114	1	0	0	4.54545	7.35868	TTYH1
regulation of steroid biosynthetic process (GO:0050810)	1/44	0.198114	1	0	0	4.54545	7.35868	SREBF1
positive regulation of intracellular transport (GO:0032388)	1/44	0.198114	1	0	0	4.54545	7.35868	MLC1
regulation of smooth muscle cell proliferation (GO:0048660)	1/44	0.198114	1	0	0	4.54545	7.35868	ID2
regulation of inflammatory response (GO:0050727)	2/166	0.201606	1	0	0	2.40964	3.85889	PLA2G7;AGT
hexose metabolic process (GO:0019318)	1/45	0.202133	1	0	0	4.44444	7.10592	ALDOC
regulation of synaptic transmission, glutamatergic (GO:0051966)	1/45	0.202133	1	0	0	4.44444	7.10592	ATP1A2
protein polymerization (GO:0051258)	1/45	0.202133	1	0	0	4.44444	7.10592	MID1IP1
nicotinamide nucleotide metabolic process (GO:0046496)	1/45	0.202133	1	0	0	4.44444	7.10592	PFKM
metal ion homeostasis (GO:0055065)	1/45	0.202133	1	0	0	4.44444	7.10592	MT3
negative regulation of ossification (GO:0030279)	1/45	0.202133	1	0	0	4.44444	7.10592	SOX9
neuron projection development (GO:0031175)	2/167	0.203427	1	0	0	2.39521	3.81425	LGI1;GPM6A
mitochondrion organization (GO:0007005)	2/167	0.203427	1	0	0	2.39521	3.81425	GLUD1;CHCHD10
regulation of transcription from RNA polymerase II promoter (GO:0006357)	10/1478	0.20359	1	0	0	1.35318	2.15378	SOX2;SREBF1;EDNRB;NFIX;NFIA;NFIB;USP2;MYO6;SOX9;PFKM
regulation of G1/S transition of mitotic cell cycle (GO:2000045)	1/46	0.206131	1	0	0	4.34783	6.86628	ID2
regulation of fibroblast proliferation (GO:0048145)	1/46	0.206131	1	0	0	4.34783	6.86628	AGT
aminoglycan biosynthetic process (GO:0006023)	1/46	0.206131	1	0	0	4.34783	6.86628	SDC4
negative regulation of autophagy (GO:0010507)	1/46	0.206131	1	0	0	4.34783	6.86628	MT3
regulation of DNA metabolic process (GO:0051052)	1/46	0.206131	1	0	0	4.34783	6.86628	CCDC88A
positive regulation of ion transport (GO:0043270)	1/46	0.206131	1	0	0	4.34783	6.86628	AHCYL1
positive regulation of tumor necrosis factor production (GO:0032760)	1/47	0.210109	1	0	0	4.25532	6.63884	CLU
cytoplasmic microtubule organization (GO:0031122)	1/48	0.214068	1	0	0	4.16667	6.42275	CCDC88A
regulation of cell cycle arrest (GO:0071156)	1/48	0.214068	1	0	0	4.16667	6.42275	ID2
regulation of mitochondrion organization (GO:0010821)	1/48	0.214068	1	0	0	4.16667	6.42275	SREBF1
cellular response to mechanical stimulus (GO:0071260)	1/48	0.214068	1	0	0	4.16667	6.42275	SOX9
negative regulation of Wnt signaling pathway (GO:0030178)	2/174	0.216222	1	0	0	2.29885	3.52058	SOX2;SOX9
glutathione metabolic process (GO:0006749)	1/49	0.218007	1	0	0	4.08163	6.21725	GSTM1
gonad development (GO:0008406)	1/49	0.218007	1	0	0	4.08163	6.21725	SOX9
protein autophosphorylation (GO:0046777)	2/175	0.218056	1	0	0	2.28571	3.48115	NTRK2;FGFR3
regulation of angiogenesis (GO:0045765)	2/177	0.221729	1	0	0	2.25989	3.40407	SPARC;SASH1
regulation of ion transport (GO:0043269)	1/50	0.221927	1	0	0	4	6.02163	KCNJ10
regulation of bone mineralization (GO:0030500)	1/50	0.221927	1	0	0	4	6.02163	S1PR1
heart morphogenesis (GO:0003007)	1/50	0.221927	1	0	0	4	6.02163	SOX9
receptor internalization (GO:0031623)	1/50	0.221927	1	0	0	4	6.02163	RAMP1
positive regulation of JUN kinase activity (GO:0043507)	1/50	0.221927	1	0	0	4	6.02163	SASH1
wound healing (GO:0042060)	1/50	0.221927	1	0	0	4	6.02163	MACF1
cellular response to lipid (GO:0071396)	2/178	0.223567	1	0	0	2.24719	3.36639	ATP1A2;SOX9
peptidyl-tyrosine modification (GO:0018212)	1/51	0.225827	1	0	0	3.92157	5.83524	FGFR3
negative regulation of neuron projection development (GO:0010977)	1/51	0.225827	1	0	0	3.92157	5.83524	ITM2C
coenzyme metabolic process (GO:0006732)	1/51	0.225827	1	0	0	3.92157	5.83524	ACSL6
positive regulation of developmental growth (GO:0048639)	1/51	0.225827	1	0	0	3.92157	5.83524	MACF1
plasma membrane bounded cell projection morphogenesis (GO:0120039)	1/52	0.229708	1	0	0	3.84615	5.65749	GPM6A
positive regulation of mitotic cell cycle (GO:0045931)	1/52	0.229708	1	0	0	3.84615	5.65749	USP2
regulation of DNA binding (GO:0051101)	1/52	0.229708	1	0	0	3.84615	5.65749	ID2
regulation of calcium ion transport (GO:0051924)	1/52	0.229708	1	0	0	3.84615	5.65749	CAMK2G
regulation of cell-matrix adhesion (GO:0001952)	1/52	0.229708	1	0	0	3.84615	5.65749	MACF1
phosphate-containing compound metabolic process (GO:0006796)	2/183	0.232776	1	0	0	2.18579	3.18618	ALDOC;PFKM
monocarboxylic acid transport (GO:0015718)	1/53	0.233569	1	0	0	3.77358	5.48784	SLC6A1
positive regulation of tyrosine phosphorylation of STAT protein (GO:0042531)	1/53	0.233569	1	0	0	3.77358	5.48784	FGFR3
sensory perception (GO:0007600)	1/54	0.237412	1	0	0	3.7037	5.32578	NTSR2
cellular response to nutrient levels (GO:0031669)	1/54	0.237412	1	0	0	3.7037	5.32578	SREBF1
regulation of cellular catabolic process (GO:0031329)	1/55	0.241235	1	0	0	3.63636	5.17085	PSAP
negative regulation of cellular response to growth factor stimulus (GO:0090288)	1/55	0.241235	1	0	0	3.63636	5.17085	AGT
long-chain fatty acid metabolic process (GO:0001676)	1/55	0.241235	1	0	0	3.63636	5.17085	ACSBG1
regulation of axonogenesis (GO:0050770)	1/55	0.241235	1	0	0	3.63636	5.17085	NTRK2
receptor-mediated endocytosis (GO:0006898)	2/188	0.242009	1	0	0	2.12766	3.01868	SPARC;RAMP1
protein import (GO:0017038)	1/56	0.245039	1	0	0	3.57143	5.02263	CLU
cellular iron ion homeostasis (GO:0006879)	1/56	0.245039	1	0	0	3.57143	5.02263	MT-RNR2
positive regulation of protein transport (GO:0051222)	1/56	0.245039	1	0	0	3.57143	5.02263	ACSL3
protein homooligomerization (GO:0051260)	2/190	0.245708	1	0	0	2.10526	2.95497	PRNP;SLC1A2
epidermal growth factor receptor signaling pathway (GO:0007173)	1/57	0.248825	1	0	0	3.50877	4.88073	SOX9
response to retinoic acid (GO:0032526)	1/57	0.248825	1	0	0	3.50877	4.88073	SOX9
phospholipid transport (GO:0015914)	1/58	0.252591	1	0	0	3.44828	4.74477	PITPNC1
positive regulation of cell morphogenesis involved in differentiation (GO:0010770)	1/58	0.252591	1	0	0	3.44828	4.74477	NTRK2
receptor metabolic process (GO:0043112)	1/58	0.252591	1	0	0	3.44828	4.74477	RAMP1
regulation of epidermal growth factor receptor signaling pathway (GO:0042058)	1/58	0.252591	1	0	0	3.44828	4.74477	AGT
positive regulation of cell differentiation (GO:0045597)	2/194	0.253111	1	0	0	2.06186	2.83284	SOX9;AGT
negative regulation of cellular macromolecule biosynthetic process (GO:2000113)	4/512	0.253812	1	0	0	1.5625	2.14244	ID2;PBXIP1;SOX9;MT3
renal system development (GO:0072001)	1/59	0.256339	1	0	0	3.38983	4.61442	AGT
cell morphogenesis (GO:0000902)	1/59	0.256339	1	0	0	3.38983	4.61442	CLU
regulation of extrinsic apoptotic signaling pathway (GO:2001236)	1/59	0.256339	1	0	0	3.38983	4.61442	AGT
regulation of mRNA splicing, via spliceosome (GO:0048024)	1/60	0.260068	1	0	0	3.33333	4.48937	PRDX6
nucleosome assembly (GO:0006334)	1/60	0.260068	1	0	0	3.33333	4.48937	SOX9
striated muscle contraction (GO:0006941)	1/61	0.263779	1	0	0	3.27869	4.36932	ATP1A2
actin cytoskeleton reorganization (GO:0031532)	1/61	0.263779	1	0	0	3.27869	4.36932	S1PR1
regulation of tyrosine phosphorylation of STAT protein (GO:0042509)	1/61	0.263779	1	0	0	3.27869	4.36932	FGFR3
regulation of DNA replication (GO:0006275)	1/61	0.263779	1	0	0	3.27869	4.36932	CCDC88A
positive regulation of leukocyte chemotaxis (GO:0002690)	1/61	0.263779	1	0	0	3.27869	4.36932	PLA2G7
regulation of tumor necrosis factor production (GO:0032680)	1/61	0.263779	1	0	0	3.27869	4.36932	CLU
positive regulation of cellular amide metabolic process (GO:0034250)	1/61	0.263779	1	0	0	3.27869	4.36932	CLU
diterpenoid metabolic process (GO:0016101)	1/62	0.267472	1	0	0	3.22581	4.25401	SDC4
regulation of actin filament-based process (GO:0032970)	1/62	0.267472	1	0	0	3.22581	4.25401	CCDC88A
negative regulation of intrinsic apoptotic signaling pathway (GO:2001243)	1/62	0.267472	1	0	0	3.22581	4.25401	CLU
cellular amide metabolic process (GO:0043603)	1/62	0.267472	1	0	0	3.22581	4.25401	CPE
regulation of T cell proliferation (GO:0042129)	1/62	0.267472	1	0	0	3.22581	4.25401	SDC4
positive regulation of multicellular organismal process (GO:0051240)	2/202	0.267934	1	0	0	1.9802	2.60795	SOX9;AGT
synapse assembly (GO:0007416)	1/63	0.271146	1	0	0	3.1746	4.14317	GPM6A
negative regulation of protein modification process (GO:0031400)	1/63	0.271146	1	0	0	3.1746	4.14317	PRNP
kidney development (GO:0001822)	1/63	0.271146	1	0	0	3.1746	4.14317	AGT
vesicle coating (GO:0006901)	1/63	0.271146	1	0	0	3.1746	4.14317	GRIA1
COPII vesicle coating (GO:0048208)	1/63	0.271146	1	0	0	3.1746	4.14317	GRIA1
iron ion homeostasis (GO:0055072)	1/63	0.271146	1	0	0	3.1746	4.14317	MT-RNR2
vesicle targeting, rough ER to cis-Golgi (GO:0048207)	1/63	0.271146	1	0	0	3.1746	4.14317	GRIA1
positive regulation of cell projection organization (GO:0031346)	1/63	0.271146	1	0	0	3.1746	4.14317	NTRK2
negative regulation of cell proliferation (GO:0008285)	3/363	0.272795	1	0	0	1.65289	2.14717	SOX2;ID2;SOX9
positive regulation of endocytosis (GO:0045807)	1/64	0.274801	1	0	0	3.125	4.03658	CLU
glucose metabolic process (GO:0006006)	1/64	0.274801	1	0	0	3.125	4.03658	ALDOC
cellular response to decreased oxygen levels (GO:0036294)	1/64	0.274801	1	0	0	3.125	4.03658	MT3
chromatin assembly (GO:0031497)	1/65	0.278439	1	0	0	3.07692	3.93402	SOX9
cellular response to reactive oxygen species (GO:0034614)	1/65	0.278439	1	0	0	3.07692	3.93402	MT3
negative regulation of apoptotic signaling pathway (GO:2001234)	1/65	0.278439	1	0	0	3.07692	3.93402	CLU
negative regulation of blood vessel morphogenesis (GO:2000181)	1/65	0.278439	1	0	0	3.07692	3.93402	SPARC
purine ribonucleotide metabolic process (GO:0009150)	1/66	0.282059	1	0	0	3.0303	3.83528	ATP1A2
positive regulation of cellular protein localization (GO:1903829)	1/66	0.282059	1	0	0	3.0303	3.83528	CCDC88A
extrinsic apoptotic signaling pathway (GO:0097191)	1/67	0.28566	1	0	0	2.98507	3.74016	FGFR3
positive regulation of synaptic transmission (GO:0050806)	1/67	0.28566	1	0	0	2.98507	3.74016	LGI1
regulation of canonical Wnt signaling pathway (GO:0060828)	2/213	0.288311	1	0	0	1.87793	2.33562	SOX2;SOX9
peptidyl-threonine phosphorylation (GO:0018107)	1/68	0.289244	1	0	0	2.94118	3.64849	CAMK2G
negative regulation of cysteine-type endopeptidase activity involved in apoptotic process (GO:0043154)	1/68	0.289244	1	0	0	2.94118	3.64849	MT3
monocarboxylic acid biosynthetic process (GO:0072330)	1/68	0.289244	1	0	0	2.94118	3.64849	BCAN
response to interferon-gamma (GO:0034341)	1/68	0.289244	1	0	0	2.94118	3.64849	AQP4
COPII-coated vesicle budding (GO:0090114)	1/68	0.289244	1	0	0	2.94118	3.64849	GRIA1
cholesterol metabolic process (GO:0008203)	1/68	0.289244	1	0	0	2.94118	3.64849	MT3
positive regulation of sequence-specific DNA binding transcription factor activity (GO:0051091)	2/215	0.292011	1	0	0	1.86047	2.29017	CLU;AGT
regulation of cell cycle (GO:0051726)	2/215	0.292011	1	0	0	1.86047	2.29017	ID2;SOX9
response to organic cyclic compound (GO:0014070)	1/69	0.29281	1	0	0	2.89855	3.56009	PAQR8
positive regulation of neurogenesis (GO:0050769)	1/69	0.29281	1	0	0	2.89855	3.56009	MMD2
negative regulation of angiogenesis (GO:0016525)	1/69	0.29281	1	0	0	2.89855	3.56009	SPARC
central nervous system development (GO:0007417)	2/217	0.295709	1	0	0	1.84332	2.24586	BCAN;NNAT
neuropeptide signaling pathway (GO:0007218)	1/70	0.296358	1	0	0	2.85714	3.47482	CPE
interferon-gamma-mediated signaling pathway (GO:0060333)	1/70	0.296358	1	0	0	2.85714	3.47482	CAMK2G
positive regulation of proteasomal ubiquitin-dependent protein catabolic process (GO:0032436)	1/70	0.296358	1	0	0	2.85714	3.47482	CLU
phosphatidylcholine metabolic process (GO:0046470)	1/71	0.299888	1	0	0	2.8169	3.39252	CHPT1
positive regulation of growth (GO:0045927)	1/71	0.299888	1	0	0	2.8169	3.39252	LGI1
negative regulation of cysteine-type endopeptidase activity (GO:2000117)	1/72	0.303401	1	0	0	2.77778	3.31305	MT3
lipid biosynthetic process (GO:0008610)	1/72	0.303401	1	0	0	2.77778	3.31305	SREBF1
glycoprotein biosynthetic process (GO:0009101)	1/72	0.303401	1	0	0	2.77778	3.31305	FUT9
Rho protein signal transduction (GO:0007266)	1/72	0.303401	1	0	0	2.77778	3.31305	ARHGAP5
regulation of protein complex assembly (GO:0043254)	1/73	0.306897	1	0	0	2.73973	3.23628	GFAP
positive regulation of proteasomal protein catabolic process (GO:1901800)	1/73	0.306897	1	0	0	2.73973	3.23628	CLU
mRNA 3'-end processing (GO:0031124)	1/74	0.310375	1	0	0	2.7027	3.16209	AHCYL1
nitrogen compound transport (GO:0071705)	1/74	0.310375	1	0	0	2.7027	3.16209	SLC7A10
regulation of cell proliferation (GO:0042127)	5/740	0.311486	1	0	0	1.35135	1.57622	CCDC88A;NTRK2;SOX9;FGFR3;AGT
retinoid metabolic process (GO:0001523)	1/75	0.313836	1	0	0	2.66667	3.09036	SDC4
negative regulation of phosphorylation (GO:0042326)	1/75	0.313836	1	0	0	2.66667	3.09036	PRNP
purine ribonucleotide biosynthetic process (GO:0009152)	1/75	0.313836	1	0	0	2.66667	3.09036	CHCHD10
C-terminal protein lipidation (GO:0006501)	1/75	0.313836	1	0	0	2.66667	3.09036	NTM
regulation of actin cytoskeleton organization (GO:0032956)	1/75	0.313836	1	0	0	2.66667	3.09036	CCDC88A
positive regulation of JNK cascade (GO:0046330)	1/76	0.31728	1	0	0	2.63158	3.02098	SASH1
positive regulation of apoptotic signaling pathway (GO:2001235)	1/76	0.31728	1	0	0	2.63158	3.02098	AGT
response to interleukin-1 (GO:0070555)	1/76	0.31728	1	0	0	2.63158	3.02098	SOX9
adenylate cyclase-activating G-protein coupled receptor signaling pathway (GO:0007189)	1/78	0.324116	1	0	0	2.5641	2.88886	RAMP1
fibroblast growth factor receptor signaling pathway (GO:0008543)	1/78	0.324116	1	0	0	2.5641	2.88886	FGFR3
regulation of cellular response to heat (GO:1900034)	1/78	0.324116	1	0	0	2.5641	2.88886	CAMK2G
activation of protein kinase activity (GO:0032147)	2/233	0.325176	1	0	0	1.71674	1.92857	CCDC88A;MT3
nucleosome organization (GO:0034728)	1/79	0.327509	1	0	0	2.53165	2.82593	SOX9
regulation of endothelial cell proliferation (GO:0001936)	1/79	0.327509	1	0	0	2.53165	2.82593	SPARC
response to calcium ion (GO:0051592)	1/79	0.327509	1	0	0	2.53165	2.82593	AHCYL1
cell-cell junction assembly (GO:0007043)	1/79	0.327509	1	0	0	2.53165	2.82593	GJA1
peptidyl-tyrosine phosphorylation (GO:0018108)	1/79	0.327509	1	0	0	2.53165	2.82593	FGFR3
positive regulation of stress-activated MAPK cascade (GO:0032874)	1/80	0.330885	1	0	0	2.5	2.76496	SASH1
regulation of hydrolase activity (GO:0051336)	1/80	0.330885	1	0	0	2.5	2.76496	NTRK2
ERBB signaling pathway (GO:0038127)	1/80	0.330885	1	0	0	2.5	2.76496	SOX9
regulation of anatomical structure morphogenesis (GO:0022603)	1/82	0.337586	1	0	0	2.43902	2.64862	SPARC
DNA damage response, signal transduction by p53 class mediator (GO:0030330)	1/82	0.337586	1	0	0	2.43902	2.64862	MYO6
positive regulation of cell cycle (GO:0045787)	1/82	0.337586	1	0	0	2.43902	2.64862	USP2
C-terminal protein amino acid modification (GO:0018410)	1/82	0.337586	1	0	0	2.43902	2.64862	NTM
negative regulation of binding (GO:0051100)	1/82	0.337586	1	0	0	2.43902	2.64862	ID2
positive regulation of cell cycle arrest (GO:0071158)	1/82	0.337586	1	0	0	2.43902	2.64862	ID2
plasma membrane bounded cell projection assembly (GO:0120031)	2/241	0.3398	1	0	0	1.65975	1.79153	CCDC88A;S1PR1
establishment of protein localization to membrane (GO:0090150)	1/83	0.340912	1	0	0	2.40964	2.59309	MACF1
positive regulation of protein ubiquitination (GO:0031398)	1/83	0.340912	1	0	0	2.40964	2.59309	CLU
positive regulation of supramolecular fiber organization (GO:1902905)	1/84	0.344221	1	0	0	2.38095	2.53922	CLU
protein modification process (GO:0036211)	1/84	0.344221	1	0	0	2.38095	2.53922	CPE
toll-like receptor signaling pathway (GO:0002224)	1/86	0.35079	1	0	0	2.32558	2.4362	TRIL
cellular response to BMP stimulus (GO:0071773)	1/87	0.35405	1	0	0	2.29885	2.38694	SOX9
positive regulation of cellular component biogenesis (GO:0044089)	1/87	0.35405	1	0	0	2.29885	2.38694	SDC4
organic substance transport (GO:0071702)	1/87	0.35405	1	0	0	2.29885	2.38694	PSAP
positive regulation of protein ubiquitination involved in ubiquitin-dependent protein catabolic process (GO:2000060)	1/87	0.35405	1	0	0	2.29885	2.38694	CLU
regulation of proteasomal ubiquitin-dependent protein catabolic process (GO:0032434)	1/88	0.357294	1	0	0	2.27273	2.33908	CLU
regulation of protein targeting to mitochondrion (GO:1903214)	1/88	0.357294	1	0	0	2.27273	2.33908	SREBF1
negative regulation of cellular protein metabolic process (GO:0032269)	1/89	0.360521	1	0	0	2.24719	2.29259	EDNRB
peptidyl-threonine modification (GO:0018210)	1/89	0.360521	1	0	0	2.24719	2.29259	CAMK2G
regulation of cell cycle process (GO:0010564)	1/90	0.363733	1	0	0	2.22222	2.24741	SOX9
regulation of Ras protein signal transduction (GO:0046578)	1/90	0.363733	1	0	0	2.22222	2.24741	MMD2
positive regulation of cellular protein metabolic process (GO:0032270)	1/91	0.366929	1	0	0	2.1978	2.20349	AGT
regulation of protein catabolic process (GO:0042176)	1/91	0.366929	1	0	0	2.1978	2.20349	GFAP
protein-DNA complex assembly (GO:0065004)	1/91	0.366929	1	0	0	2.1978	2.20349	SOX9
cellular response to acid chemical (GO:0071229)	1/91	0.366929	1	0	0	2.1978	2.20349	SOX9
phospholipase C-activating G-protein coupled receptor signaling pathway (GO:0007200)	1/91	0.366929	1	0	0	2.1978	2.20349	AGT
negative regulation of gene expression (GO:0010629)	4/618	0.373256	1	0	0	1.2945	1.27572	ID2;PBXIP1;SOX9;MT3
cellular response to fibroblast growth factor stimulus (GO:0044344)	1/94	0.376421	1	0	0	2.12766	2.07882	FGFR3
positive regulation of protein localization to membrane (GO:1905477)	1/95	0.379554	1	0	0	2.10526	2.03949	PRNP
regulation of cytoskeleton organization (GO:0051493)	1/95	0.379554	1	0	0	2.10526	2.03949	CCDC88A
epithelial cell differentiation (GO:0030855)	1/96	0.382671	1	0	0	2.08333	2.00121	ALDOC
positive regulation of neuron projection development (GO:0010976)	1/97	0.385772	1	0	0	2.06186	1.96394	NTRK2
regulation of programmed cell death (GO:0043067)	2/268	0.388373	1	0	0	1.49254	1.41163	SOX9;CLU
histone modification (GO:0016570)	1/98	0.388858	1	0	0	2.04082	1.92763	MT3
cytokine-mediated signaling pathway (GO:0019221)	4/633	0.390333	1	0	0	1.26382	1.18895	SOX2;S1PR1;MT3;CAMK2G
cellular response to transforming growth factor beta stimulus (GO:0071560)	1/100	0.394984	1	0	0	2	1.85782	SOX9
protein processing (GO:0016485)	1/101	0.398025	1	0	0	1.9802	1.82424	CPE
regulation of protein ubiquitination (GO:0031396)	1/101	0.398025	1	0	0	1.9802	1.82424	SASH1
positive regulation of angiogenesis (GO:0045766)	1/103	0.40406	1	0	0	1.94175	1.7596	SASH1
protein import into nucleus (GO:0006606)	1/103	0.40406	1	0	0	1.94175	1.7596	MT3
regulation of cellular response to stress (GO:0080135)	1/104	0.407055	1	0	0	1.92308	1.72847	CAMK2G
positive regulation of vasculature development (GO:1904018)	1/104	0.407055	1	0	0	1.92308	1.72847	SASH1
fatty acid metabolic process (GO:0006631)	1/106	0.413001	1	0	0	1.88679	1.6685	ACSBG1
positive regulation of epithelial cell proliferation (GO:0050679)	1/107	0.415951	1	0	0	1.86916	1.6396	SOX9
viral life cycle (GO:0019058)	1/107	0.415951	1	0	0	1.86916	1.6396	NFIA
cellular response to starvation (GO:0009267)	1/107	0.415951	1	0	0	1.86916	1.6396	SREBF1
positive regulation of cell cycle process (GO:0090068)	1/107	0.415951	1	0	0	1.86916	1.6396	ID2
regulation of gene expression (GO:0010468)	6/1037	0.417356	1	0	0	1.15718	1.01117	SOX2;NTRK2;NFIA;ID2;CLU;MT3
protein phosphorylation (GO:0006468)	3/470	0.418484	1	0	0	1.2766	1.11207	NTRK2;FGFR3;CAMK2G
regulation of protein activation cascade (GO:2000257)	1/108	0.418887	1	0	0	1.85185	1.6114	CLU
monocarboxylic acid metabolic process (GO:0032787)	1/108	0.418887	1	0	0	1.85185	1.6114	LDHB
circulatory system development (GO:0072359)	1/109	0.421809	1	0	0	1.83486	1.58386	GJA1
regulation of cell motility (GO:2000145)	1/109	0.421809	1	0	0	1.83486	1.58386	MACF1
regulation of complement activation (GO:0030449)	1/109	0.421809	1	0	0	1.83486	1.58386	CLU
Wnt signaling pathway (GO:0016055)	1/109	0.421809	1	0	0	1.83486	1.58386	CPE
regulation of Wnt signaling pathway (GO:0030111)	1/109	0.421809	1	0	0	1.83486	1.58386	MACF1
negative regulation of cytokine production (GO:0001818)	1/110	0.424715	1	0	0	1.81818	1.55697	PRNP
proteolysis (GO:0006508)	2/291	0.428511	1	0	0	1.37457	1.16487	HTRA1;CPE
positive regulation of developmental process (GO:0051094)	1/113	0.433349	1	0	0	1.76991	1.48002	SOX9
regulation of humoral immune response (GO:0002920)	1/113	0.433349	1	0	0	1.76991	1.48002	CLU
regulation of immune effector process (GO:0002697)	1/114	0.436199	1	0	0	1.75439	1.45554	CLU
peptidyl-lysine modification (GO:0018205)	1/115	0.439034	1	0	0	1.73913	1.43162	NNAT
epithelium development (GO:0060429)	1/115	0.439034	1	0	0	1.73913	1.43162	ALDOC
chromatin remodeling (GO:0006338)	1/116	0.441855	1	0	0	1.72414	1.40823	SOX9
protein localization to cell periphery (GO:1990778)	1/117	0.444662	1	0	0	1.7094	1.38537	RAMP1
calcium ion transport (GO:0006816)	1/118	0.447455	1	0	0	1.69492	1.36302	RAMP1
brain development (GO:0007420)	1/119	0.450234	1	0	0	1.68067	1.34116	NNAT
regulation of phosphorylation (GO:0042325)	1/119	0.450234	1	0	0	1.68067	1.34116	CCDC88A
macromolecular complex assembly (GO:0065003)	1/120	0.452999	1	0	0	1.66667	1.31977	SOX9
regulation of acute inflammatory response (GO:0002673)	1/121	0.455751	1	0	0	1.65289	1.29886	CLU
negative regulation of macromolecule metabolic process (GO:0010605)	1/124	0.463923	1	0	0	1.6129	1.23877	ID2
G-protein coupled receptor signaling pathway, coupled to cyclic nucleotide second messenger (GO:0007187)	1/125	0.46662	1	0	0	1.6	1.21958	AGT
positive regulation of protein kinase B signaling (GO:0051897)	1/127	0.471974	1	0	0	1.5748	1.18241	FGFR3
protein lipidation (GO:0006497)	1/127	0.471974	1	0	0	1.5748	1.18241	NTM
regulation of macromolecule metabolic process (GO:0060255)	1/129	0.477275	1	0	0	1.55039	1.14676	SOX2
protein glycosylation (GO:0006486)	1/130	0.479906	1	0	0	1.53846	1.12949	FUT9
cellular response to hypoxia (GO:0071456)	1/132	0.485128	1	0	0	1.51515	1.09597	MT3
Fc-gamma receptor signaling pathway involved in phagocytosis (GO:0038096)	1/133	0.487719	1	0	0	1.50376	1.07972	MYO10
cellular response to organic substance (GO:0071310)	1/133	0.487719	1	0	0	1.50376	1.07972	RAMP1
cellular protein localization (GO:0034613)	2/327	0.488467	1	0	0	1.22324	0.876433	MYO6;CPE
Fc-gamma receptor signaling pathway (GO:0038094)	1/134	0.490298	1	0	0	1.49254	1.0638	MYO10
Fc receptor mediated stimulatory signaling pathway (GO:0002431)	1/135	0.492863	1	0	0	1.48148	1.04818	MYO10
muscle contraction (GO:0006936)	1/137	0.497956	1	0	0	1.45985	1.01787	GJA1
response to cytokine (GO:0034097)	1/138	0.500484	1	0	0	1.44928	1.00316	TIMP4
negative regulation of cellular process (GO:0048523)	3/534	0.501639	1	0	0	1.1236	0.77514	GJA1;CLU;MT3
response to lipid (GO:0033993)	1/140	0.505501	1	0	0	1.42857	0.974578	PAQR8
regulation of small GTPase mediated signal transduction (GO:0051056)	1/140	0.505501	1	0	0	1.42857	0.974578	ARHGAP5
positive regulation of Wnt signaling pathway (GO:0030177)	1/140	0.505501	1	0	0	1.42857	0.974578	MACF1
peptidyl-serine phosphorylation (GO:0018105)	1/145	0.517827	1	0	0	1.37931	0.907743	CAMK2G
intracellular protein transport (GO:0006886)	2/347	0.520069	1	0	0	1.15274	0.753652	MYO6;MT3
regulation of protein kinase activity (GO:0045859)	1/147	0.522672	1	0	0	1.36054	0.882722	MMD2
heart development (GO:0007507)	1/149	0.527469	1	0	0	1.34228	0.858612	GJA1
negative regulation of cell differentiation (GO:0045596)	1/150	0.529849	1	0	0	1.33333	0.846884	SOX9
cellular response to interleukin-1 (GO:0071347)	1/150	0.529849	1	0	0	1.33333	0.846884	SOX9
positive regulation of intracellular protein transport (GO:0090316)	1/152	0.534574	1	0	0	1.31579	0.824059	PRNP
spermatogenesis (GO:0007283)	1/153	0.536919	1	0	0	1.30719	0.812951	SOX9
male gamete generation (GO:0048232)	1/154	0.539253	1	0	0	1.2987	0.802041	SOX9
regulation of transcription, DNA-templated (GO:0006355)	8/1598	0.551765	1	0	0	1.00125	0.595377	SOX2;SREBF1;NFIA;ID2;PBXIP1;SOX9;MT3;AGT
transcription initiation from RNA polymerase II promoter (GO:0006367)	1/160	0.55301	1	0	0	1.25	0.740475	SOX9
neuron projection morphogenesis (GO:0048812)	1/163	0.559735	1	0	0	1.22699	0.712015	GPM6A
regulation of protein kinase B signaling (GO:0051896)	1/163	0.559735	1	0	0	1.22699	0.712015	FGFR3
positive regulation of I-kappaB kinase/NF-kappaB signaling (GO:0043123)	1/163	0.559735	1	0	0	1.22699	0.712015	GJA1
glycerophospholipid biosynthetic process (GO:0046474)	1/164	0.561954	1	0	0	1.21951	0.702847	CHPT1
regulation of mitotic cell cycle (GO:0007346)	1/165	0.564163	1	0	0	1.21212	0.693834	USP2
peptidyl-serine modification (GO:0018209)	1/170	0.57504	1	0	0	1.17647	0.65096	CAMK2G
positive regulation of hydrolase activity (GO:0051345)	1/172	0.579315	1	0	0	1.16279	0.634777	ATP1B2
positive regulation of MAP kinase activity (GO:0043406)	1/177	0.589818	1	0	0	1.12994	0.596543	SASH1
negative regulation of protein phosphorylation (GO:0001933)	1/178	0.591887	1	0	0	1.1236	0.589257	PRNP
transmembrane receptor protein tyrosine kinase signaling pathway (GO:0007169)	2/396	0.591896	1	0	0	1.0101	0.529721	NTRK2;FGFR3
ER to Golgi vesicle-mediated transport (GO:0006888)	1/180	0.595995	1	0	0	1.11111	0.575026	GRIA1
regulation of mitotic cell cycle phase transition (GO:1901990)	1/184	0.604087	1	0	0	1.08696	0.547866	ID2
DNA-templated transcription, initiation (GO:0006352)	1/186	0.608073	1	0	0	1.07527	0.534903	SOX9
vesicle-mediated transport (GO:0016192)	2/410	0.610915	1	0	0	0.97561	0.480778	MYO6;MLC1
regulation of GTPase activity (GO:0043087)	1/188	0.61202	1	0	0	1.06383	0.522331	NTRK2
regulation of cellular macromolecule biosynthetic process (GO:2000112)	3/631	0.615163	1	0	0	0.950872	0.461999	SOX2;CCDC88A;NFIA
regulation of I-kappaB kinase/NF-kappaB signaling (GO:0043122)	1/204	0.642205	1	0	0	0.980392	0.434165	GJA1
viral process (GO:0016032)	1/220	0.670063	1	0	0	0.909091	0.363985	NFIA
positive regulation of cytokine production (GO:0001819)	1/220	0.670063	1	0	0	0.909091	0.363985	AGT
positive regulation of cell migration (GO:0030335)	1/221	0.671731	1	0	0	0.904977	0.360088	SOX9
Ras protein signal transduction (GO:0007265)	1/223	0.675042	1	0	0	0.896861	0.352448	ARHGAP5
axonogenesis (GO:0007409)	1/223	0.675042	1	0	0	0.896861	0.352448	LGI1
cellular protein metabolic process (GO:0044267)	2/484	0.700384	1	0	0	0.826446	0.294319	CPE;SCG3
transcription from RNA polymerase II promoter (GO:0006366)	2/485	0.701469	1	0	0	0.824742	0.292436	NFIX;SOX9
regulation of immune response (GO:0050776)	1/251	0.718069	1	0	0	0.796813	0.263896	TRIL
protein deubiquitination (GO:0016579)	1/257	0.726528	1	0	0	0.77821	0.248621	USP2
protein modification by small protein removal (GO:0070646)	1/261	0.732027	1	0	0	0.766284	0.239033	USP2
cellular protein modification process (GO:0006464)	4/1001	0.743568	1	0	0	0.799201	0.236799	FUT9;CPE;SCG3;MT3
Golgi vesicle transport (GO:0048193)	1/271	0.745301	1	0	0	0.738007	0.21695	GRIA1
cellular response to oxygen-containing compound (GO:1901701)	1/274	0.749154	1	0	0	0.729927	0.210811	SOX9
protein polyubiquitination (GO:0000209)	1/283	0.760372	1	0	0	0.706714	0.193603	SASH1
positive regulation of apoptotic process (GO:0043065)	1/307	0.787915	1	0	0	0.651466	0.155286	PRNP
regulation of cell migration (GO:0030334)	1/316	0.797415	1	0	0	0.632911	0.143278	MACF1
regulation of nucleic acid-templated transcription (GO:1903506)	2/607	0.811304	1	0	0	0.658979	0.137801	SOX2;NFIA
transcription, DNA-templated (GO:0006351)	1/356	0.834788	1	0	0	0.561798	0.101448	NFIX
post-translational protein modification (GO:0043687)	1/357	0.835629	1	0	0	0.560224	0.1006	SCG3
phosphorylation (GO:0016310)	1/386	0.858258	1	0	0	0.518135	0.0791972	CHCHD10
regulation of intracellular signal transduction (GO:1902531)	1/422	0.8821	1	0	0	0.473934	0.0594548	ARHGAP5
protein ubiquitination (GO:0016567)	1/506	0.923386	1	0	0	0.395257	0.0315049	SASH1

## Sheet: Endothelial stalk
GO_Biological_Process_2018.Term	GO_Biological_Process_2018.Overlap	GO_Biological_Process_2018.P.value	GO_Biological_Process_2018.Adjusted.P.value	GO_Biological_Process_2018.Old.P.value	GO_Biological_Process_2018.Old.Adjusted.P.value	GO_Biological_Process_2018.Odds.Ratio	GO_Biological_Process_2018.Combined.Score	GO_Biological_Process_2018.Genes
positive regulation of angiogenesis (GO:0045766)	10/103	6.5526e-09	3.34379e-05	0	0	12.6912	239.145	CDH5;RAMP2;FLT1;ANXA3;KDR;CTSH;TEK;KLF4;ETS1;CD34
positive regulation of vasculature development (GO:1904018)	10/104	7.2026e-09	1.83774e-05	0	0	12.5691	235.656	CDH5;RAMP2;FLT1;ANXA3;KDR;CTSH;TEK;ETS1;CD34;ENG
regulation of angiogenesis (GO:0045765)	12/177	1.18717e-08	2.01938e-05	0	0	8.8623	161.729	CDH5;RAMP2;RGCC;FLT1;ANXA3;KDR;CTSH;CTNNB1;TEK;KLF4;ETS1;CD34
sprouting angiogenesis (GO:0002040)	7/44	4.03729e-08	5.15057e-05	0	0	20.7962	354.057	ACVRL1;CDH5;RAMP2;FLT1;LEF1;KDR;TEK
vasculogenesis (GO:0001570)	6/32	1.39657e-07	0.000142533	0	0	24.5098	386.865	RAMP2;EGFL7;FLT1;CAV1;KDR;ENG
branching involved in blood vessel morphogenesis (GO:0001569)	4/14	3.10507e-06	0.00264086	0	0	37.3483	473.668	COL4A1;LEF1;CTNNB1;ENG
glomerulus vasculature development (GO:0072012)	3/6	8.63258e-06	0.00629315	0	0	65.3595	762.089	PECAM1;TEK;CD34
positive regulation of cell motility (GO:2000147)	9/179	9.94375e-06	0.00634287	0	0	6.57246	75.7053	CXCL12;FLT1;SEMA3C;PODXL;SPOCK2;LEF1;KDR;CTSH;ITGA6
regulation of endothelial cell migration (GO:0010594)	6/69	1.46364e-05	0.00829885	0	0	11.3669	126.536	ACVRL1;ANXA3;KDR;TEK;ETS1;FOXP1
positive regulation of epithelial cell migration (GO:0010634)	6/74	2.19187e-05	0.0111851	0	0	10.5988	113.706	ANXA3;KDR;CTSH;TEK;ETS1;FOXP1
regulation of endothelial cell proliferation (GO:0001936)	6/79	3.18719e-05	0.0147856	0	0	9.92802	102.793	ACVRL1;EGFL7;RGCC;CAV1;KDR;TEK
regulation of cell migration (GO:0030334)	11/316	3.2798e-05	0.0139474	0	0	4.55034	46.9829	ACVRL1;CLIC4;CXCL12;FLT1;SEMA3C;PODXL;LEF1;KDR;CTSH;ITGA6;ENG
regulation of cell communication by electrical coupling involved in cardiac conduction (GO:1901844)	3/9	3.56497e-05	0.0139939	0	0	43.573	446.264	CAV1;SRI;CALM1
L-ascorbic acid metabolic process (GO:0019852)	3/9	3.56497e-05	0.0129943	0	0	43.573	446.264	CYB5R3;SLC2A1;AKR1A1
negative regulation of binding (GO:0051100)	6/82	3.94015e-05	0.0134044	0	0	9.5648	97.0034	NFKBIA;CAV1;LEF1;ID1;ID3;NES
endothelium development (GO:0003158)	3/10	5.06424e-05	0.0161518	0	0	39.2157	387.871	KDR;PECAM1;CD34
positive regulation of cell migration (GO:0030335)	9/221	5.25423e-05	0.015772	0	0	5.3234	52.4562	CXCL12;FLT1;SEMA3C;PODXL;LEF1;KDR;FN1;CTSH;ITGA6
positive regulation of macromolecule metabolic process (GO:0010604)	10/276	5.40156e-05	0.0153134	0	0	4.73619	46.539	RAMP2;RGCC;LEF1;FN1;CTSH;ECE1;KLF4;ETS1;CD34;KLF2
cell junction assembly (GO:0034329)	5/59	8.80631e-05	0.0236519	0	0	11.0779	103.439	CDH5;CLDN5;RAMP2;CTNNB1;ITGA6
negative regulation of cell-cell adhesion (GO:0022408)	4/31	8.82076e-05	0.0225062	0	0	16.867	157.467	RGCC;PODXL;FXYD5;KLF4
regulation of cell communication by electrical coupling (GO:0010649)	3/12	9.18058e-05	0.0223088	0	0	32.6797	303.785	CAV1;SRI;CALM1
cellular response to growth factor stimulus (GO:0071363)	7/139	9.80996e-05	0.0227546	0	0	6.58297	60.7577	ACVRL1;RAMP2;FLT1;KDR;CTNNB1;IQGAP1;KLF4
regulation of nitric oxide biosynthetic process (GO:0045428)	4/32	0.000100211	0.0222338	0	0	16.3399	150.461	CAV1;KLF4;CD34;KLF2
glomerular visceral epithelial cell differentiation (GO:0072112)	3/13	0.000118678	0.025234	0	0	30.1659	272.673	PODXL;IQGAP1;PROM1
epithelial tube morphogenesis (GO:0060562)	4/34	0.000127711	0.0260684	0	0	15.3787	137.881	ACVRL1;PODXL;COL4A1;CTNNB1
negative regulation of DNA binding (GO:0043392)	4/34	0.000127711	0.0250658	0	0	15.3787	137.881	NFKBIA;LEF1;ID1;ID3
regulation of endothelial cell apoptotic process (GO:2000351)	4/35	0.000143336	0.0270906	0	0	14.9393	132.218	RAMP2;RGCC;KDR;TEK
negative regulation of angiogenesis (GO:0016525)	5/69	0.000185923	0.0338845	0	0	9.47239	81.3695	RGCC;CTNNB1;TEK;KLF4;KLF2
positive regulation of endothelial cell migration (GO:0010595)	5/70	0.000199002	0.0350174	0	0	9.33707	79.5723	ANXA3;KDR;TEK;ETS1;FOXP1
negative regulation of cellular process (GO:0048523)	13/534	0.000241114	0.0410135	0	0	3.1823	26.5093	ACVRL1;CDKN1A;CAV1;WFDC1;KLF4;ETS1;SNX3;RGCC;PODXL;MYH9;CTNNB1;CD34;MXD4
positive regulation of epithelial to mesenchymal transition (GO:0010718)	4/40	0.000242866	0.0399788	0	0	13.0719	108.797	RGCC;LEF1;CTNNB1;ENG
negative regulation of cytokine secretion (GO:0050710)	4/40	0.000242866	0.0387295	0	0	13.0719	108.797	SRGN;RGCC;FN1;CD34
branching morphogenesis of an epithelial tube (GO:0048754)	4/43	0.000322174	0.0498198	0	0	12.1599	97.7707	COL4A1;LEF1;CTNNB1;ENG
heart trabecula morphogenesis (GO:0061384)	3/18	0.000329229	0.0494134	0	0	21.7865	174.701	S1PR1;TEK;ENG
blood vessel endothelial cell migration (GO:0043534)	3/18	0.000329229	0.0480016	0	0	21.7865	174.701	ID1;KDR;MYH9
extracellular matrix organization (GO:0030198)	8/229	0.000389742	0.0552459	0	0	4.5666	35.8479	COL4A1;SPOCK2;BSG;ICAM2;KDR;FN1;PECAM1;ITGA6
blood circulation (GO:0008015)	4/50	0.000576799	0.0795516	0	0	10.4575	77.9923	ACVRL1;GPX1;CYB5R3;CXCL12
regulation of blood vessel endothelial cell migration (GO:0043535)	4/50	0.000576799	0.0774581	0	0	10.4575	77.9923	ACVRL1;RGCC;KDR;ETS1
regulation of calcium ion import (GO:0090279)	3/22	0.000607555	0.0794962	0	0	17.8253	132.015	CXCL12;CTNNB1;SLC30A1
muscle contraction (GO:0006936)	6/137	0.000655504	0.0836259	0	0	5.72492	41.9643	TPM4;TPM3;UTRN;CALM1;MYL12A;MYL12B
regulation of DNA binding (GO:0051101)	4/52	0.000670068	0.083399	0	0	10.0553	73.4855	NFKBIA;LEF1;ID1;ID3
regulation of monooxygenase activity (GO:0032768)	3/23	0.000694784	0.0844162	0	0	17.0503	123.988	CAV1;NOSTRIN;CALM1
positive regulation of cell junction assembly (GO:1901890)	3/23	0.000694784	0.0824531	0	0	17.0503	123.988	CAV1;KDR;TEK
positive regulation of cell differentiation (GO:0045597)	7/194	0.000746223	0.0865449	0	0	4.71666	33.9623	ACVRL1;RGCC;LEF1;KDR;BNIP2;CTNNB1;CD34
negative regulation of endothelial cell apoptotic process (GO:2000352)	3/24	0.000789603	0.089541	0	0	16.3399	116.732	RAMP2;KDR;TEK
transmembrane receptor protein serine/threonine kinase signaling pathway (GO:0007178)	6/144	0.000850832	0.0943869	0	0	5.44662	38.5038	ACVRL1;CDH5;CLDN5;ID1;LEF1;ENG
vascular smooth muscle cell differentiation (GO:0035886)	2/6	0.00085471	0.0927996	0	0	43.573	307.832	RAMP2;ENG
ceramide transport (GO:0035627)	2/6	0.00085471	0.0908663	0	0	43.573	307.832	COL4A3BP;PLTP
vascular smooth muscle cell development (GO:0097084)	2/6	0.00085471	0.0890119	0	0	43.573	307.832	RAMP2;ENG
morphogenesis of an endothelium (GO:0003159)	2/6	0.00085471	0.0872317	0	0	43.573	307.832	ACVRL1;CTNNB1
cellular response to vascular endothelial growth factor stimulus (GO:0035924)	3/25	0.000892265	0.089279	0	0	15.6863	110.145	RAMP2;FLT1;KDR
adherens junction assembly (GO:0034333)	2/7	0.00119059	0.116838	0	0	37.3483	251.477	RAMP2;CTNNB1
venous blood vessel development (GO:0060841)	2/7	0.00119059	0.114633	0	0	37.3483	251.477	ACVRL1;ENG
negative regulation of nitric oxide metabolic process (GO:1904406)	2/7	0.00119059	0.11251	0	0	37.3483	251.477	CAV1;CD34
dorsal aorta development (GO:0035907)	2/7	0.00119059	0.110465	0	0	37.3483	251.477	ACVRL1;ENG
cellular response to laminar fluid shear stress (GO:0071499)	2/7	0.00119059	0.108492	0	0	37.3483	251.477	KLF4;KLF2
pri-miRNA transcription from RNA polymerase II promoter (GO:0061614)	2/7	0.00119059	0.106589	0	0	37.3483	251.477	KLF4;ETS1
dorsal aorta morphogenesis (GO:0035912)	2/7	0.00119059	0.104751	0	0	37.3483	251.477	ACVRL1;ENG
negative regulation of nitric oxide biosynthetic process (GO:0045019)	2/7	0.00119059	0.102976	0	0	37.3483	251.477	CAV1;CD34
negative regulation of apoptotic process (GO:0043066)	11/485	0.00129357	0.110018	0	0	2.96476	19.7167	NFKBIA;FLT1;GPX1;CAV1;LEF1;KDR;CTSH;BNIP2;CTNNB1;TEK;KLF4
negative regulation of epithelial cell apoptotic process (GO:1904036)	3/29	0.00138616	0.115961	0	0	13.5227	88.9955	RAMP2;KDR;TEK
amino acid transmembrane transport (GO:0003333)	3/29	0.00138616	0.11409	0	0	13.5227	88.9955	SLC6A6;SLC7A5;SLC3A2
negative regulation of endothelial cell proliferation (GO:0001937)	3/30	0.00153159	0.124059	0	0	13.0719	84.7248	FLT1;RGCC;CAV1
negative regulation of blood vessel morphogenesis (GO:2000181)	4/65	0.00155185	0.123736	0	0	8.04424	52.0326	RGCC;CTNNB1;TEK;KLF4
positive regulation of vasculogenesis (GO:2001214)	2/8	0.00157948	0.124002	0	0	32.6797	210.806	KDR;CD34
integrin activation (GO:0033622)	2/8	0.00157948	0.122123	0	0	32.6797	210.806	CXCL12;FN1
glomerular visceral epithelial cell development (GO:0072015)	2/8	0.00157948	0.1203	0	0	32.6797	210.806	PODXL;IQGAP1
basement membrane organization (GO:0071711)	2/8	0.00157948	0.118531	0	0	32.6797	210.806	RAMP2;COL4A1
glomerular epithelial cell development (GO:0072310)	2/8	0.00157948	0.116813	0	0	32.6797	210.806	PODXL;IQGAP1
negative regulation of blood vessel endothelial cell migration (GO:0043537)	3/31	0.00168624	0.122927	0	0	12.6502	80.7748	ACVRL1;RGCC;KLF4
regulation of cytokine secretion (GO:0050707)	3/31	0.00168624	0.121196	0	0	12.6502	80.7748	SRGN;RGCC;FOXP1
regulation of inflammatory response (GO:0050727)	6/166	0.00176597	0.125163	0	0	4.72478	29.9506	NFKBIA;CDH5;TEK;KLF4;ETS1;FOXP1
positive regulation of kinase activity (GO:0033674)	5/113	0.00177475	0.124062	0	0	5.78402	36.6366	CDKN1A;FLT1;KDR;IQGAP1;TEK
negative regulation of receptor activity (GO:2000272)	3/32	0.00185032	0.127597	0	0	12.2549	77.1127	CAV1;SRI;CALM1
regulation of nephron tubule epithelial cell differentiation (GO:0072182)	2/9	0.00202058	0.13748	0	0	29.0487	180.229	CTNNB1;PROM1
positive regulation of cell-matrix adhesion (GO:0001954)	3/33	0.00202401	0.135902	0	0	11.8835	73.7097	KDR;TEK;UTRN
platelet aggregation (GO:0070527)	3/33	0.00202401	0.134137	0	0	11.8835	73.7097	GNAS;MYH9;MYL12A
protein localization to cell periphery (GO:1990778)	5/117	0.00206752	0.135264	0	0	5.58628	34.5311	RAMP2;CAV1;BSG;TSPAN5;SPTBN1
positive regulation of transcription from RNA polymerase II promoter (GO:0045944)	15/848	0.0021931	0.141663	0	0	2.31225	14.1566	ACVRL1;EPAS1;LMO2;LEF1;YBX1;KLF4;ETS1;KLF2;NFKBIA;KLF6;RGCC;CTNNB1;ITGA6;ERG;ENG
embryonic limb morphogenesis (GO:0030326)	3/34	0.00220753	0.140813	0	0	11.534	70.5407	LEF1;CTNNB1;ECE1
response to metal ion (GO:0010038)	4/72	0.00226279	0.142555	0	0	7.26216	44.235	CAV1;SLC30A1;CALM1;NDRG1
cellular response to thyroid hormone stimulus (GO:0097067)	2/10	0.00251307	0.156393	0	0	26.1438	156.503	LMO2;CTSH
response to laminar fluid shear stress (GO:0034616)	2/10	0.00251307	0.154508	0	0	26.1438	156.503	KLF4;KLF2
negative regulation of protein autophosphorylation (GO:0031953)	2/10	0.00251307	0.152669	0	0	26.1438	156.503	CAV1;ENG
endothelial tube morphogenesis (GO:0061154)	2/10	0.00251307	0.150873	0	0	26.1438	156.503	ACVRL1;CTNNB1
Wnt signaling pathway, calcium modulating pathway (GO:0007223)	3/36	0.00260475	0.154559	0	0	10.8932	64.8194	LEF1;CTNNB1;CALM1
regulation of nitric-oxide synthase activity (GO:0050999)	3/36	0.00260475	0.152782	0	0	10.8932	64.8194	CAV1;NOSTRIN;CALM1
platelet degranulation (GO:0002576)	5/124	0.00266253	0.154397	0	0	5.27093	31.2486	SRGN;FN1;PECAM1;TAGLN2;CALM1
negative regulation of macromolecule metabolic process (GO:0010605)	5/124	0.00266253	0.152662	0	0	5.27093	31.2486	ACVRL1;KDR;KLF4;CD34;ENG
transforming growth factor beta receptor signaling pathway (GO:0007179)	4/76	0.00275619	0.156276	0	0	6.87994	40.5498	ACVRL1;CDH5;CLDN5;ID1
negative regulation of response to stimulus (GO:0048585)	5/127	0.00295214	0.165547	0	0	5.14642	29.979	FLT1;KDR;TEK;KLF4;CD34
homotypic cell-cell adhesion (GO:0034109)	3/38	0.00304342	0.168811	0	0	10.3199	59.8016	GNAS;MYH9;MYL12A
negative regulation of ryanodine-sensitive calcium-release channel activity (GO:0060315)	2/11	0.00305615	0.167694	0	0	23.7671	137.626	SRI;CALM1
T-helper cell differentiation (GO:0042093)	2/11	0.00305615	0.16591	0	0	23.7671	137.626	LEF1;FOXP1
negative regulation of release of sequestered calcium ion into cytosol (GO:0051280)	2/11	0.00305615	0.164163	0	0	23.7671	137.626	SRI;CALM1
response to thyroid hormone (GO:0097066)	2/11	0.00305615	0.162453	0	0	23.7671	137.626	LMO2;CTSH
response to calcium ion (GO:0051592)	4/79	0.00317134	0.166838	0	0	6.61868	38.0813	CLIC4;CAV1;IQGAP1;CALM1
regulation of plasma membrane bounded cell projection assembly (GO:0120032)	3/39	0.00327872	0.170727	0	0	10.0553	57.5194	MYO10;PODXL;CAV1
cellular response to hormone stimulus (GO:0032870)	4/80	0.00331868	0.171063	0	0	6.53595	37.3084	RAMP2;CAV1;LMO2;CTSH
protein complex assembly (GO:0006461)	6/189	0.00337269	0.172108	0	0	4.14981	23.6209	CXCL12;AHNAK;LEF1;FN1;CTNNB1;TEK
cellular response to fluid shear stress (GO:0071498)	2/12	0.00364902	0.184366	0	0	21.7865	122.294	KLF4;KLF2
regulation of vasculogenesis (GO:2001212)	2/12	0.00364902	0.182558	0	0	21.7865	122.294	KDR;CD34
regulation of establishment of endothelial barrier (GO:1903140)	2/12	0.00364902	0.180786	0	0	21.7865	122.294	CDH5;CLDN5
adenylate cyclase-modulating G-protein coupled receptor signaling pathway (GO:0007188)	5/134	0.00371551	0.18231	0	0	4.87757	27.2912	AKAP12;RAMP2;GNAS;WASF2;GNAI2
negative regulation of reactive oxygen species biosynthetic process (GO:1903427)	2/13	0.0042909	0.208538	0	0	20.1106	109.628	CAV1;CD34
muscle cell development (GO:0055001)	2/13	0.0042909	0.20657	0	0	20.1106	109.628	RAMP2;ENG
positive regulation of cholesterol efflux (GO:0010875)	2/13	0.0042909	0.20464	0	0	20.1106	109.628	NFKBIA;PLTP
regulation of transcription from RNA polymerase II promoter (GO:0006357)	21/1478	0.00435588	0.205815	0	0	1.85731	10.0967	ACVRL1;CDKN1A;EPAS1;CAV1;LMO2;LEF1;YBX1;KLF4;ETS1;FLI1;KLF2;FOXP1;FOXQ1;NFKBIA;KLF6;RGCC;CTNNB1;ITGA6;ERG;MXD4;ENG
positive regulation of protein phosphorylation (GO:0001934)	9/412	0.00451587	0.211417	0	0	2.85551	15.4202	ACVRL1;CDKN1A;FLT1;CAV1;KDR;IQGAP1;TEK;CALM1;ENG
regulation of cell growth (GO:0001558)	6/201	0.00455198	0.21117	0	0	3.90206	21.0407	NET1;ACVRL1;CDKN1A;LEF1;LTBP4;WFDC1
regulation of focal adhesion assembly (GO:0051893)	3/44	0.004621	0.212441	0	0	8.91266	47.9246	ACVRL1;KDR;TEK
adherens junction organization (GO:0034332)	3/44	0.004621	0.210544	0	0	8.91266	47.9246	CDH5;RAMP2;CTNNB1
divalent metal ion transport (GO:0070838)	4/88	0.00466852	0.210827	0	0	5.94177	31.889	RAMP2;CAV1;SLC30A1;SLC3A2
positive regulation of neural precursor cell proliferation (GO:2000179)	2/14	0.00498102	0.222966	0	0	18.6741	99.0125	CTNNB1;NES
regulation of fibroblast proliferation (GO:0048145)	3/46	0.00523793	0.232428	0	0	8.52515	44.7726	CDKN1A;FN1;CTNNB1
positive regulation of cellular metabolic process (GO:0031325)	4/92	0.00546431	0.240383	0	0	5.68343	29.6079	NFKBIA;CDKN1A;ECE1;KLF4
regulated exocytosis (GO:0045055)	5/148	0.00565065	0.246455	0	0	4.41618	22.8581	SRGN;FN1;PECAM1;TAGLN2;CALM1
cellular transition metal ion homeostasis (GO:0046916)	4/93	0.00567654	0.245486	0	0	5.62232	29.0753	SLC39A10;SLC30A1;ATOX1;ABCG2
negative regulation of viral entry into host cell (GO:0046597)	2/15	0.00571861	0.245228	0	0	17.4292	90.0049	IFITM3;SNX3
endocardial cushion morphogenesis (GO:0003203)	2/15	0.00571861	0.243184	0	0	17.4292	90.0049	ACVRL1;ENG
L-alpha-amino acid transmembrane transport (GO:1902475)	2/15	0.00571861	0.241174	0	0	17.4292	90.0049	SLC7A5;SLC3A2
mesenchyme morphogenesis (GO:0072132)	2/15	0.00571861	0.239197	0	0	17.4292	90.0049	ACVRL1;ENG
amino acid transport (GO:0006865)	3/48	0.00590212	0.244866	0	0	8.16993	41.9317	SLC7A5;SLC6A6;SLC3A2
cellular metal ion homeostasis (GO:0006875)	4/96	0.00634604	0.26116	0	0	5.44662	27.5595	CXCL12;CAV1;SLC30A1;ATOX1
positive regulation of gene expression (GO:0010628)	13/771	0.00636749	0.259946	0	0	2.20408	11.145	ACVRL1;RAMP2;LEF1;FN1;KLF4;ETS1;FLI1;KLF2;KLF6;RGCC;CTSH;CTNNB1;CD34
positive regulation of cyclic nucleotide metabolic process (GO:0030801)	2/16	0.00650292	0.263368	0	0	16.3399	82.2795	RAMP2;CALM1
artery development (GO:0060840)	2/16	0.00650292	0.261294	0	0	16.3399	82.2795	ACVRL1;ENG
aorta morphogenesis (GO:0035909)	2/16	0.00650292	0.259253	0	0	16.3399	82.2795	ACVRL1;ENG
positive regulation of positive chemotaxis (GO:0050927)	2/16	0.00650292	0.257243	0	0	16.3399	82.2795	CXCL12;KDR
peptidyl-tyrosine modification (GO:0018212)	3/51	0.00698901	0.274346	0	0	7.68935	38.1654	FLT1;KDR;TEK
carboxylic acid transport (GO:0046942)	3/51	0.00698901	0.272251	0	0	7.68935	38.1654	SLC6A6;SLC3A2;SLC16A2
cellular response to transforming growth factor beta stimulus (GO:0071560)	4/100	0.00731752	0.282889	0	0	5.22876	25.7123	ACVRL1;CDH5;CLDN5;ID1
positive regulation of cholesterol transport (GO:0032376)	2/17	0.00733319	0.281363	0	0	15.3787	75.5916	NFKBIA;PLTP
positive regulation of focal adhesion assembly (GO:0051894)	2/17	0.00733319	0.279263	0	0	15.3787	75.5916	KDR;TEK
positive regulation of nitrogen compound metabolic process (GO:0051173)	2/17	0.00733319	0.277195	0	0	15.3787	75.5916	KLF4;KLF2
macrophage activation (GO:0042116)	2/17	0.00733319	0.275156	0	0	15.3787	75.5916	CD93;FOXP1
regulation of establishment or maintenance of cell polarity (GO:0032878)	2/17	0.00733319	0.273148	0	0	15.3787	75.5916	CDH5;TEK
regulation of calcium ion transport (GO:0051924)	3/52	0.00737589	0.272748	0	0	7.54148	37.0252	TSPAN13;CTNNB1;SRI
cellular divalent inorganic cation homeostasis (GO:0072503)	4/101	0.00757484	0.278089	0	0	5.17699	25.2788	CXCL12;CAV1;SLC39A10;SLC30A1
positive regulation of phosphatidylinositol 3-kinase signaling (GO:0014068)	3/53	0.00777521	0.283407	0	0	7.39919	35.9365	FLT1;KDR;TEK
protein localization to membrane (GO:0072657)	5/160	0.00780067	0.282318	0	0	4.08497	19.8266	RAMP2;CAV1;BSG;TSPAN5;SPTBN1
cell morphogenesis involved in differentiation (GO:0000904)	3/54	0.00818708	0.294216	0	0	7.26216	34.8961	LEF1;FN1;TEK
regulation of cholesterol efflux (GO:0010874)	2/18	0.00820869	0.29293	0	0	14.5243	69.754	NFKBIA;PLTP
regulation of cellular response to transforming growth factor beta stimulus (GO:1903844)	2/18	0.00820869	0.290895	0	0	14.5243	69.754	LTBP4;ENG
positive regulation of cyclic nucleotide biosynthetic process (GO:0030804)	2/18	0.00820869	0.288889	0	0	14.5243	69.754	RAMP2;CALM1
regulation of peptidase activity (GO:0052547)	2/18	0.00820869	0.286911	0	0	14.5243	69.754	CAV1;CTSH
negative regulation of calcium-mediated signaling (GO:0050849)	2/18	0.00820869	0.284959	0	0	14.5243	69.754	SRI;CALM1
regulation of sprouting angiogenesis (GO:1903670)	2/19	0.00912868	0.314754	0	0	13.7599	64.621	KLF4;KLF2
positive regulation of adherens junction organization (GO:1903393)	2/19	0.00912868	0.312642	0	0	13.7599	64.621	KDR;TEK
endocardial cushion development (GO:0003197)	2/19	0.00912868	0.310558	0	0	13.7599	64.621	ACVRL1;ENG
regulation of cAMP biosynthetic process (GO:0030817)	2/19	0.00912868	0.308501	0	0	13.7599	64.621	RAMP2;CALM1
regulation of signal transduction (GO:0009966)	6/233	0.00915927	0.307498	0	0	3.36615	15.7973	SNX3;FLT1;TMEM204;KDR;RGS12;TEK
circulatory system development (GO:0072359)	4/109	0.00984995	0.328525	0	0	4.79703	22.1636	CDH5;RAMP2;ECE1;TEK
response to progesterone (GO:0032570)	2/20	0.0100924	0.334427	0	0	13.0719	60.078	CAV1;ABHD2
positive regulation of cAMP biosynthetic process (GO:0030819)	2/20	0.0100924	0.332269	0	0	13.0719	60.078	RAMP2;CALM1
regulation of protein metabolic process (GO:0051246)	3/59	0.0104373	0.341421	0	0	6.64673	30.3248	LTBP4;KLF4;KLF2
positive regulation of cellular component movement (GO:0051272)	2/21	0.0110993	0.360762	0	0	12.4494	56.0333	SPOCK2;ETS1
positive regulation of BMP signaling pathway (GO:0030513)	2/21	0.0110993	0.358478	0	0	12.4494	56.0333	ACVRL1;ENG
ERK1 and ERK2 cascade (GO:0070371)	2/21	0.0110993	0.356224	0	0	12.4494	56.0333	KDR;CTSH
regulation of cell proliferation (GO:0042127)	12/740	0.0115424	0.36813	0	0	2.11977	9.45783	ACVRL1;CDKN1A;RGCC;FLT1;LEF1;KDR;FN1;CTSH;CTNNB1;KLF4;ETS1;MXD4
neutrophil degranulation (GO:0043312)	9/479	0.0115662	0.366599	0	0	2.4561	10.9534	PTPRB;CYB5R3;CD93;ANXA3;PECAM1;CTSH;OSTF1;IQGAP1;PGLYRP1
positive regulation of transcription, DNA-templated (GO:0045893)	16/1120	0.0119522	0.376496	0	0	1.86741	8.26673	ACVRL1;EPAS1;LMO2;LEF1;YBX1;KLF4;ETS1;FLI1;KLF2;NFKBIA;KLF6;RGCC;CTNNB1;ITGA6;ERG;ENG
regulation of vascular endothelial growth factor receptor signaling pathway (GO:0030947)	2/22	0.0121484	0.380328	0	0	11.8835	52.413	FLT1;TMEM204
beta-catenin destruction complex disassembly (GO:1904886)	2/22	0.0121484	0.378009	0	0	11.8835	52.413	CAV1;CTNNB1
glutathione derivative biosynthetic process (GO:1901687)	2/22	0.0121484	0.375718	0	0	11.8835	52.413	GSTA4;AKR1A1
outflow tract septum morphogenesis (GO:0003148)	2/22	0.0121484	0.373455	0	0	11.8835	52.413	SEMA3C;ENG
regulation of DNA biosynthetic process (GO:2000278)	2/22	0.0121484	0.371219	0	0	11.8835	52.413	ACVRL1;RGCC
negative regulation of cell cycle G1/S phase transition (GO:1902807)	2/22	0.0121484	0.369009	0	0	11.8835	52.413	CDKN1A;KLF4
glutathione derivative metabolic process (GO:1901685)	2/22	0.0121484	0.366826	0	0	11.8835	52.413	GSTA4;AKR1A1
negative regulation of sprouting angiogenesis (GO:1903671)	2/22	0.0121484	0.364668	0	0	11.8835	52.413	KLF4;KLF2
neutrophil activation involved in immune response (GO:0002283)	9/483	0.0121591	0.362852	0	0	2.43576	10.7409	PTPRB;CYB5R3;CD93;ANXA3;PECAM1;CTSH;OSTF1;IQGAP1;PGLYRP1
neutrophil mediated immunity (GO:0002446)	9/487	0.0127744	0.378998	0	0	2.41575	10.5334	PTPRB;CYB5R3;CD93;ANXA3;PECAM1;CTSH;OSTF1;IQGAP1;PGLYRP1
homophilic cell adhesion via plasma membrane adhesion molecules (GO:0007156)	3/64	0.0130121	0.38382	0	0	6.12745	26.6046	CDH5;PECAM1;CD200
cellular response to decreased oxygen levels (GO:0036294)	3/64	0.0130121	0.381614	0	0	6.12745	26.6046	RGCC;EPAS1;NDRG1
lamellipodium assembly (GO:0030032)	2/23	0.0132393	0.386057	0	0	11.3669	49.1568	ABLIM1;S1PR1
zinc II ion transmembrane transport (GO:0071577)	2/23	0.0132393	0.383864	0	0	11.3669	49.1568	SLC39A10;SLC30A1
regulation of release of sequestered calcium ion into cytosol by sarcoplasmic reticulum (GO:0010880)	2/23	0.0132393	0.381695	0	0	11.3669	49.1568	SRI;CALM1
actin filament organization (GO:0007015)	4/120	0.0136411	0.391071	0	0	4.3573	18.7131	TPM4;TPM3;CGNL1;CD2AP
enzyme linked receptor protein signaling pathway (GO:0007167)	4/120	0.0136411	0.388886	0	0	4.3573	18.7131	FLT1;KDR;TEK;PTPRG
negative regulation of cell migration (GO:0030336)	4/121	0.0140256	0.397626	0	0	4.32129	18.4384	ACVRL1;CLIC4;PTPRG;ENG
positive regulation of purine nucleotide biosynthetic process (GO:1900373)	2/24	0.0143711	0.405169	0	0	10.8932	46.215	RAMP2;CALM1
negative regulation of G1/S transition of mitotic cell cycle (GO:2000134)	2/24	0.0143711	0.402943	0	0	10.8932	46.215	CDKN1A;KLF4
mammary gland development (GO:0030879)	2/24	0.0143711	0.400741	0	0	10.8932	46.215	CAV1;LEF1
positive regulation of endothelial cell proliferation (GO:0001938)	3/67	0.0147156	0.408119	0	0	5.85309	24.6933	EGFL7;KDR;TEK
regulation of cardiac conduction (GO:1903779)	3/67	0.0147156	0.405913	0	0	5.85309	24.6933	CAV1;SRI;CALM1
organic anion transport (GO:0015711)	4/124	0.0152202	0.417575	0	0	4.21674	17.6476	SLCO1C1;SLC6A6;SLC16A2;PLTP
regulation of epithelial to mesenchymal transition (GO:0010717)	3/68	0.0153102	0.417796	0	0	5.76701	24.1017	RGCC;LEF1;CTNNB1
negative regulation of cysteine-type endopeptidase activity involved in apoptotic process (GO:0043154)	3/68	0.0153102	0.415574	0	0	5.76701	24.1017	GPX1;LEF1;KLF4
regulation of apoptotic signaling pathway (GO:2001233)	2/25	0.0155431	0.419665	0	0	10.4575	43.5465	SGMS1;CTSH
regulation of voltage-gated calcium channel activity (GO:1901385)	2/25	0.0155431	0.417456	0	0	10.4575	43.5465	AHNAK;SRI
positive regulation of phosphatidylinositol 3-kinase activity (GO:0043552)	2/25	0.0155431	0.41527	0	0	10.4575	43.5465	FLT1;TEK
lamellipodium organization (GO:0097581)	2/25	0.0155431	0.413107	0	0	10.4575	43.5465	ABLIM1;S1PR1
regulation of ryanodine-sensitive calcium-release channel activity (GO:0060314)	2/25	0.0155431	0.410967	0	0	10.4575	43.5465	SRI;CALM1
peptide catabolic process (GO:0043171)	2/25	0.0155431	0.408849	0	0	10.4575	43.5465	CTSH;ECE1
L-amino acid transport (GO:0015807)	2/25	0.0155431	0.406752	0	0	10.4575	43.5465	SLC7A5;SLC3A2
positive regulation of nitric oxide biosynthetic process (GO:0045429)	2/25	0.0155431	0.404677	0	0	10.4575	43.5465	KLF4;KLF2
positive regulation of nitric oxide metabolic process (GO:1904407)	2/25	0.0155431	0.402622	0	0	10.4575	43.5465	KLF4;KLF2
positive regulation of cell proliferation (GO:0008284)	8/424	0.0165107	0.425525	0	0	2.4664	10.1215	CDKN1A;FLT1;LEF1;KDR;FN1;CTSH;NES;FOXP1
vascular endothelial growth factor receptor signaling pathway (GO:0048010)	3/70	0.0165395	0.424126	0	0	5.60224	22.9804	FLT1;KDR;WASF2
response to growth factor (GO:0070848)	2/26	0.0167548	0.427499	0	0	10.0553	41.1168	CTNNB1;KLF4
regulation of cardiac muscle cell contraction (GO:0086004)	2/26	0.0167548	0.425372	0	0	10.0553	41.1168	CAV1;SRI
regulation of muscle contraction (GO:0006937)	2/26	0.0167548	0.423267	0	0	10.0553	41.1168	CAV1;SRI
regulation of viral entry into host cell (GO:0046596)	2/26	0.0167548	0.421181	0	0	10.0553	41.1168	IFITM3;SNX3
response to ketone (GO:1901654)	2/26	0.0167548	0.419117	0	0	10.0553	41.1168	ABHD2;CAV1
regulation of supramolecular fiber organization (GO:1902903)	2/26	0.0167548	0.417072	0	0	10.0553	41.1168	GPX1;CXCL12
positive regulation of cAMP metabolic process (GO:0030816)	2/26	0.0167548	0.415048	0	0	10.0553	41.1168	RAMP2;CALM1
protein localization to plasma membrane (GO:0072659)	4/130	0.0177975	0.438748	0	0	4.02212	16.2039	RAMP2;BSG;TSPAN5;SPTBN1
negative regulation of cysteine-type endopeptidase activity (GO:2000117)	3/72	0.0178227	0.437256	0	0	5.44662	21.9351	GPX1;LEF1;KLF4
regulation of calcium ion transmembrane transporter activity (GO:1901019)	2/27	0.0180054	0.439626	0	0	9.68289	38.8969	AHNAK;CALM1
positive regulation of lipid kinase activity (GO:0090218)	2/27	0.0180054	0.437532	0	0	9.68289	38.8969	FLT1;TEK
negative regulation of small GTPase mediated signal transduction (GO:0051058)	2/27	0.0180054	0.435459	0	0	9.68289	38.8969	CGNL1;CD2AP
transition metal ion transport (GO:0000041)	2/27	0.0180054	0.433405	0	0	9.68289	38.8969	SLC30A1;ATOX1
canonical Wnt signaling pathway (GO:0060070)	3/73	0.0184845	0.442847	0	0	5.37201	21.4387	CAV1;LEF1;CTNNB1
positive regulation of cytokine secretion (GO:0050715)	3/73	0.0184845	0.440778	0	0	5.37201	21.4387	RGCC;CD34;SPTBN1
nitrogen compound transport (GO:0071705)	3/74	0.0191599	0.454757	0	0	5.29942	20.9589	SLC6A6;COL4A3BP;SLC3A2
cellular response to organic substance (GO:0071310)	4/133	0.019182	0.453175	0	0	3.9314	15.5439	RAMP2;LEF1;CTNNB1;KLF4
regulation of vasculature development (GO:1901342)	2/28	0.0192943	0.453728	0	0	9.33707	36.8622	CTNNB1;ETS1
negative regulation of endocytosis (GO:0045806)	2/28	0.0192943	0.451647	0	0	9.33707	36.8622	SNX3;CAV1
neuron projection extension (GO:1990138)	2/28	0.0192943	0.449585	0	0	9.33707	36.8622	CTNNB1;IQGAP1
positive regulation of phospholipid metabolic process (GO:1903727)	2/28	0.0192943	0.447541	0	0	9.33707	36.8622	FLT1;TEK
neural crest cell migration (GO:0001755)	2/28	0.0192943	0.445516	0	0	9.33707	36.8622	SEMA3C;LEF1
positive regulation of sprouting angiogenesis (GO:1903672)	2/28	0.0192943	0.443509	0	0	9.33707	36.8622	KDR;KLF4
positive regulation of fibroblast proliferation (GO:0048146)	2/28	0.0192943	0.44152	0	0	9.33707	36.8622	CDKN1A;FN1
regulation of transmembrane receptor protein serine/threonine kinase signaling pathway (GO:0090092)	2/28	0.0192943	0.439549	0	0	9.33707	36.8622	LTBP4;ENG
positive regulation of multicellular organismal process (GO:0051240)	5/202	0.0196935	0.446649	0	0	3.23562	12.7078	RGCC;LEF1;CTSH;CTNNB1;CD34
gland development (GO:0048732)	3/75	0.0198488	0.448178	0	0	5.22876	20.4947	CAV1;LEF1;LSR
regulation of MAPK cascade (GO:0043408)	5/203	0.0200702	0.451183	0	0	3.21968	12.5842	FLT1;CAV1;KDR;FN1;TEK
phagocytosis (GO:0006909)	4/135	0.0201411	0.450789	0	0	3.87315	15.1246	CD93;ANXA3;PECAM1;MYH9
MAPK cascade (GO:0000165)	6/278	0.0202557	0.451374	0	0	2.82127	11.001	KDR;CTSH;TEK;CALM1;SPTBN1;RASGRP3
hemopoiesis (GO:0030097)	3/76	0.0205512	0.455969	0	0	5.15996	20.0456	KDR;TEK;CD34
regulation of striated muscle contraction (GO:0006942)	2/29	0.0206209	0.455534	0	0	9.0151	34.9917	SRI;CALM1
regulation of vasoconstriction (GO:0019229)	2/29	0.0206209	0.45357	0	0	9.0151	34.9917	CAV1;ECE1
negative regulation of gene expression (GO:0010629)	10/618	0.0206536	0.45234	0	0	2.11519	8.20667	ACVRL1;ID1;LEF1;KDR;ID3;CTNNB1;KLF4;CD34;FOXP1;ENG
positive regulation of transferase activity (GO:0051347)	4/137	0.0211292	0.460779	0	0	3.81661	14.7211	FLT1;KDR;TEK;KLF4
negative regulation of cell proliferation (GO:0008285)	7/363	0.0218514	0.4745	0	0	2.52075	9.63807	ACVRL1;CDKN1A;RGCC;CTNNB1;KLF4;ETS1;MXD4
regulation of cell migration involved in sprouting angiogenesis (GO:0090049)	2/30	0.0219844	0.475366	0	0	8.7146	33.2673	KDR;KLF4
negative regulation of cation channel activity (GO:2001258)	2/30	0.0219844	0.47336	0	0	8.7146	33.2673	SRI;CALM1
beta-catenin-TCF complex assembly (GO:1904837)	2/30	0.0219844	0.471371	0	0	8.7146	33.2673	LEF1;CTNNB1
regulation of blood coagulation (GO:0030193)	2/30	0.0219844	0.469399	0	0	8.7146	33.2673	CAV1;CD34
regulation of sodium ion transmembrane transport (GO:1902305)	2/30	0.0219844	0.467443	0	0	8.7146	33.2673	FXYD5;UTRN
positive regulation of reactive oxygen species biosynthetic process (GO:1903428)	2/30	0.0219844	0.465504	0	0	8.7146	33.2673	KLF4;KLF2
negative regulation of cell communication (GO:0010648)	3/78	0.0219967	0.46384	0	0	5.02765	19.1898	FLT1;KDR;TEK
negative regulation of inflammatory response (GO:0050728)	3/78	0.0219967	0.461932	0	0	5.02765	19.1898	CDH5;TEK;KLF4
positive regulation of phosphorylation (GO:0042327)	5/208	0.0220248	0.460626	0	0	3.14228	11.9896	FLT1;KDR;ITGA6;TEK;ENG
regulation of small GTPase mediated signal transduction (GO:0051056)	4/140	0.0226664	0.472108	0	0	3.73483	14.1433	NET1;ARHGAP29;CGNL1;CD2AP
negative regulation of sequence-specific DNA binding transcription factor activity (GO:0043433)	4/140	0.0226664	0.470189	0	0	3.73483	14.1433	NFKBIA;ID1;ID3;KLF4
negative regulation of mitotic cell cycle phase transition (GO:1901991)	3/79	0.0227399	0.469803	0	0	4.96401	18.782	CDKN1A;RGCC;KLF4
cell-cell junction assembly (GO:0007043)	3/79	0.0227399	0.467909	0	0	4.96401	18.782	CDH5;CLDN5;RAMP2
peptidyl-tyrosine phosphorylation (GO:0018108)	3/79	0.0227399	0.46603	0	0	4.96401	18.782	FLT1;KDR;TEK
regulation of transforming growth factor beta receptor signaling pathway (GO:0017015)	3/79	0.0227399	0.464166	0	0	4.96401	18.782	CAV1;LTBP4;ENG
regulation of apoptotic process (GO:0042981)	12/815	0.0228203	0.463952	0	0	1.9247	7.27555	NET1;NFKBIA;FLT1;ANP32A;LEF1;KDR;CTSH;BNIP2;CTNNB1;ITGA6;TEK;NDRG1
cellular zinc ion homeostasis (GO:0006882)	2/31	0.0233843	0.473532	0	0	8.43348	31.6736	SLC39A10;SLC30A1
zinc ion homeostasis (GO:0055069)	2/31	0.0233843	0.47166	0	0	8.43348	31.6736	SLC39A10;SLC30A1
regulation of protein autophosphorylation (GO:0031952)	2/31	0.0233843	0.469803	0	0	8.43348	31.6736	CALM1;ENG
regulation of phosphatidylinositol 3-kinase signaling (GO:0014066)	3/80	0.0234965	0.470207	0	0	4.90196	18.3868	FLT1;KDR;TEK
negative regulation of defense response (GO:0031348)	3/80	0.0234965	0.46837	0	0	4.90196	18.3868	CDH5;TEK;KLF4
cell-cell adhesion via plasma-membrane adhesion molecules (GO:0098742)	4/142	0.0237281	0.471146	0	0	3.68222	13.7755	CDH5;CLDN5;PECAM1;CD200
BMP signaling pathway (GO:0030509)	3/81	0.0242667	0.479974	0	0	4.84144	18.0036	ACVRL1;LEF1;ENG
negative regulation of calcium ion transmembrane transporter activity (GO:1901020)	2/32	0.0248199	0.489019	0	0	8.16993	30.197	SRI;CALM1
central nervous system neuron differentiation (GO:0021953)	2/32	0.0248199	0.487138	0	0	8.16993	30.197	LEF1;CTNNB1
regulation of cell-cell adhesion (GO:0022407)	2/32	0.0248199	0.485271	0	0	8.16993	30.197	PODXL;LEF1
substrate adhesion-dependent cell spreading (GO:0034446)	2/32	0.0248199	0.483419	0	0	8.16993	30.197	FN1;TEK
DNA damage response, signal transduction by p53 class mediator (GO:0030330)	3/82	0.0250505	0.486056	0	0	4.7824	17.632	CDKN1A;RGCC;NDRG1
negative regulation of signaling (GO:0023057)	3/83	0.0258479	0.499627	0	0	4.72478	17.2716	FLT1;KDR;TEK
protein maturation (GO:0051604)	3/83	0.0258479	0.497742	0	0	4.72478	17.2716	SRGN;TSPAN5;ECE1
regulation of phosphatidylinositol 3-kinase activity (GO:0043551)	2/33	0.0262906	0.504364	0	0	7.92236	28.8259	FLT1;TEK
negative regulation of neurogenesis (GO:0050768)	2/33	0.0262906	0.502475	0	0	7.92236	28.8259	ID1;ID3
positive regulation of calcium ion transport (GO:0051928)	2/33	0.0262906	0.5006	0	0	7.92236	28.8259	CXCL12;CAV1
response to exogenous dsRNA (GO:0043330)	2/33	0.0262906	0.498739	0	0	7.92236	28.8259	CAV1;SLC3A2
carboxylic acid metabolic process (GO:0019752)	2/33	0.0262906	0.496892	0	0	7.92236	28.8259	CYB5R3;SLC2A1
heart development (GO:0007507)	4/149	0.0276796	0.521214	0	0	3.50923	12.5878	CDH5;RAMP2;ECE1;TEK
negative regulation of endothelial cell migration (GO:0010596)	2/34	0.0277958	0.521477	0	0	7.68935	27.55	ACVRL1;RGCC
positive regulation of muscle cell differentiation (GO:0051149)	2/34	0.0277958	0.519567	0	0	7.68935	27.55	BNIP2;CTNNB1
regulation of gene expression (GO:0010468)	14/1037	0.0279913	0.521313	0	0	1.76477	6.31057	ACVRL1;RAMP2;GPX1;AHNAK;LEF1;FN1;YBX1;KLF4;ETS1;RGCC;KDR;CTSH;CD34;ENG
cellular response to BMP stimulus (GO:0071773)	3/87	0.0291724	0.541333	0	0	4.50755	15.9321	ACVRL1;LEF1;ENG
calcium ion homeostasis (GO:0055074)	3/87	0.0291724	0.539371	0	0	4.50755	15.9321	CXCL12;CAV1;SLC30A1
endothelial cell migration (GO:0043542)	2/35	0.0293349	0.540418	0	0	7.46965	26.3603	ID1;MYH9
negative regulation of epithelial cell migration (GO:0010633)	2/35	0.0293349	0.538474	0	0	7.46965	26.3603	ACVRL1;PTPRG
membrane protein proteolysis (GO:0033619)	2/35	0.0293349	0.536544	0	0	7.46965	26.3603	CTSH;MYH9
carboxylic acid transmembrane transport (GO:1905039)	2/35	0.0293349	0.534628	0	0	7.46965	26.3603	SLC6A6;SLC7A5
regulation of cardiac muscle contraction (GO:0055117)	2/35	0.0293349	0.532725	0	0	7.46965	26.3603	SRI;CALM1
neural crest cell development (GO:0014032)	2/35	0.0293349	0.530836	0	0	7.46965	26.3603	SEMA3C;LEF1
protein kinase B signaling (GO:0043491)	2/35	0.0293349	0.52896	0	0	7.46965	26.3603	CDKN1A;KDR
acylglycerol metabolic process (GO:0006639)	2/36	0.0309072	0.55535	0	0	7.26216	25.2488	ABHD2;CAV1
regulation of muscle cell differentiation (GO:0051147)	2/36	0.0309072	0.553402	0	0	7.26216	25.2488	BNIP2;CTNNB1
cardiac muscle tissue morphogenesis (GO:0055008)	2/36	0.0309072	0.551467	0	0	7.26216	25.2488	S1PR1;ENG
regulation of blood circulation (GO:1903522)	2/36	0.0309072	0.549545	0	0	7.26216	25.2488	ECE1;SRI
epithelial to mesenchymal transition (GO:0001837)	2/37	0.0325123	0.576077	0	0	7.06589	24.2087	LEF1;CTNNB1
sodium-independent organic anion transport (GO:0043252)	2/37	0.0325123	0.574083	0	0	7.06589	24.2087	SLCO1C1;SLC16A2
response to steroid hormone (GO:0048545)	2/37	0.0325123	0.572104	0	0	7.06589	24.2087	ABHD2;CAV1
regulation of sodium ion transmembrane transporter activity (GO:2000649)	2/37	0.0325123	0.570138	0	0	7.06589	24.2087	FXYD5;UTRN
lipid transport (GO:0006869)	3/91	0.0327123	0.571681	0	0	4.30942	14.7382	SLCO1C1;CAV1;PLTP
transcription from RNA polymerase II promoter (GO:0006366)	8/485	0.0332614	0.579293	0	0	2.15619	7.33828	CDKN1A;TSC22D1;EPAS1;LMO2;LEF1;YBX1;KLF4;ETS1
actin-myosin filament sliding (GO:0033275)	2/38	0.0341494	0.592737	0	0	6.87994	23.2336	TPM4;TPM3
muscle filament sliding (GO:0030049)	2/38	0.0341494	0.590727	0	0	6.87994	23.2336	TPM4;TPM3
regulation of cysteine-type endopeptidase activity involved in apoptotic process (GO:0043281)	3/93	0.0345626	0.595854	0	0	4.21674	14.1893	GPX1;LEF1;KLF4
positive regulation of protein modification process (GO:0031401)	4/163	0.0366986	0.630548	0	0	3.20783	10.6019	KDR;TEK;CALM1;ENG
positive regulation of protein metabolic process (GO:0051247)	3/96	0.0374377	0.641089	0	0	4.08497	13.4194	NFKBIA;KLF4;KLF2
ameboidal-type cell migration (GO:0001667)	2/40	0.0375178	0.640312	0	0	6.53595	21.4571	SEMA3C;LEF1
negative regulation of programmed cell death (GO:0043069)	7/408	0.0377083	0.641419	0	0	2.24273	7.35138	NFKBIA;FLT1;LEF1;KDR;CTSH;BNIP2;TEK
negative regulation of cell motility (GO:2000146)	3/97	0.0384225	0.651396	0	0	4.04285	13.1761	ACVRL1;CLIC4;ENG
mesenchymal cell differentiation (GO:0048762)	2/41	0.0392478	0.663184	0	0	6.37653	20.6463	LEF1;CTNNB1
peptide transport (GO:0015833)	2/41	0.0392478	0.660995	0	0	6.37653	20.6463	RAMP2;MYH9
positive regulation of nucleic acid-templated transcription (GO:1903508)	8/502	0.0394715	0.662576	0	0	2.08317	6.73317	ACVRL1;KLF6;LEF1;CTNNB1;KLF4;ETS1;FLI1;KLF2
regulation of ion transmembrane transporter activity (GO:0032412)	2/42	0.0410077	0.686106	0	0	6.22471	19.8817	FXYD5;UTRN
cellular response to calcium ion (GO:0071277)	2/42	0.0410077	0.683864	0	0	6.22471	19.8817	CLIC4;IQGAP1
cellular response to radiation (GO:0071478)	2/42	0.0410077	0.681636	0	0	6.22471	19.8817	NET1;CDKN1A
negative regulation of protein secretion (GO:0050709)	2/42	0.0410077	0.679423	0	0	6.22471	19.8817	SRGN;RGCC
protein processing (GO:0016485)	3/101	0.0424929	0.701751	0	0	3.88274	12.2633	SRGN;CTSH;ECE1
regulation of kinase activity (GO:0043549)	3/101	0.0424929	0.699487	0	0	3.88274	12.2633	FLT1;KDR;TEK
response to hydrogen peroxide (GO:0042542)	2/43	0.0427969	0.702226	0	0	6.07995	19.1597	NET1;GPX1
regulation of multicellular organismal development (GO:2000026)	2/43	0.0427969	0.699975	0	0	6.07995	19.1597	GPX1;FOXP1
positive regulation of hydrolase activity (GO:0051345)	4/172	0.0432919	0.705811	0	0	3.03998	9.54488	NET1;CTSH;ITGA6;CALM1
cholesterol transport (GO:0030301)	2/44	0.0446148	0.725061	0	0	5.94177	18.4771	CAV1;ABCG2
inorganic anion transport (GO:0015698)	2/44	0.0446148	0.722759	0	0	5.94177	18.4771	CLIC5;CLIC4
regulation of smooth muscle cell proliferation (GO:0048660)	2/44	0.0446148	0.720472	0	0	5.94177	18.4771	CTNNB1;FOXP1
sphingosine-1-phosphate signaling pathway (GO:0003376)	1/6	0.0450364	0.724986	0	0	21.7865	67.5443	S1PR1
definitive hemopoiesis (GO:0060216)	1/6	0.0450364	0.722706	0	0	21.7865	67.5443	TEK
smooth muscle tissue development (GO:0048745)	1/6	0.0450364	0.720441	0	0	21.7865	67.5443	ENG
granzyme-mediated apoptotic signaling pathway (GO:0008626)	1/6	0.0450364	0.718189	0	0	21.7865	67.5443	SRGN
embryonic camera-type eye development (GO:0031076)	1/6	0.0450364	0.715952	0	0	21.7865	67.5443	NES
epithelial to mesenchymal transition involved in endocardial cushion formation (GO:0003198)	1/6	0.0450364	0.713728	0	0	21.7865	67.5443	ENG
hormone transport (GO:0009914)	1/6	0.0450364	0.711519	0	0	21.7865	67.5443	SLC16A2
mesodermal cell fate commitment (GO:0001710)	1/6	0.0450364	0.709323	0	0	21.7865	67.5443	KLF4
positive regulation of toll-like receptor 3 signaling pathway (GO:0034141)	1/6	0.0450364	0.70714	0	0	21.7865	67.5443	CAV1
amylin receptor signaling pathway (GO:0097647)	1/6	0.0450364	0.704971	0	0	21.7865	67.5443	RAMP2
dopamine catabolic process (GO:0042420)	1/6	0.0450364	0.702815	0	0	21.7865	67.5443	MAOA
negative regulation of cellular response to hypoxia (GO:1900038)	1/6	0.0450364	0.700672	0	0	21.7865	67.5443	CD34
aldehyde catabolic process (GO:0046185)	1/6	0.0450364	0.698543	0	0	21.7865	67.5443	AKR1A1
muscle tissue development (GO:0060537)	1/6	0.0450364	0.696426	0	0	21.7865	67.5443	ENG
polyphosphate metabolic process (GO:0006797)	1/6	0.0450364	0.694322	0	0	21.7865	67.5443	BNIP2
heart trabecula formation (GO:0060347)	1/6	0.0450364	0.692231	0	0	21.7865	67.5443	TEK
ear development (GO:0043583)	1/6	0.0450364	0.690152	0	0	21.7865	67.5443	ECE1
glomerular epithelial cell differentiation (GO:0072311)	1/6	0.0450364	0.688085	0	0	21.7865	67.5443	PROM1
epithelial tube formation (GO:0072175)	1/6	0.0450364	0.686032	0	0	21.7865	67.5443	PODXL
renal filtration cell differentiation (GO:0061318)	1/6	0.0450364	0.68399	0	0	21.7865	67.5443	PROM1
regulation of epithelial to mesenchymal transition involved in endocardial cushion formation (GO:1905005)	1/6	0.0450364	0.68196	0	0	21.7865	67.5443	ENG
positive regulation of granulocyte differentiation (GO:0030854)	1/6	0.0450364	0.679942	0	0	21.7865	67.5443	LEF1
venous blood vessel morphogenesis (GO:0048845)	1/6	0.0450364	0.677937	0	0	21.7865	67.5443	ENG
surfactant homeostasis (GO:0043129)	1/6	0.0450364	0.675943	0	0	21.7865	67.5443	CTSH
cellular response to cold (GO:0070417)	1/6	0.0450364	0.673961	0	0	21.7865	67.5443	NFKBIA
negative regulation of cell cycle phase transition (GO:1901988)	1/6	0.0450364	0.67199	0	0	21.7865	67.5443	RGCC
blood vessel endothelial cell proliferation involved in sprouting angiogenesis (GO:0002043)	1/6	0.0450364	0.670031	0	0	21.7865	67.5443	ACVRL1
embryonic skeletal joint morphogenesis (GO:0060272)	1/6	0.0450364	0.668083	0	0	21.7865	67.5443	CTNNB1
L-amino acid import (GO:0043092)	1/6	0.0450364	0.666147	0	0	21.7865	67.5443	SLC3A2
neutrophil extravasation (GO:0072672)	1/6	0.0450364	0.664221	0	0	21.7865	67.5443	PECAM1
chemical homeostasis within a tissue (GO:0048875)	1/6	0.0450364	0.662307	0	0	21.7865	67.5443	CTSH
alpha-beta T cell activation (GO:0046631)	1/6	0.0450364	0.660404	0	0	21.7865	67.5443	LEF1
negative regulation of cellular extravasation (GO:0002692)	1/6	0.0450364	0.658512	0	0	21.7865	67.5443	CXCL12
regulation of interleukin-12 secretion (GO:2001182)	1/6	0.0450364	0.65663	0	0	21.7865	67.5443	FOXP1
growth hormone secretion (GO:0030252)	1/6	0.0450364	0.654759	0	0	21.7865	67.5443	LTBP4
positive regulation of blood vessel endothelial cell migration (GO:0043536)	2/45	0.0464609	0.67355	0	0	5.80973	17.8309	KDR;ETS1
protein complex disassembly (GO:0043241)	2/46	0.0483346	0.69873	0	0	5.68343	17.2186	CAV1;CTNNB1
cellular response to ionizing radiation (GO:0071479)	2/46	0.0483346	0.696756	0	0	5.68343	17.2186	NET1;CDKN1A
regulation of G1/S transition of mitotic cell cycle (GO:2000045)	2/46	0.0483346	0.694793	0	0	5.68343	17.2186	CDKN1A;KLF4
negative regulation of protein modification by small protein conjugation or removal (GO:1903321)	2/46	0.0483346	0.692842	0	0	5.68343	17.2186	CAV1;CTNNB1
positive regulation of epithelial cell proliferation (GO:0050679)	3/107	0.0489866	0.700221	0	0	3.66502	11.0545	EGFL7;KDR;TEK
negative regulation of response to external stimulus (GO:0032102)	3/107	0.0489866	0.698265	0	0	3.66502	11.0545	CDH5;TEK;KLF4
regulation of response to external stimulus (GO:0032101)	3/107	0.0489866	0.69632	0	0	3.66502	11.0545	CAV1;CALM1;FOXP1
regulation of intrinsic apoptotic signaling pathway (GO:2001242)	2/47	0.0502355	0.712089	0	0	5.56251	16.6376	SGMS1;CAV1
negative regulation of cellular biosynthetic process (GO:0031327)	2/47	0.0502355	0.710116	0	0	5.56251	16.6376	CAV1;CD34
positive regulation of pathway-restricted SMAD protein phosphorylation (GO:0010862)	2/47	0.0502355	0.708155	0	0	5.56251	16.6376	ACVRL1;ENG
organonitrogen compound biosynthetic process (GO:1901566)	4/181	0.0505097	0.710058	0	0	2.88882	8.62482	COL4A3BP;SGMS1;GSTA4;AKR1A1
Wnt signaling pathway (GO:0016055)	3/109	0.0512531	0.718529	0	0	3.59777	10.6889	SNX3;LEF1;CTNNB1
negative regulation of mitotic cell cycle (GO:0045930)	2/48	0.0521631	0.729283	0	0	5.44662	16.0859	RGCC;CTNNB1
regulation of epithelial cell migration (GO:0010632)	2/48	0.0521631	0.72729	0	0	5.44662	16.0859	CTSH;PTPRG
angiotensin-activated signaling pathway (GO:0038166)	1/7	0.052344	0.727824	0	0	18.6741	55.0872	CAV1
regulation of cyclic nucleotide metabolic process (GO:0030799)	1/7	0.052344	0.725846	0	0	18.6741	55.0872	CALM1
substrate-dependent cell migration, cell extension (GO:0006930)	1/7	0.052344	0.723879	0	0	18.6741	55.0872	CD2AP
protein localization to basolateral plasma membrane (GO:1903361)	1/7	0.052344	0.721923	0	0	18.6741	55.0872	CAV1
inner ear receptor stereocilium organization (GO:0060122)	1/7	0.052344	0.719977	0	0	18.6741	55.0872	CLIC5
regulation of cyclic-nucleotide phosphodiesterase activity (GO:0051342)	1/7	0.052344	0.718042	0	0	18.6741	55.0872	CALM1
protein localization to cytoplasmic stress granule (GO:1903608)	1/7	0.052344	0.716117	0	0	18.6741	55.0872	YBX1
cardiac atrium development (GO:0003230)	1/7	0.052344	0.714202	0	0	18.6741	55.0872	ENG
regulation of high voltage-gated calcium channel activity (GO:1901841)	1/7	0.052344	0.712297	0	0	18.6741	55.0872	SRI
regulation of entry of bacterium into host cell (GO:2000535)	1/7	0.052344	0.710403	0	0	18.6741	55.0872	CAV1
zinc II ion transmembrane import (GO:0071578)	1/7	0.052344	0.708518	0	0	18.6741	55.0872	SLC39A10
regulation of interleukin-13 production (GO:0032656)	1/7	0.052344	0.706644	0	0	18.6741	55.0872	LEF1
regulation of pinocytosis (GO:0048548)	1/7	0.052344	0.70478	0	0	18.6741	55.0872	CAV1
hemostasis (GO:0007599)	1/7	0.052344	0.702925	0	0	18.6741	55.0872	FLI1
radial glial cell differentiation (GO:0060019)	1/7	0.052344	0.70108	0	0	18.6741	55.0872	LEF1
positive regulation of neuroblast proliferation (GO:0002052)	1/7	0.052344	0.699245	0	0	18.6741	55.0872	CTNNB1
bone cell development (GO:0098751)	1/7	0.052344	0.697419	0	0	18.6741	55.0872	FOXP1
positive regulation of epithelial cell differentiation involved in kidney development (GO:2000698)	1/7	0.052344	0.695603	0	0	18.6741	55.0872	PROM1
negative regulation of B cell apoptotic process (GO:0002903)	1/7	0.052344	0.693796	0	0	18.6741	55.0872	FOXP1
regulation of toll-like receptor 3 signaling pathway (GO:0034139)	1/7	0.052344	0.691999	0	0	18.6741	55.0872	CAV1
positive regulation of cell migration by vascular endothelial growth factor signaling pathway (GO:0038089)	1/7	0.052344	0.690211	0	0	18.6741	55.0872	KDR
cytoplasmic sequestering of NF-kappaB (GO:0007253)	1/7	0.052344	0.688432	0	0	18.6741	55.0872	NFKBIA
negative regulation of dendritic cell apoptotic process (GO:2000669)	1/7	0.052344	0.686662	0	0	18.6741	55.0872	CXCL12
wound healing, spreading of epidermal cells (GO:0035313)	1/7	0.052344	0.684901	0	0	18.6741	55.0872	ACVRL1
nuclear body organization (GO:0030575)	1/7	0.052344	0.68315	0	0	18.6741	55.0872	ETS1
adenylate cyclase-activating dopamine receptor signaling pathway (GO:0007191)	1/7	0.052344	0.681407	0	0	18.6741	55.0872	GNAS
forebrain neuron differentiation (GO:0021879)	1/7	0.052344	0.679673	0	0	18.6741	55.0872	LEF1
lymphatic endothelial cell differentiation (GO:0060836)	1/7	0.052344	0.677948	0	0	18.6741	55.0872	ACVRL1
regulation of cell-cell adhesion mediated by integrin (GO:0033632)	1/7	0.052344	0.676232	0	0	18.6741	55.0872	PODXL
positive regulation of membrane depolarization (GO:1904181)	1/7	0.052344	0.674524	0	0	18.6741	55.0872	KDR
gas homeostasis (GO:0033483)	1/7	0.052344	0.672825	0	0	18.6741	55.0872	CAV1
negative regulation of glycoprotein biosynthetic process (GO:0010561)	1/7	0.052344	0.671134	0	0	18.6741	55.0872	ITM2A
positive regulation of cyclin-dependent protein serine/threonine kinase activity involved in G1/S transition of mitotic cell cycle (GO:0031659)	1/7	0.052344	0.669452	0	0	18.6741	55.0872	RGCC
negative regulation of calcium ion import (GO:0090281)	1/7	0.052344	0.667779	0	0	18.6741	55.0872	SLC30A1
regulation of response to biotic stimulus (GO:0002831)	1/7	0.052344	0.666113	0	0	18.6741	55.0872	FOXP1
T-helper 1 type immune response (GO:0042088)	1/7	0.052344	0.664456	0	0	18.6741	55.0872	LEF1
positive regulation of ER-associated ubiquitin-dependent protein catabolic process (GO:1903071)	1/7	0.052344	0.662808	0	0	18.6741	55.0872	CAV1
calcitonin family receptor signaling pathway (GO:0097646)	1/7	0.052344	0.661167	0	0	18.6741	55.0872	RAMP2
negative regulation of heart rate (GO:0010459)	1/7	0.052344	0.659535	0	0	18.6741	55.0872	SRI
regulation of relaxation of muscle (GO:1901077)	1/7	0.052344	0.65791	0	0	18.6741	55.0872	SRI
positive regulation of killing of cells of other organism (GO:0051712)	1/7	0.052344	0.656294	0	0	18.6741	55.0872	PGLYRP1
membrane invagination (GO:0010324)	1/7	0.052344	0.654685	0	0	18.6741	55.0872	SNX3
negative regulation of cytokine production (GO:0001818)	3/110	0.0524052	0.653848	0	0	3.56506	10.5125	SRGN;RGCC;LEF1
glutathione metabolic process (GO:0006749)	2/49	0.0541167	0.673555	0	0	5.33547	15.5615	GPX1;GSTA4
regulation of release of sequestered calcium ion into cytosol (GO:0051279)	2/49	0.0541167	0.671917	0	0	5.33547	15.5615	SRI;CALM1
regulation of bone mineralization (GO:0030500)	2/50	0.056096	0.694801	0	0	5.22876	15.0624	SRGN;S1PR1
regulation of cellular protein metabolic process (GO:0032268)	2/50	0.056096	0.693118	0	0	5.22876	15.0624	NFKBIA;KLF4
heart morphogenesis (GO:0003007)	2/50	0.056096	0.691444	0	0	5.22876	15.0624	ACVRL1;ENG
myeloid leukocyte differentiation (GO:0002573)	2/50	0.056096	0.689778	0	0	5.22876	15.0624	MYH9;FOXP1
receptor internalization (GO:0031623)	2/50	0.056096	0.68812	0	0	5.22876	15.0624	RAMP2;CAV1
negative regulation of cell growth (GO:0030308)	3/115	0.0583517	0.714073	0	0	3.41006	9.68889	ACVRL1;CDKN1A;WFDC1
epithelium development (GO:0060429)	3/115	0.0583517	0.712365	0	0	3.41006	9.68889	KDR;TAGLN2;CD34
sphingolipid metabolic process (GO:0006665)	3/116	0.0595777	0.725597	0	0	3.38066	9.53507	COL4A3BP;SGMS1;ESYT2
positive regulation of extracellular matrix assembly (GO:1901203)	1/8	0.0595961	0.724093	0	0	16.3399	46.0811	RGCC
catecholamine catabolic process (GO:0042424)	1/8	0.0595961	0.722373	0	0	16.3399	46.0811	MAOA
mast cell activation involved in immune response (GO:0002279)	1/8	0.0595961	0.720661	0	0	16.3399	46.0811	S100A13
stress-induced premature senescence (GO:0090400)	1/8	0.0595961	0.718957	0	0	16.3399	46.0811	CDKN1A
ventricular trabecula myocardium morphogenesis (GO:0003222)	1/8	0.0595961	0.717262	0	0	16.3399	46.0811	ENG
microvillus organization (GO:0032528)	1/8	0.0595961	0.715574	0	0	16.3399	46.0811	FXYD5
positive regulation of transforming growth factor beta production (GO:0071636)	1/8	0.0595961	0.713894	0	0	16.3399	46.0811	CD34
granulocyte differentiation (GO:0030851)	1/8	0.0595961	0.712222	0	0	16.3399	46.0811	LEF1
monocyte activation (GO:0042117)	1/8	0.0595961	0.710558	0	0	16.3399	46.0811	FOXP1
regulation of muscle organ development (GO:0048634)	1/8	0.0595961	0.708902	0	0	16.3399	46.0811	LEF1
regulation of microvillus organization (GO:0032530)	1/8	0.0595961	0.707253	0	0	16.3399	46.0811	PODXL
microvillus assembly (GO:0030033)	1/8	0.0595961	0.705612	0	0	16.3399	46.0811	FXYD5
mast cell degranulation (GO:0043303)	1/8	0.0595961	0.703979	0	0	16.3399	46.0811	S100A13
negative regulation of vascular permeability (GO:0043116)	1/8	0.0595961	0.702353	0	0	16.3399	46.0811	RAMP2
cellular response to UV-B (GO:0071493)	1/8	0.0595961	0.700735	0	0	16.3399	46.0811	CDKN1A
positive regulation of ryanodine-sensitive calcium-release channel activity (GO:0060316)	1/8	0.0595961	0.699124	0	0	16.3399	46.0811	CALM1
positive regulation of spindle checkpoint (GO:0090232)	1/8	0.0595961	0.69752	0	0	16.3399	46.0811	NDRG1
negative regulation of voltage-gated potassium channel activity (GO:1903817)	1/8	0.0595961	0.695924	0	0	16.3399	46.0811	CAV1
regulation of positive chemotaxis (GO:0050926)	1/8	0.0595961	0.694335	0	0	16.3399	46.0811	KDR
dimeric G-protein coupled receptor signaling pathway (GO:0038042)	1/8	0.0595961	0.692754	0	0	16.3399	46.0811	RAMP2
angiogenesis involved in wound healing (GO:0060055)	1/8	0.0595961	0.691179	0	0	16.3399	46.0811	CD34
negative regulation of establishment of protein localization (GO:1904950)	1/8	0.0595961	0.689612	0	0	16.3399	46.0811	SNX3
regulation of cardiac muscle cell action potential involved in regulation of contraction (GO:0098909)	1/8	0.0595961	0.688052	0	0	16.3399	46.0811	CAV1
positive regulation of cell-substrate adhesion (GO:0010811)	2/52	0.0601294	0.692641	0	0	5.02765	14.134	FN1;UTRN
calcium ion transport (GO:0006816)	3/118	0.062066	0.71334	0	0	3.32336	9.23748	RAMP2;CAV1;SLC3A2
monocarboxylic acid transport (GO:0015718)	2/53	0.0621825	0.713072	0	0	4.93279	13.7017	SLCO1C1;SLC16A2
embryonic organ development (GO:0048568)	2/53	0.0621825	0.711473	0	0	4.93279	13.7017	KDR;NES
regulation of phosphorylation (GO:0042325)	3/119	0.0633282	0.722961	0	0	3.29544	9.09351	CDKN1A;FN1;ITGA6
negative regulation of growth (GO:0045926)	3/120	0.0646022	0.735859	0	0	3.26797	8.95264	ACVRL1;CDKN1A;WFDC1
macromolecular complex assembly (GO:0065003)	3/120	0.0646022	0.734221	0	0	3.26797	8.95264	SLC9A3R2;SLC2A1;CD2AP
regulation of cell differentiation (GO:0045595)	3/121	0.0658881	0.747171	0	0	3.24097	8.81477	SPOCK2;LTBP4;KLF4
positive regulation of DNA biosynthetic process (GO:2000573)	2/55	0.0663591	0.750844	0	0	4.75342	12.8945	RGCC;KLF4
regulation of striated muscle tissue development (GO:0016202)	1/9	0.0667931	0.754082	0	0	14.5243	39.3051	LEF1
secretory granule organization (GO:0033363)	1/9	0.0667931	0.752417	0	0	14.5243	39.3051	SRGN
negative regulation of phagocytosis (GO:0050765)	1/9	0.0667931	0.75076	0	0	14.5243	39.3051	SNX3
negative regulation of protein sumoylation (GO:0033234)	1/9	0.0667931	0.74911	0	0	14.5243	39.3051	CTNNB1
negative regulation of heterotypic cell-cell adhesion (GO:0034115)	1/9	0.0667931	0.747467	0	0	14.5243	39.3051	KLF4
regulation of cell-cell adhesion involved in gastrulation (GO:0070587)	1/9	0.0667931	0.745831	0	0	14.5243	39.3051	KLF4
regulation of amyloid precursor protein biosynthetic process (GO:0042984)	1/9	0.0667931	0.744203	0	0	14.5243	39.3051	ITM2A
cellular response to interleukin-4 (GO:0071353)	1/9	0.0667931	0.742582	0	0	14.5243	39.3051	LEF1
negative regulation of lymphocyte apoptotic process (GO:0070229)	1/9	0.0667931	0.740967	0	0	14.5243	39.3051	FOXP1
regulation of interleukin-1 secretion (GO:0050704)	1/9	0.0667931	0.73936	0	0	14.5243	39.3051	FOXP1
negative regulation of mitotic nuclear division (GO:0045839)	1/9	0.0667931	0.73776	0	0	14.5243	39.3051	RGCC
regulation of muscle system process (GO:0090257)	1/9	0.0667931	0.736166	0	0	14.5243	39.3051	SRI
regulation of cell-cell adhesion mediated by cadherin (GO:2000047)	1/9	0.0667931	0.73458	0	0	14.5243	39.3051	RGCC
response to interleukin-4 (GO:0070670)	1/9	0.0667931	0.733	0	0	14.5243	39.3051	LEF1
regulation of ER-associated ubiquitin-dependent protein catabolic process (GO:1903069)	1/9	0.0667931	0.731427	0	0	14.5243	39.3051	CAV1
sphingomyelin metabolic process (GO:0006684)	1/9	0.0667931	0.729861	0	0	14.5243	39.3051	SGMS1
regulation of morphogenesis of an epithelium (GO:1905330)	1/9	0.0667931	0.728301	0	0	14.5243	39.3051	FOXP1
positive regulation of nitric-oxide synthase biosynthetic process (GO:0051770)	1/9	0.0667931	0.726748	0	0	14.5243	39.3051	KDR
negative regulation of lipid localization (GO:1905953)	1/9	0.0667931	0.725202	0	0	14.5243	39.3051	NFKBIA
mast cell mediated immunity (GO:0002448)	1/9	0.0667931	0.723662	0	0	14.5243	39.3051	S100A13
negative regulation of potassium ion transmembrane transport (GO:1901380)	1/9	0.0667931	0.722129	0	0	14.5243	39.3051	CAV1
interleukin-1 secretion (GO:0050701)	1/9	0.0667931	0.720602	0	0	14.5243	39.3051	S100A13
sympathetic ganglion development (GO:0061549)	1/9	0.0667931	0.719082	0	0	14.5243	39.3051	CTNNB1
sulfur compound biosynthetic process (GO:0044272)	3/122	0.0671856	0.721786	0	0	3.2144	8.67983	GSTA4;AKR1A1;ST3GAL6
regulation of BMP signaling pathway (GO:0030510)	2/56	0.0684817	0.734164	0	0	4.66853	12.5172	ACVRL1;ENG
cellular calcium ion homeostasis (GO:0006874)	3/123	0.0684949	0.732766	0	0	3.18827	8.54773	CXCL12;CAV1;SLC30A1
chloride transmembrane transport (GO:1902476)	2/57	0.0706266	0.75399	0	0	4.58663	12.1562	CLIC5;CLIC4
G-protein coupled receptor signaling pathway, coupled to cyclic nucleotide second messenger (GO:0007187)	3/125	0.0711482	0.757973	0	0	3.13725	8.29174	GNAS;WASF2;GNAI2
receptor metabolic process (GO:0043112)	2/58	0.0727932	0.773883	0	0	4.50755	11.8104	RAMP2;CAV1
proteolysis (GO:0006508)	5/291	0.0731633	0.7762	0	0	2.24603	5.87351	SRGN;TINAGL1;CTSH;ECE1;SRI
positive regulation of signal transduction (GO:0009967)	4/206	0.0737901	0.781226	0	0	2.53823	6.61598	FLT1;TSPAN5;CTSH;TEK
vesicle organization (GO:0016050)	3/127	0.0738472	0.780211	0	0	3.08785	8.04619	SRGN;CAV1;CD34
non-canonical Wnt signaling pathway (GO:0035567)	3/127	0.0738472	0.778599	0	0	3.08785	8.04619	LEF1;CTNNB1;CALM1
negative regulation of response to cytokine stimulus (GO:0060761)	1/10	0.0739353	0.777921	0	0	13.0719	34.0466	KLF4
induction of positive chemotaxis (GO:0050930)	1/10	0.0739353	0.77632	0	0	13.0719	34.0466	CXCL12
regulation of B cell apoptotic process (GO:0002902)	1/10	0.0739353	0.774726	0	0	13.0719	34.0466	FOXP1
glomerular filtration (GO:0003094)	1/10	0.0739353	0.773139	0	0	13.0719	34.0466	CD34
detection of bacterium (GO:0016045)	1/10	0.0739353	0.771558	0	0	13.0719	34.0466	PGLYRP1
regulation of phospholipase C activity (GO:1900274)	1/10	0.0739353	0.769983	0	0	13.0719	34.0466	FLT1
ganglion development (GO:0061548)	1/10	0.0739353	0.768415	0	0	13.0719	34.0466	CTNNB1
ectoderm development (GO:0007398)	1/10	0.0739353	0.766853	0	0	13.0719	34.0466	ITGA6
positive regulation of calcium ion import (GO:0090280)	1/10	0.0739353	0.765298	0	0	13.0719	34.0466	CXCL12
regulation of myeloid leukocyte differentiation (GO:0002761)	1/10	0.0739353	0.763748	0	0	13.0719	34.0466	FOXP1
regulation of coagulation (GO:0050818)	1/10	0.0739353	0.762206	0	0	13.0719	34.0466	CAV1
regulation of sequestering of zinc ion (GO:0061088)	1/10	0.0739353	0.760669	0	0	13.0719	34.0466	SLC30A1
regulation of mammary gland epithelial cell proliferation (GO:0033599)	1/10	0.0739353	0.759138	0	0	13.0719	34.0466	GPX1
regulation of actin filament length (GO:0030832)	1/10	0.0739353	0.757614	0	0	13.0719	34.0466	CXCL12
positive regulation of receptor recycling (GO:0001921)	1/10	0.0739353	0.756096	0	0	13.0719	34.0466	ECE1
cellular biogenic amine metabolic process (GO:0006576)	1/10	0.0739353	0.754584	0	0	13.0719	34.0466	MAOA
hair cell differentiation (GO:0035315)	1/10	0.0739353	0.753077	0	0	13.0719	34.0466	CTNNB1
negative regulation of embryonic development (GO:0045992)	1/10	0.0739353	0.751577	0	0	13.0719	34.0466	CTNNB1
regulation of actin filament-based movement (GO:1903115)	1/10	0.0739353	0.750083	0	0	13.0719	34.0466	SRI
cellular copper ion homeostasis (GO:0006878)	1/10	0.0739353	0.748595	0	0	13.0719	34.0466	ATOX1
regulation of mitochondrial depolarization (GO:0051900)	1/10	0.0739353	0.747112	0	0	13.0719	34.0466	KDR
neuroepithelial cell differentiation (GO:0060563)	1/10	0.0739353	0.745636	0	0	13.0719	34.0466	LEF1
regulation of DNA-templated transcription, initiation (GO:2000142)	1/10	0.0739353	0.744165	0	0	13.0719	34.0466	CTNNB1
regulation of transforming growth factor beta production (GO:0071634)	1/10	0.0739353	0.7427	0	0	13.0719	34.0466	CD34
UV protection (GO:0009650)	1/10	0.0739353	0.741241	0	0	13.0719	34.0466	GPX1
regulation of granulocyte differentiation (GO:0030852)	1/10	0.0739353	0.739788	0	0	13.0719	34.0466	LEF1
Wnt signaling pathway involved in midbrain dopaminergic neuron differentiation (GO:1904953)	1/10	0.0739353	0.73834	0	0	13.0719	34.0466	CTNNB1
regulation of neuroblast proliferation (GO:1902692)	1/10	0.0739353	0.736898	0	0	13.0719	34.0466	CTNNB1
medium-chain fatty acid metabolic process (GO:0051791)	1/10	0.0739353	0.735462	0	0	13.0719	34.0466	ABHD2
sequestering of actin monomers (GO:0042989)	1/10	0.0739353	0.734031	0	0	13.0719	34.0466	TMSB10
regulation of dendritic cell apoptotic process (GO:2000668)	1/10	0.0739353	0.732605	0	0	13.0719	34.0466	CXCL12
smooth muscle cell differentiation (GO:0051145)	1/10	0.0739353	0.731186	0	0	13.0719	34.0466	TMEM204
regulation of extrinsic apoptotic signaling pathway (GO:2001236)	2/59	0.0749811	0.740094	0	0	4.43115	11.479	CAV1;ITGA6
regulation of pathway-restricted SMAD protein phosphorylation (GO:0060393)	2/59	0.0749811	0.738665	0	0	4.43115	11.479	ACVRL1;ENG
regulation of stress fiber assembly (GO:0051492)	2/60	0.0771899	0.75896	0	0	4.3573	11.1612	RGCC;WASF2
cell chemotaxis (GO:0060326)	2/60	0.0771899	0.7575	0	0	4.3573	11.1612	CXCL12;LEF1
muscle organ development (GO:0007517)	2/60	0.0771899	0.756046	0	0	4.3573	11.1612	SRI;UTRN
membrane lipid biosynthetic process (GO:0046467)	2/60	0.0771899	0.754598	0	0	4.3573	11.1612	COL4A3BP;SGMS1
generation of neurons (GO:0048699)	3/130	0.0779802	0.760866	0	0	3.01659	7.69623	ID1;ID3;CTNNB1
actin cytoskeleton reorganization (GO:0031532)	2/61	0.0794191	0.773427	0	0	4.28587	10.8562	S1PR1;MYH9
negative regulation of viral life cycle (GO:1903901)	2/61	0.0794191	0.771954	0	0	4.28587	10.8562	IFITM3;SNX3
regulation of tumor necrosis factor production (GO:0032680)	2/61	0.0794191	0.770486	0	0	4.28587	10.8562	CD34;FOXP1
cellular response to hypoxia (GO:0071456)	3/132	0.0807909	0.782308	0	0	2.97089	7.47442	RGCC;EPAS1;NDRG1
positive regulation of endothelial cell apoptotic process (GO:2000353)	1/11	0.0810232	0.783071	0	0	11.8835	29.8636	RGCC
positive regulation of chondrocyte differentiation (GO:0032332)	1/11	0.0810232	0.781591	0	0	11.8835	29.8636	ACVRL1
negative regulation of potassium ion transport (GO:0043267)	1/11	0.0810232	0.780116	0	0	11.8835	29.8636	CAV1
mononuclear cell differentiation (GO:1903131)	1/11	0.0810232	0.778647	0	0	11.8835	29.8636	MYH9
positive regulation of extracellular matrix organization (GO:1903055)	1/11	0.0810232	0.777183	0	0	11.8835	29.8636	RGCC
negative regulation of bone mineralization (GO:0030502)	1/11	0.0810232	0.775725	0	0	11.8835	29.8636	SRGN
negative regulation of heart contraction (GO:0045822)	1/11	0.0810232	0.774272	0	0	11.8835	29.8636	SRI
heart process (GO:0003015)	1/11	0.0810232	0.772825	0	0	11.8835	29.8636	GPX1
proteasome assembly (GO:0043248)	1/11	0.0810232	0.771383	0	0	11.8835	29.8636	POMP
positive regulation of cytolysis (GO:0045919)	1/11	0.0810232	0.769947	0	0	11.8835	29.8636	PGLYRP1
cellular response to increased oxygen levels (GO:0036295)	1/11	0.0810232	0.768516	0	0	11.8835	29.8636	CAV1
cell-substrate junction assembly (GO:0007044)	1/11	0.0810232	0.76709	0	0	11.8835	29.8636	ITGA6
regulation of ventricular cardiac muscle cell action potential (GO:0098911)	1/11	0.0810232	0.765669	0	0	11.8835	29.8636	CAV1
embryonic hemopoiesis (GO:0035162)	1/11	0.0810232	0.764254	0	0	11.8835	29.8636	KDR
hemidesmosome assembly (GO:0031581)	1/11	0.0810232	0.762844	0	0	11.8835	29.8636	ITGA6
monocyte differentiation (GO:0030224)	1/11	0.0810232	0.761439	0	0	11.8835	29.8636	MYH9
renal filtration (GO:0097205)	1/11	0.0810232	0.760039	0	0	11.8835	29.8636	CD34
midbrain dopaminergic neuron differentiation (GO:1904948)	1/11	0.0810232	0.758645	0	0	11.8835	29.8636	CTNNB1
regulation of symbiosis, encompassing mutualism through parasitism (GO:0043903)	1/11	0.0810232	0.757255	0	0	11.8835	29.8636	CAV1
urate metabolic process (GO:0046415)	1/11	0.0810232	0.755871	0	0	11.8835	29.8636	ABCG2
negative regulation of receptor binding (GO:1900121)	1/11	0.0810232	0.754492	0	0	11.8835	29.8636	LEF1
DNA damage response, signal transduction by p53 class mediator resulting in cell cycle arrest (GO:0006977)	2/62	0.0816683	0.759114	0	0	4.21674	10.5633	CDKN1A;RGCC
cellular protein catabolic process (GO:0044257)	2/62	0.0816683	0.757734	0	0	4.21674	10.5633	TINAGL1;CTSH
positive regulation of sequence-specific DNA binding transcription factor activity (GO:0051091)	4/215	0.0833008	0.771477	0	0	2.43198	6.0442	NFKBIA;RGCC;ANXA3;CTNNB1
adenylate cyclase-inhibiting G-protein coupled receptor signaling pathway (GO:0007193)	2/63	0.0839371	0.775962	0	0	4.14981	10.2819	AKAP12;GNAI2
signal transduction involved in mitotic G1 DNA damage checkpoint (GO:0072431)	2/63	0.0839371	0.774559	0	0	4.14981	10.2819	CDKN1A;RGCC
regulation of proteolysis (GO:0030162)	2/63	0.0839371	0.773161	0	0	4.14981	10.2819	CAV1;LTBP4
transmembrane receptor protein tyrosine kinase signaling pathway (GO:0007169)	6/396	0.0841015	0.77328	0	0	1.98059	4.90341	FLT1;KDR;TEK;WASF2;MYL12A;PTPRG
inorganic anion transmembrane transport (GO:0098661)	2/64	0.086225	0.791378	0	0	4.08497	10.0114	CLIC5;CLIC4
negative regulation of neuron differentiation (GO:0045665)	2/64	0.086225	0.789957	0	0	4.08497	10.0114	ID1;ID3
positive regulation of protein depolymerization (GO:1901881)	1/12	0.0880572	0.805298	0	0	10.8932	26.4681	NES
regulation of nitric-oxide synthase biosynthetic process (GO:0051769)	1/12	0.0880572	0.803857	0	0	10.8932	26.4681	KDR
vesicle budding from membrane (GO:0006900)	1/12	0.0880572	0.802422	0	0	10.8932	26.4681	SNX3
positive regulation of peptidase activity (GO:0010952)	1/12	0.0880572	0.800991	0	0	10.8932	26.4681	CTSH
response to interleukin-6 (GO:0070741)	1/12	0.0880572	0.799566	0	0	10.8932	26.4681	ST3GAL6
negative regulation of epithelial cell differentiation (GO:0030857)	1/12	0.0880572	0.798146	0	0	10.8932	26.4681	CAV1
entry of bacterium into host cell (GO:0035635)	1/12	0.0880572	0.796731	0	0	10.8932	26.4681	CTNNB1
regulation of angiotensin levels in blood (GO:0002002)	1/12	0.0880572	0.795321	0	0	10.8932	26.4681	ECE1
regulation of vascular endothelial cell proliferation (GO:1905562)	1/12	0.0880572	0.793915	0	0	10.8932	26.4681	FLT1
regulation of bone remodeling (GO:0046850)	1/12	0.0880572	0.792515	0	0	10.8932	26.4681	S1PR1
positive regulation of cardiocyte differentiation (GO:1905209)	1/12	0.0880572	0.79112	0	0	10.8932	26.4681	SEMA3C
negative regulation of androgen receptor signaling pathway (GO:0060766)	1/12	0.0880572	0.78973	0	0	10.8932	26.4681	FOXP1
regulation of interleukin-8 biosynthetic process (GO:0045414)	1/12	0.0880572	0.788344	0	0	10.8932	26.4681	KLF4
regulation of sister chromatid cohesion (GO:0007063)	1/12	0.0880572	0.786963	0	0	10.8932	26.4681	CTNNB1
negative regulation of leukocyte apoptotic process (GO:2000107)	1/12	0.0880572	0.785588	0	0	10.8932	26.4681	CXCL12
regulation of protein localization to cell periphery (GO:1904375)	1/12	0.0880572	0.784217	0	0	10.8932	26.4681	SPTBN1
positive regulation of vascular endothelial growth factor receptor signaling pathway (GO:0030949)	1/12	0.0880572	0.78285	0	0	10.8932	26.4681	FLT1
eye photoreceptor cell differentiation (GO:0001754)	1/12	0.0880572	0.781489	0	0	10.8932	26.4681	PROM1
glycolipid metabolic process (GO:0006664)	2/65	0.0885316	0.784335	0	0	4.02212	9.75121	ST3GAL6;ESYT2
negative regulation of apoptotic signaling pathway (GO:2001234)	2/65	0.0885316	0.782976	0	0	4.02212	9.75121	GPX1;ITGA6
negative regulation of cell adhesion (GO:0007162)	2/65	0.0885316	0.781621	0	0	4.02212	9.75121	ACVRL1;PODXL
sphingolipid biosynthetic process (GO:0030148)	2/66	0.0908566	0.800762	0	0	3.96118	9.50079	COL4A3BP;SGMS1
negative regulation of epithelial cell proliferation (GO:0050680)	2/66	0.0908566	0.799381	0	0	3.96118	9.50079	RGCC;CAV1
neuron differentiation (GO:0030182)	3/139	0.0909672	0.798977	0	0	2.82127	6.76331	ID1;ID3;CTNNB1
response to lipid (GO:0033993)	3/140	0.0924628	0.810718	0	0	2.80112	6.66932	CTSH;CTNNB1;FOXP1
regulation of cellular component organization (GO:0051128)	3/140	0.0924628	0.809327	0	0	2.80112	6.66932	NET1;LTBP4;WFDC1
epidermal cell differentiation (GO:0009913)	2/67	0.0931994	0.814377	0	0	3.90206	9.25964	CLIC4;CTNNB1
negative regulation of protein binding (GO:0032091)	2/67	0.0931994	0.812985	0	0	3.90206	9.25964	CAV1;NES
regulation of interleukin-1 beta production (GO:0032651)	1/13	0.0950378	0.827607	0	0	10.0553	23.665	FOXP1
positive regulation of histone H3-K4 methylation (GO:0051571)	1/13	0.0950378	0.826197	0	0	10.0553	23.665	CTNNB1
negative regulation of macrophage derived foam cell differentiation (GO:0010745)	1/13	0.0950378	0.824792	0	0	10.0553	23.665	NFKBIA
negative regulation of hemostasis (GO:1900047)	1/13	0.0950378	0.823392	0	0	10.0553	23.665	CD34
cellular response to exogenous dsRNA (GO:0071360)	1/13	0.0950378	0.821996	0	0	10.0553	23.665	CAV1
positive regulation of lamellipodium assembly (GO:0010592)	1/13	0.0950378	0.820605	0	0	10.0553	23.665	WASF2
embryonic appendage morphogenesis (GO:0035113)	1/13	0.0950378	0.819219	0	0	10.0553	23.665	LEF1
glycerolipid catabolic process (GO:0046503)	1/13	0.0950378	0.817838	0	0	10.0553	23.665	ABHD2
positive regulation of ERAD pathway (GO:1904294)	1/13	0.0950378	0.816461	0	0	10.0553	23.665	CAV1
Notch receptor processing, ligand-dependent (GO:0035333)	1/13	0.0950378	0.815089	0	0	10.0553	23.665	YBX1
regulation of biomineral tissue development (GO:0070167)	1/13	0.0950378	0.813721	0	0	10.0553	23.665	S1PR1
positive regulation of endothelial cell chemotaxis (GO:2001028)	1/13	0.0950378	0.812358	0	0	10.0553	23.665	KDR
regulation of cAMP metabolic process (GO:0030814)	1/13	0.0950378	0.811	0	0	10.0553	23.665	RAMP2
copper ion homeostasis (GO:0055070)	1/13	0.0950378	0.809646	0	0	10.0553	23.665	ATOX1
response to UV-B (GO:0010224)	1/13	0.0950378	0.808296	0	0	10.0553	23.665	CDKN1A
negative regulation of chemokine production (GO:0032682)	1/13	0.0950378	0.806951	0	0	10.0553	23.665	KLF4
endothelial cell differentiation (GO:0045446)	1/13	0.0950378	0.805611	0	0	10.0553	23.665	ACVRL1
detection of calcium ion (GO:0005513)	1/13	0.0950378	0.804275	0	0	10.0553	23.665	CALM1
positive regulation of macromolecule biosynthetic process (GO:0010557)	3/142	0.0954847	0.806719	0	0	2.76167	6.48658	RGCC;KDR;KLF4
negative regulation of cellular macromolecule biosynthetic process (GO:2000113)	7/512	0.098678	0.83232	0	0	1.78717	4.1389	ACVRL1;ID1;LEF1;ID3;CTNNB1;KLF4;FOXP1
regulation of Notch signaling pathway (GO:0008593)	2/70	0.100331	0.844867	0	0	3.73483	8.58741	EGFL7;TSPAN5
regulation of fatty acid metabolic process (GO:0019217)	1/14	0.101965	0.857213	0	0	9.33707	21.3177	CAV1
mitotic cell cycle arrest (GO:0071850)	1/14	0.101965	0.855804	0	0	9.33707	21.3177	RGCC
positive regulation of cell adhesion mediated by integrin (GO:0033630)	1/14	0.101965	0.854398	0	0	9.33707	21.3177	PODXL
negative regulation of cell migration involved in sprouting angiogenesis (GO:0090051)	1/14	0.101965	0.852998	0	0	9.33707	21.3177	KLF4
regulation of monocyte differentiation (GO:0045655)	1/14	0.101965	0.851602	0	0	9.33707	21.3177	FOXP1
purine nucleotide catabolic process (GO:0006195)	1/14	0.101965	0.85021	0	0	9.33707	21.3177	GPX1
positive regulation of purine nucleotide metabolic process (GO:1900544)	1/14	0.101965	0.848823	0	0	9.33707	21.3177	RAMP2
negative regulation of focal adhesion assembly (GO:0051895)	1/14	0.101965	0.847441	0	0	9.33707	21.3177	ACVRL1
copper ion transport (GO:0006825)	1/14	0.101965	0.846063	0	0	9.33707	21.3177	ATOX1
positive regulation of mitochondrial fission (GO:0090141)	1/14	0.101965	0.844689	0	0	9.33707	21.3177	KDR
hydrogen peroxide catabolic process (GO:0042744)	1/14	0.101965	0.84332	0	0	9.33707	21.3177	GPX1
regulation of neural precursor cell proliferation (GO:2000177)	1/14	0.101965	0.841956	0	0	9.33707	21.3177	NES
negative regulation of biomineral tissue development (GO:0070168)	1/14	0.101965	0.840595	0	0	9.33707	21.3177	SRGN
negative regulation of cation transmembrane transport (GO:1904063)	1/14	0.101965	0.83924	0	0	9.33707	21.3177	CAV1
cell migration involved in sprouting angiogenesis (GO:0002042)	1/14	0.101965	0.837888	0	0	9.33707	21.3177	KDR
regulation of cyclin-dependent protein serine/threonine kinase activity involved in G1/S transition of mitotic cell cycle (GO:0031657)	1/14	0.101965	0.836541	0	0	9.33707	21.3177	RGCC
purine-containing compound catabolic process (GO:0072523)	1/14	0.101965	0.835198	0	0	9.33707	21.3177	GPX1
regulation of cation channel activity (GO:2001257)	2/71	0.102741	0.840207	0	0	3.68222	8.37905	AHNAK;CALM1
regulation of transcription, DNA-templated (GO:0006355)	17/1598	0.103906	0.848368	0	0	1.39063	3.14876	ACVRL1;CDKN1A;EPAS1;LEF1;YBX1;KLF4;ETS1;FLI1;KLF2;FOXP1;FOXQ1;KLF6;ID1;ID3;CTNNB1;ERG;ENG
positive regulation of cellular process (GO:0048522)	7/519	0.104052	0.848208	0	0	1.76307	3.98958	FLT1;CAV1;LEF1;KDR;FN1;CTSH;ETS1
cell-cell junction organization (GO:0045216)	2/72	0.105168	0.855934	0	0	3.63108	8.17792	CDH5;CLDN5
regulation of epithelial cell proliferation (GO:0050678)	2/72	0.105168	0.854571	0	0	3.63108	8.17792	ACVRL1;GPX1
positive regulation of inflammatory response (GO:0050729)	2/73	0.107609	0.873022	0	0	3.58134	7.98369	NFKBIA;ETS1
B cell activation (GO:0042113)	2/73	0.107609	0.871636	0	0	3.58134	7.98369	KLF6;LEF1
chloride transport (GO:0006821)	2/73	0.107609	0.870255	0	0	3.58134	7.98369	CLIC5;CLIC4
myeloid cell development (GO:0061515)	1/15	0.10884	0.878814	0	0	8.7146	19.3279	FOXP1
regulation of exit from mitosis (GO:0007096)	1/15	0.10884	0.877426	0	0	8.7146	19.3279	RGCC
vasculature development (GO:0001944)	1/15	0.10884	0.876042	0	0	8.7146	19.3279	ACVRL1
negative regulation of peptidyl-threonine phosphorylation (GO:0010801)	1/15	0.10884	0.874662	0	0	8.7146	19.3279	CALM1
negative regulation of adherens junction organization (GO:1903392)	1/15	0.10884	0.873287	0	0	8.7146	19.3279	ACVRL1
negative regulation of axon extension involved in axon guidance (GO:0048843)	1/15	0.10884	0.871916	0	0	8.7146	19.3279	SEMA3C
positive regulation of vasoconstriction (GO:0045907)	1/15	0.10884	0.870549	0	0	8.7146	19.3279	CAV1
amide transport (GO:0042886)	1/15	0.10884	0.869187	0	0	8.7146	19.3279	PLTP
substrate-dependent cell migration (GO:0006929)	1/15	0.10884	0.867829	0	0	8.7146	19.3279	CD2AP
positive regulation of collagen metabolic process (GO:0010714)	1/15	0.10884	0.866475	0	0	8.7146	19.3279	RGCC
lipoxygenase pathway (GO:0019372)	1/15	0.10884	0.865125	0	0	8.7146	19.3279	GPX1
regulation of interleukin-4 production (GO:0032673)	1/15	0.10884	0.86378	0	0	8.7146	19.3279	LEF1
regulation of establishment of cell polarity (GO:2000114)	1/15	0.10884	0.862439	0	0	8.7146	19.3279	CDH5
intracellular lipid transport (GO:0032365)	1/15	0.10884	0.861102	0	0	8.7146	19.3279	COL4A3BP
negative regulation of coagulation (GO:0050819)	1/15	0.10884	0.859769	0	0	8.7146	19.3279	CD34
positive regulation of collagen biosynthetic process (GO:0032967)	1/15	0.10884	0.85844	0	0	8.7146	19.3279	RGCC
negative regulation of interleukin-2 production (GO:0032703)	1/15	0.10884	0.857115	0	0	8.7146	19.3279	CD34
cytoplasmic sequestering of protein (GO:0051220)	1/15	0.10884	0.855794	0	0	8.7146	19.3279	NFKBIA
negative regulation of anoikis (GO:2000811)	1/15	0.10884	0.854478	0	0	8.7146	19.3279	CAV1
negative regulation of release of cytochrome c from mitochondria (GO:0090201)	1/15	0.10884	0.853165	0	0	8.7146	19.3279	GPX1
regulation of cell junction assembly (GO:1901888)	1/15	0.10884	0.851857	0	0	8.7146	19.3279	CLDN5
positive regulation of phosphoprotein phosphatase activity (GO:0032516)	1/15	0.10884	0.850552	0	0	8.7146	19.3279	CALM1
positive regulation of defense response (GO:0031349)	2/74	0.110066	0.85882	0	0	3.53294	7.79605	NFKBIA;ETS1
regulation of G-protein coupled receptor protein signaling pathway (GO:0008277)	2/74	0.110066	0.857509	0	0	3.53294	7.79605	RGS12;CALM1
cAMP-mediated signaling (GO:0019933)	2/75	0.112538	0.875429	0	0	3.48584	7.61469	RAMP2;GNAS
plasma membrane bounded cell projection assembly (GO:0120031)	4/241	0.113917	0.884807	0	0	2.16961	4.71301	ABLIM1;S1PR1;FXYD5;CD2AP
negative regulation of extrinsic apoptotic signaling pathway (GO:2001237)	2/76	0.115024	0.892049	0	0	3.43997	7.43933	GPX1;ITGA6
positive regulation of apoptotic signaling pathway (GO:2001235)	2/76	0.115024	0.890696	0	0	3.43997	7.43933	CAV1;CTSH
T cell migration (GO:0072678)	1/16	0.115662	0.894281	0	0	8.16993	17.6232	S1PR1
positive regulation of epithelial cell apoptotic process (GO:1904037)	1/16	0.115662	0.892928	0	0	8.16993	17.6232	RGCC
negative regulation of NF-kappaB import into nucleus (GO:0042347)	1/16	0.115662	0.891579	0	0	8.16993	17.6232	NFKBIA
regulation of systemic arterial blood pressure by hormone (GO:0001990)	1/16	0.115662	0.890235	0	0	8.16993	17.6232	ECE1
Notch receptor processing (GO:0007220)	1/16	0.115662	0.888894	0	0	8.16993	17.6232	YBX1
glucose transmembrane transport (GO:1904659)	1/16	0.115662	0.887557	0	0	8.16993	17.6232	SLC2A1
cellular response to dsRNA (GO:0071359)	1/16	0.115662	0.886225	0	0	8.16993	17.6232	CAV1
sialylation (GO:0097503)	1/16	0.115662	0.884896	0	0	8.16993	17.6232	ST3GAL6
embryonic digit morphogenesis (GO:0042733)	1/16	0.115662	0.883571	0	0	8.16993	17.6232	ECE1
mRNA transcription from RNA polymerase II promoter (GO:0042789)	1/16	0.115662	0.882251	0	0	8.16993	17.6232	LMO2
positive regulation of cell migration involved in sprouting angiogenesis (GO:0090050)	1/16	0.115662	0.880934	0	0	8.16993	17.6232	KDR
cardiac epithelial to mesenchymal transition (GO:0060317)	1/16	0.115662	0.879621	0	0	8.16993	17.6232	ENG
cytoplasmic sequestering of transcription factor (GO:0042994)	1/16	0.115662	0.878312	0	0	8.16993	17.6232	NFKBIA
cardiac ventricle development (GO:0003231)	1/16	0.115662	0.877007	0	0	8.16993	17.6232	ENG
sympathetic nervous system development (GO:0048485)	1/16	0.115662	0.875706	0	0	8.16993	17.6232	CTNNB1
regulation of histone H3-K4 methylation (GO:0051569)	1/16	0.115662	0.874408	0	0	8.16993	17.6232	CTNNB1
regulation of bicellular tight junction assembly (GO:2000810)	1/16	0.115662	0.873115	0	0	8.16993	17.6232	CLDN5
positive regulation of antigen receptor-mediated signaling pathway (GO:0050857)	1/16	0.115662	0.871825	0	0	8.16993	17.6232	SLC39A10
extracellular matrix assembly (GO:0085029)	1/16	0.115662	0.870539	0	0	8.16993	17.6232	RAMP2
regulation of membrane repolarization (GO:0060306)	1/16	0.115662	0.869257	0	0	8.16993	17.6232	CAV1
myoblast differentiation (GO:0045445)	1/16	0.115662	0.867979	0	0	8.16993	17.6232	EPAS1
regulation of glucose transport (GO:0010827)	1/16	0.115662	0.866704	0	0	8.16993	17.6232	SLC2A1
negative regulation of lipid storage (GO:0010888)	1/16	0.115662	0.865433	0	0	8.16993	17.6232	NFKBIA
regulation of intrinsic apoptotic signaling pathway in response to DNA damage (GO:1902229)	1/16	0.115662	0.864166	0	0	8.16993	17.6232	CXCL12
positive regulation of DNA-templated transcription, initiation (GO:2000144)	1/16	0.115662	0.862903	0	0	8.16993	17.6232	CTNNB1
response to ionizing radiation (GO:0010212)	2/77	0.117524	0.875514	0	0	3.3953	7.2697	NET1;CDKN1A
positive regulation of cytoskeleton organization (GO:0051495)	2/77	0.117524	0.874238	0	0	3.3953	7.2697	TEK;NES
water-soluble vitamin metabolic process (GO:0006767)	2/77	0.117524	0.872965	0	0	3.3953	7.2697	CYB5R3;SLC2A1
adenylate cyclase-activating G-protein coupled receptor signaling pathway (GO:0007189)	2/78	0.120038	0.890342	0	0	3.35177	7.10556	RAMP2;GNAS
extracellular matrix disassembly (GO:0022617)	2/78	0.120038	0.88905	0	0	3.35177	7.10556	BSG;FN1
axon guidance (GO:0007411)	3/158	0.121046	0.895213	0	0	2.48201	5.24097	CXCL12;SEMA3C;SPTBN1
regulation of ERK1 and ERK2 cascade (GO:0070372)	4/247	0.121604	0.898042	0	0	2.11691	4.46028	FLT1;KDR;FN1;TEK
regulation of protein sumoylation (GO:0033233)	1/17	0.122433	0.902855	0	0	7.68935	16.1491	CTNNB1
positive regulation of protein processing (GO:0010954)	1/17	0.122433	0.901553	0	0	7.68935	16.1491	MYH9
regulation of collagen biosynthetic process (GO:0032965)	1/17	0.122433	0.900253	0	0	7.68935	16.1491	RGCC
high-density lipoprotein particle remodeling (GO:0034375)	1/17	0.122433	0.898958	0	0	7.68935	16.1491	PLTP
regulation of receptor recycling (GO:0001919)	1/17	0.122433	0.897667	0	0	7.68935	16.1491	ECE1
regulation of protein localization to membrane (GO:1905475)	1/17	0.122433	0.896379	0	0	7.68935	16.1491	SPTBN1
negative regulation of axon guidance (GO:1902668)	1/17	0.122433	0.895094	0	0	7.68935	16.1491	SEMA3C
response to interferon-alpha (GO:0035455)	1/17	0.122433	0.893814	0	0	7.68935	16.1491	IFITM3
positive regulation of lymphocyte migration (GO:2000403)	1/17	0.122433	0.892537	0	0	7.68935	16.1491	CXCL12
positive regulation of calcium ion transmembrane transporter activity (GO:1901021)	1/17	0.122433	0.891264	0	0	7.68935	16.1491	CALM1
positive regulation of monocyte chemotaxis (GO:0090026)	1/17	0.122433	0.889994	0	0	7.68935	16.1491	CXCL12
nucleotide catabolic process (GO:0009166)	1/17	0.122433	0.888728	0	0	7.68935	16.1491	GPX1
regulation of cardiac muscle contraction by regulation of the release of sequestered calcium ion (GO:0010881)	1/17	0.122433	0.887466	0	0	7.68935	16.1491	CALM1
positive regulation by host of viral transcription (GO:0043923)	1/17	0.122433	0.886207	0	0	7.68935	16.1491	LEF1
regulation of T cell migration (GO:2000404)	1/17	0.122433	0.884952	0	0	7.68935	16.1491	CXCL12
negative regulation of interleukin-8 production (GO:0032717)	1/17	0.122433	0.8837	0	0	7.68935	16.1491	KLF4
cardiac atrium morphogenesis (GO:0003209)	1/17	0.122433	0.882452	0	0	7.68935	16.1491	ENG
regulation of B cell receptor signaling pathway (GO:0050855)	1/17	0.122433	0.881207	0	0	7.68935	16.1491	SLC39A10
purine-containing compound metabolic process (GO:0072521)	1/17	0.122433	0.879966	0	0	7.68935	16.1491	ABCG2
positive regulation of cartilage development (GO:0061036)	1/17	0.122433	0.878728	0	0	7.68935	16.1491	ACVRL1
regulation of early endosome to late endosome transport (GO:2000641)	1/17	0.122433	0.877494	0	0	7.68935	16.1491	SNX3
positive regulation of stem cell proliferation (GO:2000648)	1/17	0.122433	0.876264	0	0	7.68935	16.1491	CTNNB1
negative regulation of stress fiber assembly (GO:0051497)	1/17	0.122433	0.875036	0	0	7.68935	16.1491	WASF2
cation transport (GO:0006812)	2/79	0.122566	0.874758	0	0	3.30934	6.94667	SLC3A2;ATOX1
positive regulation of cellular biosynthetic process (GO:0031328)	3/159	0.12272	0.87464	0	0	2.4664	5.17412	RGCC;KLF4;KLF2
regulation of protein serine/threonine kinase activity (GO:0071900)	2/80	0.125106	0.890397	0	0	3.26797	6.7928	CDKN1A;CALM1
negative regulation of nucleic acid-templated transcription (GO:1903507)	6/444	0.125958	0.895211	0	0	1.76647	3.6598	ID1;LEF1;ID3;CTNNB1;KLF4;FOXP1
negative regulation of intracellular signal transduction (GO:1902532)	3/161	0.126095	0.894941	0	0	2.43576	5.04377	CAV1;CGNL1;CD2AP
negative regulation of cell death (GO:0060548)	2/81	0.127659	0.904781	0	0	3.22763	6.64374	CTNNB1;CD34
glucan catabolic process (GO:0009251)	1/18	0.129152	0.914096	0	0	7.26216	14.8639	CALM1
membrane lipid metabolic process (GO:0006643)	1/18	0.129152	0.91283	0	0	7.26216	14.8639	ST3GAL6
membrane protein ectodomain proteolysis (GO:0006509)	1/18	0.129152	0.911568	0	0	7.26216	14.8639	MYH9
negative regulation of peptidyl-serine phosphorylation (GO:0033137)	1/18	0.129152	0.910309	0	0	7.26216	14.8639	CAV1
positive regulation of actin cytoskeleton reorganization (GO:2000251)	1/18	0.129152	0.909053	0	0	7.26216	14.8639	TEK
calcium-mediated signaling using intracellular calcium source (GO:0035584)	1/18	0.129152	0.907801	0	0	7.26216	14.8639	KDR
glycogen catabolic process (GO:0005980)	1/18	0.129152	0.906552	0	0	7.26216	14.8639	CALM1
negative regulation of protein transport (GO:0051224)	1/18	0.129152	0.905307	0	0	7.26216	14.8639	SNX3
regulation of cellular response to growth factor stimulus (GO:0090287)	1/18	0.129152	0.904065	0	0	7.26216	14.8639	TMEM204
regulation of epithelial cell differentiation (GO:0030856)	1/18	0.129152	0.902827	0	0	7.26216	14.8639	CAV1
establishment or maintenance of apical/basal cell polarity (GO:0035088)	1/18	0.129152	0.901592	0	0	7.26216	14.8639	CLIC4
regulation of anatomical structure morphogenesis (GO:0022603)	2/82	0.130224	0.907831	0	0	3.18827	6.49928	CTNNB1;ETS1
negative regulation of NF-kappaB transcription factor activity (GO:0032088)	2/82	0.130224	0.906592	0	0	3.18827	6.49928	NFKBIA;KLF4
positive regulation of transmembrane receptor protein serine/threonine kinase signaling pathway (GO:0090100)	2/82	0.130224	0.905357	0	0	3.18827	6.49928	ACVRL1;ENG
positive regulation of cell cycle arrest (GO:0071158)	2/82	0.130224	0.904125	0	0	3.18827	6.49928	CDKN1A;RGCC
positive regulation of homeostatic process (GO:0032846)	2/83	0.132801	0.920766	0	0	3.14985	6.35925	CAV1;ETS1
regulation of neuron differentiation (GO:0045664)	2/84	0.13539	0.937442	0	0	3.11236	6.22346	ID1;ID3
regulation of protein kinase A signaling (GO:0010738)	1/19	0.13582	0.939147	0	0	6.87994	13.7353	AKAP12
negative regulation of phosphate metabolic process (GO:0045936)	1/19	0.13582	0.937876	0	0	6.87994	13.7353	CDKN1A
negative regulation of cell junction assembly (GO:1901889)	1/19	0.13582	0.936608	0	0	6.87994	13.7353	ACVRL1
cellular polysaccharide catabolic process (GO:0044247)	1/19	0.13582	0.935344	0	0	6.87994	13.7353	CALM1
positive regulation of phospholipase activity (GO:0010518)	1/19	0.13582	0.934084	0	0	6.87994	13.7353	FLT1
sulfur compound transport (GO:0072348)	1/19	0.13582	0.932827	0	0	6.87994	13.7353	SLC6A6
regulation of heterotypic cell-cell adhesion (GO:0034114)	1/19	0.13582	0.931573	0	0	6.87994	13.7353	KLF4
negative regulation of calcium ion transport (GO:0051926)	1/19	0.13582	0.930322	0	0	6.87994	13.7353	SLC30A1
positive regulation of mononuclear cell migration (GO:0071677)	1/19	0.13582	0.929075	0	0	6.87994	13.7353	CXCL12
hexose transmembrane transport (GO:0035428)	1/19	0.13582	0.927831	0	0	6.87994	13.7353	SLC2A1
positive regulation of toll-like receptor signaling pathway (GO:0034123)	1/19	0.13582	0.926591	0	0	6.87994	13.7353	CAV1
regulation of mitochondrial fission (GO:0090140)	1/19	0.13582	0.925354	0	0	6.87994	13.7353	KDR
osteoclast differentiation (GO:0030316)	1/19	0.13582	0.92412	0	0	6.87994	13.7353	FOXP1
regulation of transcription factor import into nucleus (GO:0042990)	1/19	0.13582	0.92289	0	0	6.87994	13.7353	NFKBIA
positive regulation of transcription regulatory region DNA binding (GO:2000679)	1/19	0.13582	0.921662	0	0	6.87994	13.7353	CTNNB1
gamma-aminobutyric acid signaling pathway (GO:0007214)	1/19	0.13582	0.920438	0	0	6.87994	13.7353	GNAI2
response to interferon-beta (GO:0035456)	1/19	0.13582	0.919218	0	0	6.87994	13.7353	IFITM3
positive regulation of neuron apoptotic process (GO:0043525)	1/19	0.13582	0.918	0	0	6.87994	13.7353	CTNNB1
cellular response to cytokine stimulus (GO:0071345)	6/456	0.137774	0.929973	0	0	1.71999	3.40926	CDKN1A;MAOA;LEF1;FN1;S1PR1;ST3GAL6
transcription, DNA-templated (GO:0006351)	5/356	0.138109	0.931003	0	0	1.83594	3.63464	TSC22D1;EPAS1;LEF1;YBX1;KLF4
regulation of protein phosphorylation (GO:0001932)	4/261	0.140373	0.945019	0	0	2.00336	3.93349	KDR;FN1;TEK;ENG
positive regulation of interleukin-2 production (GO:0032743)	1/20	0.142437	0.957652	0	0	6.53595	12.7376	SPTBN1
mesoderm formation (GO:0001707)	1/20	0.142437	0.956392	0	0	6.53595	12.7376	LEF1
hydrogen peroxide metabolic process (GO:0042743)	1/20	0.142437	0.955135	0	0	6.53595	12.7376	GPX1
negative regulation of actin filament bundle assembly (GO:0032232)	1/20	0.142437	0.953882	0	0	6.53595	12.7376	WASF2
steroid hormone mediated signaling pathway (GO:0043401)	1/20	0.142437	0.952632	0	0	6.53595	12.7376	ABHD2
positive regulation of T cell migration (GO:2000406)	1/20	0.142437	0.951385	0	0	6.53595	12.7376	CXCL12
wound healing, spreading of cells (GO:0044319)	1/20	0.142437	0.950141	0	0	6.53595	12.7376	ACVRL1
inactivation of MAPK activity (GO:0000188)	1/20	0.142437	0.948901	0	0	6.53595	12.7376	CAV1
negative regulation of cyclase activity (GO:0031280)	1/20	0.142437	0.947664	0	0	6.53595	12.7376	GNAI2
calcium-independent cell-cell adhesion via plasma membrane cell-adhesion molecules (GO:0016338)	1/20	0.142437	0.94643	0	0	6.53595	12.7376	CLDN5
purine nucleotide metabolic process (GO:0006163)	1/20	0.142437	0.945199	0	0	6.53595	12.7376	GPX1
regulation of calcium ion transmembrane transport (GO:1903169)	1/20	0.142437	0.943971	0	0	6.53595	12.7376	TSPAN13
dopamine metabolic process (GO:0042417)	1/20	0.142437	0.942747	0	0	6.53595	12.7376	MAOA
negative regulation of adenylate cyclase activity (GO:0007194)	1/20	0.142437	0.941526	0	0	6.53595	12.7376	GNAI2
regulation of anoikis (GO:2000209)	1/20	0.142437	0.940308	0	0	6.53595	12.7376	CAV1
regulation of cell development (GO:0060284)	1/20	0.142437	0.939093	0	0	6.53595	12.7376	CTNNB1
cellular response to steroid hormone stimulus (GO:0071383)	1/20	0.142437	0.937881	0	0	6.53595	12.7376	ABHD2
dopaminergic neuron differentiation (GO:0071542)	1/20	0.142437	0.936673	0	0	6.53595	12.7376	CTNNB1
striated muscle cell development (GO:0055002)	1/20	0.142437	0.935467	0	0	6.53595	12.7376	LEF1
regulation of response to cytokine stimulus (GO:0060759)	1/20	0.142437	0.934265	0	0	6.53595	12.7376	KLF4
regulation of transport (GO:0051049)	1/20	0.142437	0.933065	0	0	6.53595	12.7376	SLC2A1
endocytosis (GO:0006897)	4/263	0.143145	0.936498	0	0	1.98812	3.8647	CD93;ANXA3;CAV1;PECAM1
organic substance transport (GO:0071702)	2/87	0.143223	0.935809	0	0	3.00503	5.83984	CAV1;PLTP
positive regulation of protein kinase activity (GO:0045860)	3/172	0.145231	0.947713	0	0	2.27998	4.39907	CDKN1A;IQGAP1;CALM1
negative regulation of protein tyrosine kinase activity (GO:0061099)	1/21	0.149004	0.971097	0	0	6.22471	11.8505	CAV1
mRNA transcription (GO:0009299)	1/21	0.149004	0.969858	0	0	6.22471	11.8505	LMO2
negative regulation of viral process (GO:0048525)	1/21	0.149004	0.968623	0	0	6.22471	11.8505	IFITM3
positive regulation of leukocyte cell-cell adhesion (GO:1903039)	1/21	0.149004	0.96739	0	0	6.22471	11.8505	ETS1
regulation of ruffle assembly (GO:1900027)	1/21	0.149004	0.966161	0	0	6.22471	11.8505	CAV1
limb morphogenesis (GO:0035108)	1/21	0.149004	0.964935	0	0	6.22471	11.8505	LEF1
regulation of cardiac muscle contraction by calcium ion signaling (GO:0010882)	1/21	0.149004	0.963712	0	0	6.22471	11.8505	CALM1
sterol transport (GO:0015918)	1/21	0.149004	0.962492	0	0	6.22471	11.8505	CAV1
negative regulation of cAMP biosynthetic process (GO:0030818)	1/21	0.149004	0.961275	0	0	6.22471	11.8505	GNAI2
negative regulation of cyclin-dependent protein kinase activity (GO:1904030)	1/21	0.149004	0.960062	0	0	6.22471	11.8505	CDKN1A
zinc II ion transport (GO:0006829)	1/21	0.149004	0.958851	0	0	6.22471	11.8505	SLC30A1
positive regulation of lamellipodium organization (GO:1902745)	1/21	0.149004	0.957643	0	0	6.22471	11.8505	WASF2
negative regulation of cytokine biosynthetic process (GO:0042036)	1/21	0.149004	0.956439	0	0	6.22471	11.8505	KLF4
hepaticobiliary system development (GO:0061008)	1/21	0.149004	0.955237	0	0	6.22471	11.8505	LSR
protein autophosphorylation (GO:0046777)	3/175	0.150608	0.964307	0	0	2.2409	4.24218	FLT1;KDR;TEK
positive regulation of response to external stimulus (GO:0032103)	2/90	0.15115	0.966562	0	0	2.90487	5.4887	NFKBIA;ETS1
positive regulation of cellular protein metabolic process (GO:0032270)	2/91	0.153811	0.982351	0	0	2.87294	5.37824	NFKBIA;KLF4
cellular response to acid chemical (GO:0071229)	2/91	0.153811	0.981123	0	0	2.87294	5.37824	KDR;KLF2
regulation of calcium ion transport into cytosol (GO:0010522)	1/22	0.155521	0.990793	0	0	5.94177	11.0575	CAV1
positive regulation of protein autophosphorylation (GO:0031954)	1/22	0.155521	0.989557	0	0	5.94177	11.0575	CALM1
urogenital system development (GO:0001655)	1/22	0.155521	0.988325	0	0	5.94177	11.0575	ITGA6
nuclear transport (GO:0051169)	1/22	0.155521	0.987096	0	0	5.94177	11.0575	ANP32A
regulation of bone resorption (GO:0045124)	1/22	0.155521	0.985869	0	0	5.94177	11.0575	S1PR1
negative regulation of lyase activity (GO:0051350)	1/22	0.155521	0.984646	0	0	5.94177	11.0575	GNAI2
negative regulation of actin filament polymerization (GO:0030837)	1/22	0.155521	0.983426	0	0	5.94177	11.0575	TMSB10
regulation of monocyte chemotaxis (GO:0090025)	1/22	0.155521	0.982209	0	0	5.94177	11.0575	CXCL12
positive regulation of interleukin-10 production (GO:0032733)	1/22	0.155521	0.980995	0	0	5.94177	11.0575	CD34
positive regulation of phosphatase activity (GO:0010922)	1/22	0.155521	0.979784	0	0	5.94177	11.0575	CALM1
positive regulation of erythrocyte differentiation (GO:0045648)	1/22	0.155521	0.978576	0	0	5.94177	11.0575	ETS1
protein localization to cell surface (GO:0034394)	1/22	0.155521	0.977371	0	0	5.94177	11.0575	CTNNB1
digestive system development (GO:0055123)	1/22	0.155521	0.976168	0	0	5.94177	11.0575	ITGA6
glucose transport (GO:0015758)	1/22	0.155521	0.974969	0	0	5.94177	11.0575	SLC2A1
negative regulation of protein phosphorylation (GO:0001933)	3/178	0.156049	0.977076	0	0	2.20313	4.0925	CAV1;CALM1;ENG
regulation of transcription from RNA polymerase II promoter in response to stress (GO:0043618)	2/93	0.159161	0.995344	0	0	2.81116	5.16645	EPAS1;KLF2
proteolysis involved in cellular protein catabolic process (GO:0051603)	2/93	0.159161	0.994125	0	0	2.81116	5.16645	TINAGL1;CTSH
positive regulation of intracellular signal transduction (GO:1902533)	6/479	0.161809	1	0	0	1.6374	2.98226	FLT1;CAV1;KDR;S100A13;TEK;ENG
skin development (GO:0043588)	2/94	0.161849	1	0	0	2.78125	5.06491	CLIC4;ITGA6
regulation of axon extension involved in axon guidance (GO:0048841)	1/23	0.161989	1	0	0	5.68343	10.3452	SEMA3C
cholesterol efflux (GO:0033344)	1/23	0.161989	1	0	0	5.68343	10.3452	ABCG2
negative regulation of viral transcription (GO:0032897)	1/23	0.161989	1	0	0	5.68343	10.3452	IFITM3
regulation of smooth muscle contraction (GO:0006940)	1/23	0.161989	1	0	0	5.68343	10.3452	CAV1
positive regulation of blood circulation (GO:1903524)	1/23	0.161989	1	0	0	5.68343	10.3452	CAV1
cellular response to interleukin-6 (GO:0071354)	1/23	0.161989	1	0	0	5.68343	10.3452	ST3GAL6
regulation of proteolysis involved in cellular protein catabolic process (GO:1903050)	1/23	0.161989	1	0	0	5.68343	10.3452	GPX1
cell-cell adhesion mediated by cadherin (GO:0044331)	1/23	0.161989	0.99955	0	0	5.68343	10.3452	CDH5
divalent inorganic cation homeostasis (GO:0072507)	1/23	0.161989	0.998343	0	0	5.68343	10.3452	CAV1
negative regulation of transcription factor import into nucleus (GO:0042992)	1/23	0.161989	0.997139	0	0	5.68343	10.3452	NFKBIA
metanephros development (GO:0001656)	1/23	0.161989	0.995937	0	0	5.68343	10.3452	CTSH
regulation of androgen receptor signaling pathway (GO:0060765)	1/23	0.161989	0.994739	0	0	5.68343	10.3452	FOXP1
membrane assembly (GO:0071709)	1/23	0.161989	0.993543	0	0	5.68343	10.3452	SPTBN1
regulation of chondrocyte differentiation (GO:0032330)	1/23	0.161989	0.99235	0	0	5.68343	10.3452	ACVRL1
regulation of ion homeostasis (GO:2000021)	1/23	0.161989	0.991161	0	0	5.68343	10.3452	SLC30A1
negative regulation of axon extension (GO:0030517)	1/23	0.161989	0.989974	0	0	5.68343	10.3452	SEMA3C
regulation of heart contraction (GO:0008016)	2/95	0.164546	1	0	0	2.75198	4.96613	SRI;CALM1
positive regulation of histone methylation (GO:0031062)	1/24	0.168407	1	0	0	5.44662	9.70247	CTNNB1
positive regulation of dephosphorylation (GO:0035306)	1/24	0.168407	1	0	0	5.44662	9.70247	CALM1
membrane protein intracellular domain proteolysis (GO:0031293)	1/24	0.168407	1	0	0	5.44662	9.70247	YBX1
Golgi to plasma membrane protein transport (GO:0043001)	1/24	0.168407	1	0	0	5.44662	9.70247	SPTBN1
response to dsRNA (GO:0043331)	1/24	0.168407	1	0	0	5.44662	9.70247	SLC3A2
camera-type eye development (GO:0043010)	1/24	0.168407	1	0	0	5.44662	9.70247	NES
macromolecule modification (GO:0043412)	1/24	0.168407	1	0	0	5.44662	9.70247	ST3GAL6
regulation of cardiac muscle cell action potential (GO:0098901)	1/24	0.168407	1	0	0	5.44662	9.70247	CAV1
transition metal ion homeostasis (GO:0055076)	1/24	0.168407	1	0	0	5.44662	9.70247	ATOX1
negative regulation of intrinsic apoptotic signaling pathway in response to DNA damage (GO:1902230)	1/24	0.168407	1	0	0	5.44662	9.70247	CXCL12
cellular senescence (GO:0090398)	1/24	0.168407	1	0	0	5.44662	9.70247	CDKN1A
negative regulation of transcription, DNA-templated (GO:0045892)	9/813	0.171324	1	0	0	1.44707	2.55293	CAV1;ID1;LEF1;ID3;CTNNB1;KLF4;KLF2;FOXP1;MXD4
negative regulation of signal transduction (GO:0009968)	4/283	0.172	1	0	0	1.84762	3.25229	EGFL7;FLT1;KDR;TEK
cellular response to epidermal growth factor stimulus (GO:0071364)	1/25	0.174776	1	0	0	5.22876	9.12026	IQGAP1
negative regulation of wound healing (GO:0061045)	1/25	0.174776	1	0	0	5.22876	9.12026	CD34
organophosphate ester transport (GO:0015748)	1/25	0.174776	1	0	0	5.22876	9.12026	PLTP
peptide hormone secretion (GO:0030072)	1/25	0.174776	1	0	0	5.22876	9.12026	LTBP4
neutral amino acid transport (GO:0015804)	1/25	0.174776	1	0	0	5.22876	9.12026	SLC7A5
positive regulation of nuclear division (GO:0051785)	1/25	0.174776	1	0	0	5.22876	9.12026	RGCC
regulation of interleukin-10 production (GO:0032653)	1/25	0.174776	1	0	0	5.22876	9.12026	CD34
regulation of nervous system development (GO:0051960)	1/25	0.174776	1	0	0	5.22876	9.12026	CTNNB1
regulation of cellular protein localization (GO:1903827)	1/25	0.174776	1	0	0	5.22876	9.12026	CTNNB1
regulation of lamellipodium assembly (GO:0010591)	1/25	0.174776	1	0	0	5.22876	9.12026	WASF2
positive regulation of peptidyl-threonine phosphorylation (GO:0010800)	1/25	0.174776	1	0	0	5.22876	9.12026	CALM1
signal transduction in response to DNA damage (GO:0042770)	1/25	0.174776	1	0	0	5.22876	9.12026	NDRG1
small GTPase mediated signal transduction (GO:0007264)	2/99	0.175409	1	0	0	2.64079	4.59665	CDKN1A;RASGRP3
cellular response to metal ion (GO:0071248)	2/100	0.178143	1	0	0	2.61438	4.51025	CLIC4;IQGAP1
cytoskeleton-dependent intracellular transport (GO:0030705)	1/26	0.181097	1	0	0	5.02765	8.59086	MYO10
regulation of centrosome cycle (GO:0046605)	1/26	0.181097	1	0	0	5.02765	8.59086	CTNNB1
regulation of NF-kappaB import into nucleus (GO:0042345)	1/26	0.181097	1	0	0	5.02765	8.59086	NFKBIA
negative chemotaxis (GO:0050919)	1/26	0.181097	1	0	0	5.02765	8.59086	SEMA3C
regulation of rhodopsin mediated signaling pathway (GO:0022400)	1/26	0.181097	1	0	0	5.02765	8.59086	CALM1
negative regulation of catalytic activity (GO:0043086)	1/26	0.181097	1	0	0	5.02765	8.59086	NES
negative regulation of cell-matrix adhesion (GO:0001953)	1/27	0.18737	1	0	0	4.84144	8.10783	ACVRL1
negative regulation of peptidyl-tyrosine phosphorylation (GO:0050732)	1/27	0.18737	1	0	0	4.84144	8.10783	CAV1
negative regulation of synaptic transmission (GO:0050805)	1/27	0.18737	1	0	0	4.84144	8.10783	SLC30A1
leukocyte cell-cell adhesion (GO:0007159)	1/27	0.18737	1	0	0	4.84144	8.10783	PECAM1
regulation of protein transport (GO:0051223)	1/27	0.18737	1	0	0	4.84144	8.10783	SNX3
modulation by host of viral transcription (GO:0043921)	1/27	0.18737	1	0	0	4.84144	8.10783	LEF1
regulation of neurotransmitter secretion (GO:0046928)	1/27	0.18737	1	0	0	4.84144	8.10783	SLC30A1
regulation of blood vessel diameter (GO:0097746)	1/27	0.18737	1	0	0	4.84144	8.10783	ECE1
muscle fiber development (GO:0048747)	1/27	0.18737	1	0	0	4.84144	8.10783	LEF1
regulation of protein localization to cell surface (GO:2000008)	1/27	0.18737	1	0	0	4.84144	8.10783	CTNNB1
peptide metabolic process (GO:0006518)	2/104	0.189142	1	0	0	2.51383	4.18617	GPX1;GSTA4
negative regulation of intracellular steroid hormone receptor signaling pathway (GO:0033144)	1/28	0.193595	1	0	0	4.66853	7.66568	FOXP1
cellular response to hydrogen peroxide (GO:0070301)	1/28	0.193595	1	0	0	4.66853	7.66568	NET1
cellular response to alcohol (GO:0097306)	1/28	0.193595	1	0	0	4.66853	7.66568	CTNNB1
positive regulation of calcium-mediated signaling (GO:0050850)	1/28	0.193595	1	0	0	4.66853	7.66568	CALM1
negative regulation of response to DNA damage stimulus (GO:2001021)	1/28	0.193595	1	0	0	4.66853	7.66568	CXCL12
positive regulation of phosphate metabolic process (GO:0045937)	1/28	0.193595	1	0	0	4.66853	7.66568	ITGA6
dopamine receptor signaling pathway (GO:0007212)	1/28	0.193595	1	0	0	4.66853	7.66568	GNAS
regulation of adenylate cyclase activity (GO:0045761)	1/28	0.193595	1	0	0	4.66853	7.66568	GNAI2
positive regulation of extrinsic apoptotic signaling pathway (GO:2001238)	1/28	0.193595	1	0	0	4.66853	7.66568	CAV1
regulation of actin polymerization or depolymerization (GO:0008064)	1/28	0.193595	1	0	0	4.66853	7.66568	CXCL12
bicellular tight junction assembly (GO:0070830)	1/28	0.193595	1	0	0	4.66853	7.66568	RAMP2
positive regulation of ERK1 and ERK2 cascade (GO:0070374)	3/201	0.199599	1	0	0	1.95103	3.14398	FLT1;KDR;TEK
regulation of macrophage derived foam cell differentiation (GO:0010743)	1/29	0.199772	1	0	0	4.50755	7.25976	NFKBIA
keratan sulfate biosynthetic process (GO:0018146)	1/29	0.199772	1	0	0	4.50755	7.25976	ST3GAL6
B cell proliferation (GO:0042100)	1/29	0.199772	1	0	0	4.50755	7.25976	LEF1
positive regulation of myeloid cell differentiation (GO:0045639)	1/29	0.199772	1	0	0	4.50755	7.25976	ETS1
protein alkylation (GO:0008213)	1/29	0.199772	1	0	0	4.50755	7.25976	CALM1
negative regulation of Notch signaling pathway (GO:0045746)	1/29	0.199772	1	0	0	4.50755	7.25976	EGFL7
semaphorin-plexin signaling pathway (GO:0071526)	1/29	0.199772	1	0	0	4.50755	7.25976	SEMA3C
skeletal muscle organ development (GO:0060538)	1/29	0.199772	1	0	0	4.50755	7.25976	CAV1
positive regulation of transcription from RNA polymerase II promoter in response to stress (GO:0036003)	1/29	0.199772	1	0	0	4.50755	7.25976	KLF2
striated muscle tissue development (GO:0014706)	1/29	0.199772	1	0	0	4.50755	7.25976	CAV1
lysosome localization (GO:0032418)	1/29	0.199772	1	0	0	4.50755	7.25976	S100A13
negative regulation of protein kinase activity (GO:0006469)	2/109	0.203016	1	0	0	2.39851	3.82436	CDKN1A;CAV1
regulation of actin cytoskeleton reorganization (GO:2000249)	1/30	0.205903	1	0	0	4.3573	6.88606	TEK
positive regulation of cation channel activity (GO:2001259)	1/30	0.205903	1	0	0	4.3573	6.88606	CALM1
positive regulation of phospholipase C activity (GO:0010863)	1/30	0.205903	1	0	0	4.3573	6.88606	FLT1
acylglycerol catabolic process (GO:0046464)	1/30	0.205903	1	0	0	4.3573	6.88606	ABHD2
positive regulation of cyclin-dependent protein serine/threonine kinase activity (GO:0045737)	1/30	0.205903	1	0	0	4.3573	6.88606	RGCC
bile acid and bile salt transport (GO:0015721)	1/30	0.205903	1	0	0	4.3573	6.88606	SLCO1C1
artery morphogenesis (GO:0048844)	1/30	0.205903	1	0	0	4.3573	6.88606	ENG
response to estradiol (GO:0032355)	1/30	0.205903	1	0	0	4.3573	6.88606	CTNNB1
negative regulation of secretion by cell (GO:1903531)	1/30	0.205903	1	0	0	4.3573	6.88606	SLC30A1
negative regulation of DNA biosynthetic process (GO:2000279)	1/30	0.205903	1	0	0	4.3573	6.88606	ACVRL1
regulation of cation transmembrane transport (GO:1904062)	1/30	0.205903	1	0	0	4.3573	6.88606	TSPAN13
regulation of protein binding (GO:0043393)	2/111	0.208598	1	0	0	2.3553	3.69156	CAV1;NES
positive regulation of apoptotic process (GO:0043065)	4/307	0.209014	1	0	0	1.70318	2.66608	NET1;CTSH;CTNNB1;ITGA6
cytokine-mediated signaling pathway (GO:0019221)	7/633	0.211847	1	0	0	1.44555	2.24334	IFITM3;NFKBIA;CDKN1A;CXCL12;MAOA;FN1;S1PR1
negative regulation of tumor necrosis factor superfamily cytokine production (GO:1903556)	1/31	0.211987	1	0	0	4.21674	6.54114	CD34
positive regulation of release of sequestered calcium ion into cytosol (GO:0051281)	1/31	0.211987	1	0	0	4.21674	6.54114	CALM1
positive regulation of protein dephosphorylation (GO:0035307)	1/31	0.211987	1	0	0	4.21674	6.54114	CALM1
regulation of protein tyrosine kinase activity (GO:0061097)	1/31	0.211987	1	0	0	4.21674	6.54114	CAV1
liver development (GO:0001889)	1/31	0.211987	1	0	0	4.21674	6.54114	LSR
negative regulation of extrinsic apoptotic signaling pathway via death domain receptors (GO:1902042)	1/31	0.211987	1	0	0	4.21674	6.54114	GPX1
protein destabilization (GO:0031648)	1/31	0.211987	1	0	0	4.21674	6.54114	CTSH
positive regulation of developmental process (GO:0051094)	2/113	0.214196	1	0	0	2.31361	3.56495	KDR;CD34
positive regulation of calcium ion transport into cytosol (GO:0010524)	1/32	0.218025	1	0	0	4.08497	6.22201	CAV1
response to zinc ion (GO:0010043)	1/32	0.218025	1	0	0	4.08497	6.22201	SLC30A1
endodermal cell differentiation (GO:0035987)	1/32	0.218025	1	0	0	4.08497	6.22201	FN1
ceramide biosynthetic process (GO:0046513)	1/32	0.218025	1	0	0	4.08497	6.22201	SGMS1
regulation of erythrocyte differentiation (GO:0045646)	1/32	0.218025	1	0	0	4.08497	6.22201	ETS1
regulation of potassium ion transmembrane transport (GO:1901379)	1/32	0.218025	1	0	0	4.08497	6.22201	CAV1
positive regulation of myeloid leukocyte differentiation (GO:0002763)	1/32	0.218025	1	0	0	4.08497	6.22201	LEF1
regulation of intracellular signal transduction (GO:1902531)	5/422	0.222402	1	0	0	1.5488	2.32827	NET1;AKAP12;SGMS1;ARHGAP29;TEK
glycogen metabolic process (GO:0005977)	1/33	0.224016	1	0	0	3.96118	5.92607	CALM1
positive regulation of cell-cell adhesion (GO:0022409)	1/33	0.224016	1	0	0	3.96118	5.92607	PODXL
entry into host cell (GO:0030260)	1/33	0.224016	1	0	0	3.96118	5.92607	CTNNB1
negative regulation of mitochondrion organization (GO:0010823)	1/33	0.224016	1	0	0	3.96118	5.92607	GPX1
positive regulation of Notch signaling pathway (GO:0045747)	1/33	0.224016	1	0	0	3.96118	5.92607	TSPAN5
positive regulation of locomotion (GO:0040017)	1/33	0.224016	1	0	0	3.96118	5.92607	SPOCK2
positive regulation of intrinsic apoptotic signaling pathway (GO:2001244)	1/33	0.224016	1	0	0	3.96118	5.92607	CAV1
mRNA stabilization (GO:0048255)	1/33	0.224016	1	0	0	3.96118	5.92607	YBX1
regulation of interleukin-12 production (GO:0032655)	1/33	0.224016	1	0	0	3.96118	5.92607	FOXP1
positive regulation of catalytic activity (GO:0043085)	1/33	0.224016	1	0	0	3.96118	5.92607	CAV1
regulation of cell cycle (GO:0051726)	3/215	0.227391	1	0	0	1.82399	2.70148	ID1;ID3;IQGAP1
positive regulation of protein serine/threonine kinase activity (GO:0071902)	2/118	0.228251	1	0	0	2.21558	3.27309	FLT1;CALM1
bone development (GO:0060348)	1/34	0.229962	1	0	0	3.84468	5.65106	GNAS
ventricular cardiac muscle tissue morphogenesis (GO:0055010)	1/34	0.229962	1	0	0	3.84468	5.65106	ENG
keratan sulfate metabolic process (GO:0042339)	1/34	0.229962	1	0	0	3.84468	5.65106	ST3GAL6
positive regulation of cell development (GO:0010720)	1/34	0.229962	1	0	0	3.84468	5.65106	SEMA3C
regulation of interleukin-1 beta secretion (GO:0050706)	1/34	0.229962	1	0	0	3.84468	5.65106	FOXP1
regulation of wound healing (GO:0061041)	1/34	0.229962	1	0	0	3.84468	5.65106	CAV1
brain development (GO:0007420)	2/119	0.23107	1	0	0	2.19696	3.21862	COL4A1;NES
protein oligomerization (GO:0051259)	3/217	0.231422	1	0	0	1.80717	2.64482	AHNAK;CAV1;TEK
regulation of cyclin-dependent protein kinase activity (GO:1904029)	1/35	0.235863	1	0	0	3.73483	5.39497	CDKN1A
regulation of heart rate by cardiac conduction (GO:0086091)	1/35	0.235863	1	0	0	3.73483	5.39497	CAV1
apical junction assembly (GO:0043297)	1/35	0.235863	1	0	0	3.73483	5.39497	RAMP2
regulation of phosphoprotein phosphatase activity (GO:0043666)	1/35	0.235863	1	0	0	3.73483	5.39497	CALM1
positive regulation of telomerase activity (GO:0051973)	1/35	0.235863	1	0	0	3.73483	5.39497	KLF4
negative regulation of tumor necrosis factor production (GO:0032720)	1/35	0.235863	1	0	0	3.73483	5.39497	CD34
stimulatory C-type lectin receptor signaling pathway (GO:0002223)	2/121	0.236715	1	0	0	2.16064	3.11327	NFKBIA;ICAM2
positive regulation of cytokine production (GO:0001819)	3/220	0.237495	1	0	0	1.78253	2.56259	RGCC;CTNNB1;CD34
endosome organization (GO:0007032)	1/36	0.241719	1	0	0	3.63108	5.15606	SNX3
muscle cell differentiation (GO:0042692)	1/36	0.241719	1	0	0	3.63108	5.15606	TMEM204
organic hydroxy compound transport (GO:0015850)	1/36	0.241719	1	0	0	3.63108	5.15606	SLCO1C1
lymphocyte proliferation (GO:0046651)	1/36	0.241719	1	0	0	3.63108	5.15606	LEF1
positive regulation of signaling (GO:0023056)	1/36	0.241719	1	0	0	3.63108	5.15606	ECE1
endoderm formation (GO:0001706)	1/36	0.241719	1	0	0	3.63108	5.15606	FN1
regulation of filopodium assembly (GO:0051489)	1/36	0.241719	1	0	0	3.63108	5.15606	MYO10
negative regulation of blood coagulation (GO:0030195)	1/36	0.241719	1	0	0	3.63108	5.15606	CD34
heart looping (GO:0001947)	1/36	0.241719	1	0	0	3.63108	5.15606	ENG
plasma membrane organization (GO:0007009)	1/36	0.241719	1	0	0	3.63108	5.15606	SPTBN1
zymogen activation (GO:0031638)	1/36	0.241719	1	0	0	3.63108	5.15606	CTSH
axonogenesis (GO:0007409)	3/223	0.243594	1	0	0	1.75855	2.48352	CXCL12;SEMA3C;SPTBN1
innate immune response activating cell surface receptor signaling pathway (GO:0002220)	2/124	0.245196	1	0	0	2.10837	2.96373	NFKBIA;ICAM2
regulation of peptidyl-threonine phosphorylation (GO:0010799)	1/37	0.24753	1	0	0	3.53294	4.93278	CALM1
positive regulation of stress fiber assembly (GO:0051496)	1/37	0.24753	1	0	0	3.53294	4.93278	RGCC
positive regulation of receptor activity (GO:2000273)	1/37	0.24753	1	0	0	3.53294	4.93278	CALM1
regulation of metal ion transport (GO:0010959)	1/37	0.24753	1	0	0	3.53294	4.93278	SRI
positive regulation of smooth muscle cell proliferation (GO:0048661)	1/37	0.24753	1	0	0	3.53294	4.93278	FOXP1
phospholipid biosynthetic process (GO:0008654)	1/37	0.24753	1	0	0	3.53294	4.93278	SGMS1
G2/M transition of mitotic cell cycle (GO:0000086)	2/126	0.250858	1	0	0	2.0749	2.86932	CDKN1A;NES
T cell differentiation (GO:0030217)	1/38	0.253297	1	0	0	3.43997	4.72374	LEF1
positive regulation of neuron death (GO:1901216)	1/38	0.253297	1	0	0	3.43997	4.72374	CTNNB1
regulation of ossification (GO:0030278)	1/38	0.253297	1	0	0	3.43997	4.72374	S1PR1
positive regulation of protein kinase B signaling (GO:0051897)	2/127	0.25369	1	0	0	2.05857	2.82362	TEK;ENG
cell cycle G2/M phase transition (GO:0044839)	2/127	0.25369	1	0	0	2.05857	2.82362	CDKN1A;NES
signal transduction by p53 class mediator (GO:0072331)	1/39	0.259021	1	0	0	3.35177	4.52773	NDRG1
positive regulation of reactive oxygen species metabolic process (GO:2000379)	1/39	0.259021	1	0	0	3.35177	4.52773	CDKN1A
negative regulation of protein catabolic process (GO:0042177)	1/39	0.259021	1	0	0	3.35177	4.52773	SNX3
skeletal muscle tissue development (GO:0007519)	1/39	0.259021	1	0	0	3.35177	4.52773	CAV1
regulation of extrinsic apoptotic signaling pathway via death domain receptors (GO:1902041)	1/39	0.259021	1	0	0	3.35177	4.52773	GPX1
regulation of proteasomal protein catabolic process (GO:0061136)	1/39	0.259021	1	0	0	3.35177	4.52773	GPX1
regulation of RNA metabolic process (GO:0051252)	1/39	0.259021	1	0	0	3.35177	4.52773	AHNAK
Golgi to plasma membrane transport (GO:0006893)	1/39	0.259021	1	0	0	3.35177	4.52773	SPTBN1
cellular response to amino acid starvation (GO:0034198)	1/39	0.259021	1	0	0	3.35177	4.52773	CDKN1A
negative regulation of transport (GO:0051051)	1/40	0.2647	1	0	0	3.26797	4.34365	SNX3
embryonic heart tube morphogenesis (GO:0003143)	1/40	0.2647	1	0	0	3.26797	4.34365	ENG
androgen receptor signaling pathway (GO:0030521)	1/40	0.2647	1	0	0	3.26797	4.34365	CTNNB1
response to peptide hormone (GO:0043434)	1/40	0.2647	1	0	0	3.26797	4.34365	CAV1
regulation of release of cytochrome c from mitochondria (GO:0090199)	1/40	0.2647	1	0	0	3.26797	4.34365	GPX1
negative regulation of catabolic process (GO:0009895)	1/40	0.2647	1	0	0	3.26797	4.34365	SNX3
regulation of protein dephosphorylation (GO:0035304)	1/40	0.2647	1	0	0	3.26797	4.34365	CALM1
cognition (GO:0050890)	1/40	0.2647	1	0	0	3.26797	4.34365	GNAS
sensory organ development (GO:0007423)	1/40	0.2647	1	0	0	3.26797	4.34365	ECE1
regulation of viral transcription (GO:0046782)	1/40	0.2647	1	0	0	3.26797	4.34365	IFITM3
positive regulation of mitotic nuclear division (GO:0045840)	1/40	0.2647	1	0	0	3.26797	4.34365	RGCC
determination of heart left/right asymmetry (GO:0061371)	1/40	0.2647	1	0	0	3.26797	4.34365	ENG
regulation of phagocytosis (GO:0050764)	1/41	0.270336	1	0	0	3.18827	4.17053	SNX3
cellular response to peptide (GO:1901653)	1/41	0.270336	1	0	0	3.18827	4.17053	CAV1
regulation of calcium-mediated signaling (GO:0050848)	1/41	0.270336	1	0	0	3.18827	4.17053	CALM1
calcium-dependent cell-cell adhesion via plasma membrane cell adhesion molecules (GO:0016339)	1/41	0.270336	1	0	0	3.18827	4.17053	CDH5
positive regulation of viral transcription (GO:0050434)	1/41	0.270336	1	0	0	3.18827	4.17053	LEF1
negative regulation of STAT cascade (GO:1904893)	1/41	0.270336	1	0	0	3.18827	4.17053	CAV1
monocyte chemotaxis (GO:0002548)	1/41	0.270336	1	0	0	3.18827	4.17053	FLT1
Fc-gamma receptor signaling pathway involved in phagocytosis (GO:0038096)	2/133	0.270693	1	0	0	1.9657	2.56871	MYO10;WASF2
Fc-gamma receptor signaling pathway (GO:0038094)	2/134	0.273527	1	0	0	1.95103	2.52922	MYO10;WASF2
regulation of protein modification process (GO:0031399)	1/42	0.27593	1	0	0	3.11236	4.0075	FN1
regulation of telomerase activity (GO:0051972)	1/42	0.27593	1	0	0	3.11236	4.0075	KLF4
ceramide metabolic process (GO:0006672)	1/42	0.27593	1	0	0	3.11236	4.0075	SGMS1
Fc receptor mediated stimulatory signaling pathway (GO:0002431)	2/135	0.276361	1	0	0	1.93658	2.49053	MYO10;WASF2
cardiac ventricle morphogenesis (GO:0003208)	1/43	0.281481	1	0	0	3.03998	3.85375	ENG
positive regulation of protein localization to plasma membrane (GO:1903078)	1/43	0.281481	1	0	0	3.03998	3.85375	SPTBN1
negative regulation of protein metabolic process (GO:0051248)	1/43	0.281481	1	0	0	3.03998	3.85375	SNX3
membrane depolarization (GO:0051899)	1/43	0.281481	1	0	0	3.03998	3.85375	CAV1
substantia nigra development (GO:0021762)	1/43	0.281481	1	0	0	3.03998	3.85375	CALM1
histone H3 acetylation (GO:0043966)	1/43	0.281481	1	0	0	3.03998	3.85375	LEF1
negative regulation of DNA metabolic process (GO:0051053)	1/43	0.281481	1	0	0	3.03998	3.85375	ACVRL1
digestive tract development (GO:0048565)	1/43	0.281481	1	0	0	3.03998	3.85375	ITGA6
response to cytokine (GO:0034097)	2/138	0.284858	1	0	0	1.89448	2.37902	IFITM3;LEF1
heart contraction (GO:0060047)	1/44	0.286989	1	0	0	2.97089	3.70859	GPX1
protein N-linked glycosylation via asparagine (GO:0018279)	1/44	0.286989	1	0	0	2.97089	3.70859	ST3GAL6
amide biosynthetic process (GO:0043604)	1/44	0.286989	1	0	0	2.97089	3.70859	SGMS1
carboxylic acid biosynthetic process (GO:0046394)	1/44	0.286989	1	0	0	2.97089	3.70859	AKR1A1
positive regulation of macroautophagy (GO:0016239)	1/44	0.286989	1	0	0	2.97089	3.70859	KDR
positive regulation of actin filament bundle assembly (GO:0032233)	1/44	0.286989	1	0	0	2.97089	3.70859	RGCC
protein phosphorylation (GO:0006468)	5/470	0.291447	1	0	0	1.39063	1.7145	ACVRL1;FLT1;KDR;ERG;TEK
hexose metabolic process (GO:0019318)	1/45	0.292456	1	0	0	2.90487	3.57136	AKR1A1
mitochondrial gene expression (GO:0140053)	1/45	0.292456	1	0	0	2.90487	3.57136	NDUFA7
metal ion homeostasis (GO:0055065)	1/45	0.292456	1	0	0	2.90487	3.57136	CAV1
peptidyl-asparagine modification (GO:0018196)	1/45	0.292456	1	0	0	2.90487	3.57136	ST3GAL6
peptidyl-tyrosine autophosphorylation (GO:0038083)	1/45	0.292456	1	0	0	2.90487	3.57136	KDR
negative regulation of ossification (GO:0030279)	1/45	0.292456	1	0	0	2.90487	3.57136	SRGN
nucleocytoplasmic transport (GO:0006913)	1/46	0.297881	1	0	0	2.84172	3.4415	ANP32A
protein methylation (GO:0006479)	1/46	0.297881	1	0	0	2.84172	3.4415	CALM1
positive regulation of protein localization to cell periphery (GO:1904377)	1/46	0.297881	1	0	0	2.84172	3.4415	SPTBN1
regulation of cellular component movement (GO:0051270)	1/46	0.297881	1	0	0	2.84172	3.4415	ETS1
icosanoid metabolic process (GO:0006690)	1/46	0.297881	1	0	0	2.84172	3.4415	GPX1
pyruvate metabolic process (GO:0006090)	1/46	0.297881	1	0	0	2.84172	3.4415	BSG
mitochondrial electron transport, NADH to ubiquinone (GO:0006120)	1/46	0.297881	1	0	0	2.84172	3.4415	NDUFA7
regulation of DNA metabolic process (GO:0051052)	1/46	0.297881	1	0	0	2.84172	3.4415	ACVRL1
regulation of immune response (GO:0050776)	3/251	0.301483	1	0	0	1.56238	1.87336	ICAM2;CD34;CD200
negative regulation of I-kappaB kinase/NF-kappaB signaling (GO:0043124)	1/47	0.303264	1	0	0	2.78125	3.31846	NFKBIA
peptide cross-linking (GO:0018149)	1/47	0.303264	1	0	0	2.78125	3.31846	FN1
polyol metabolic process (GO:0019751)	1/47	0.303264	1	0	0	2.78125	3.31846	CALM1
fatty acid biosynthetic process (GO:0006633)	1/47	0.303264	1	0	0	2.78125	3.31846	ABHD2
histone H4 acetylation (GO:0043967)	1/47	0.303264	1	0	0	2.78125	3.31846	LEF1
heterophilic cell-cell adhesion via plasma membrane cell adhesion molecules (GO:0007157)	1/47	0.303264	1	0	0	2.78125	3.31846	CD200
inositol phosphate metabolic process (GO:0043647)	1/47	0.303264	1	0	0	2.78125	3.31846	CALM1
negative regulation of JAK-STAT cascade (GO:0046426)	1/47	0.303264	1	0	0	2.78125	3.31846	CAV1
regulation of cell cycle arrest (GO:0071156)	1/48	0.308607	1	0	0	2.72331	3.20176	RGCC
positive regulation of chemotaxis (GO:0050921)	1/48	0.308607	1	0	0	2.72331	3.20176	KDR
regulation of protein kinase activity (GO:0045859)	2/147	0.310279	1	0	0	1.77849	2.08134	CDKN1A;IQGAP1
negative regulation of canonical Wnt signaling pathway (GO:0090090)	2/148	0.313094	1	0	0	1.76647	2.05132	CAV1;LEF1
antimicrobial humoral immune response mediated by antimicrobial peptide (GO:0061844)	1/49	0.313909	1	0	0	2.66773	3.09098	PGLYRP1
regulation of reactive oxygen species metabolic process (GO:2000377)	1/49	0.313909	1	0	0	2.66773	3.09098	CDKN1A
positive regulation of programmed cell death (GO:0043068)	3/257	0.314021	1	0	0	1.5259	1.76745	NET1;CTNNB1;ITGA6
negative regulation of cell differentiation (GO:0045596)	2/150	0.318716	1	0	0	1.74292	1.99295	NFKBIA;CAV1
negative regulation of protein ubiquitination (GO:0031397)	1/50	0.31917	1	0	0	2.61438	2.9857	CAV1
negative regulation of viral genome replication (GO:0045071)	1/50	0.31917	1	0	0	2.61438	2.9857	IFITM3
positive regulation of proteolysis (GO:0045862)	1/52	0.329573	1	0	0	2.51383	2.79024	CTSH
B cell differentiation (GO:0030183)	1/52	0.329573	1	0	0	2.51383	2.79024	KLF6
chemokine-mediated signaling pathway (GO:0070098)	1/52	0.329573	1	0	0	2.51383	2.79024	CXCL12
positive regulation of mitotic cell cycle (GO:0045931)	1/52	0.329573	1	0	0	2.51383	2.79024	RGCC
triglyceride metabolic process (GO:0006641)	1/52	0.329573	1	0	0	2.51383	2.79024	CAV1
positive regulation of secretion by cell (GO:1903532)	1/52	0.329573	1	0	0	2.51383	2.79024	RGCC
regulation of cell-matrix adhesion (GO:0001952)	1/52	0.329573	1	0	0	2.51383	2.79024	UTRN
negative regulation of cellular response to transforming growth factor beta stimulus (GO:1903845)	1/53	0.334715	1	0	0	2.4664	2.69941	CAV1
sensory perception (GO:0007600)	1/54	0.339818	1	0	0	2.42072	2.61279	GNAS
action potential (GO:0001508)	1/54	0.339818	1	0	0	2.42072	2.61279	SRI
glycosphingolipid metabolic process (GO:0006687)	1/54	0.339818	1	0	0	2.42072	2.61279	ESYT2
negative regulation of transforming growth factor beta receptor signaling pathway (GO:0030512)	1/55	0.344882	1	0	0	2.37671	2.53013	CAV1
fat cell differentiation (GO:0045444)	1/55	0.344882	1	0	0	2.37671	2.53013	KLF4
regulation of RNA splicing (GO:0043484)	1/55	0.344882	1	0	0	2.37671	2.53013	AHNAK
Notch signaling pathway (GO:0007219)	1/55	0.344882	1	0	0	2.37671	2.53013	YBX1
cellular iron ion homeostasis (GO:0006879)	1/56	0.349908	1	0	0	2.33427	2.45118	ABCG2
I-kappaB kinase/NF-kappaB signaling (GO:0007249)	1/57	0.354895	1	0	0	2.29331	2.37572	NFKBIA
regulation of neurogenesis (GO:0050767)	1/57	0.354895	1	0	0	2.29331	2.37572	CTNNB1
epidermal growth factor receptor signaling pathway (GO:0007173)	1/57	0.354895	1	0	0	2.29331	2.37572	IQGAP1
response to retinoic acid (GO:0032526)	1/57	0.354895	1	0	0	2.29331	2.37572	CTSH
neuron projection morphogenesis (GO:0048812)	2/163	0.354961	1	0	0	1.60391	1.66125	CTNNB1;IQGAP1
regulation of protein kinase B signaling (GO:0051896)	2/163	0.354961	1	0	0	1.60391	1.66125	TEK;ENG
phospholipid transport (GO:0015914)	1/58	0.359844	1	0	0	2.25378	2.30355	PLTP
neutrophil migration (GO:1990266)	1/58	0.359844	1	0	0	2.25378	2.30355	PECAM1
sterol homeostasis (GO:0055092)	1/58	0.359844	1	0	0	2.25378	2.30355	CAV1
cholesterol homeostasis (GO:0042632)	1/58	0.359844	1	0	0	2.25378	2.30355	CAV1
integrin-mediated signaling pathway (GO:0007229)	1/58	0.359844	1	0	0	2.25378	2.30355	MYH9
keratinocyte differentiation (GO:0030216)	1/59	0.364755	1	0	0	2.21558	2.23447	CLIC4
renal system development (GO:0072001)	1/59	0.364755	1	0	0	2.21558	2.23447	ITGA6
mitotic cytokinesis (GO:0000281)	1/59	0.364755	1	0	0	2.21558	2.23447	SPTBN1
cell morphogenesis (GO:0000902)	1/59	0.364755	1	0	0	2.21558	2.23447	CDH5
response to reactive oxygen species (GO:0000302)	1/60	0.369629	1	0	0	2.17865	2.16831	GPX1
positive regulation of protein binding (GO:0032092)	1/60	0.369629	1	0	0	2.17865	2.16831	CAV1
negative regulation of MAP kinase activity (GO:0043407)	1/61	0.374466	1	0	0	2.14293	2.1049	CAV1
regulation of DNA replication (GO:0006275)	1/61	0.374466	1	0	0	2.14293	2.1049	ACVRL1
positive regulation of leukocyte chemotaxis (GO:0002690)	1/61	0.374466	1	0	0	2.14293	2.1049	CXCL12
regulation of cellular ketone metabolic process (GO:0010565)	1/61	0.374466	1	0	0	2.14293	2.1049	CAV1
negative regulation of peptidase activity (GO:0010466)	1/62	0.379266	1	0	0	2.10837	2.0441	SPOCK2
positive regulation of type I interferon production (GO:0032481)	1/62	0.379266	1	0	0	2.10837	2.0441	CTNNB1
negative regulation of intrinsic apoptotic signaling pathway (GO:2001243)	1/62	0.379266	1	0	0	2.10837	2.0441	CXCL12
positive regulation of MAPK cascade (GO:0043410)	3/289	0.380804	1	0	0	1.35694	1.31009	FLT1;KDR;TEK
synapse assembly (GO:0007416)	1/63	0.38403	1	0	0	2.0749	1.98576	SPOCK2
kidney development (GO:0001822)	1/63	0.38403	1	0	0	2.0749	1.98576	CTSH
oligosaccharide metabolic process (GO:0009311)	1/63	0.38403	1	0	0	2.0749	1.98576	ST3GAL6
iron ion homeostasis (GO:0055072)	1/63	0.38403	1	0	0	2.0749	1.98576	ABCG2
regulation of viral genome replication (GO:0045069)	1/63	0.38403	1	0	0	2.0749	1.98576	IFITM3
positive regulation of cell projection organization (GO:0031346)	1/63	0.38403	1	0	0	2.0749	1.98576	SNX3
negative regulation of Wnt signaling pathway (GO:0030178)	2/174	0.385099	1	0	0	1.50252	1.43378	CAV1;LEF1
NADH dehydrogenase complex assembly (GO:0010257)	1/64	0.388757	1	0	0	2.04248	1.92974	NDUFA7
glucose metabolic process (GO:0006006)	1/64	0.388757	1	0	0	2.04248	1.92974	AKR1A1
mitochondrial respiratory chain complex I biogenesis (GO:0097031)	1/64	0.388757	1	0	0	2.04248	1.92974	NDUFA7
mitochondrial respiratory chain complex I assembly (GO:0032981)	1/64	0.388757	1	0	0	2.04248	1.92974	NDUFA7
positive regulation of cell adhesion (GO:0045785)	1/64	0.388757	1	0	0	2.04248	1.92974	CXCL12
cellular response to type I interferon (GO:0071357)	1/65	0.393448	1	0	0	2.01106	1.87593	IFITM3
positive regulation of protein modification by small protein conjugation or removal (GO:1903322)	1/65	0.393448	1	0	0	2.01106	1.87593	CAV1
regulation of JAK-STAT cascade (GO:0046425)	1/65	0.393448	1	0	0	2.01106	1.87593	CAV1
regulation of cell division (GO:0051302)	1/65	0.393448	1	0	0	2.01106	1.87593	CALM1
cellular response to reactive oxygen species (GO:0034614)	1/65	0.393448	1	0	0	2.01106	1.87593	NET1
type I interferon signaling pathway (GO:0060337)	1/65	0.393448	1	0	0	2.01106	1.87593	IFITM3
defense response to Gram-positive bacterium (GO:0050830)	1/65	0.393448	1	0	0	2.01106	1.87593	PGLYRP1
fatty acid catabolic process (GO:0009062)	1/65	0.393448	1	0	0	2.01106	1.87593	ABHD2
intracellular steroid hormone receptor signaling pathway (GO:0030518)	1/66	0.398103	1	0	0	1.98059	1.82421	CTNNB1
regulation of cyclin-dependent protein serine/threonine kinase activity (GO:0000079)	1/67	0.402723	1	0	0	1.95103	1.77448	CDKN1A
positive regulation of autophagy (GO:0010508)	1/67	0.402723	1	0	0	1.95103	1.77448	KDR
cellular response to UV (GO:0034644)	1/67	0.402723	1	0	0	1.95103	1.77448	CDKN1A
regulation of protein localization to plasma membrane (GO:1903076)	1/67	0.402723	1	0	0	1.95103	1.77448	SPTBN1
Fc-epsilon receptor signaling pathway (GO:0038095)	2/182	0.406636	1	0	0	1.43647	1.29259	NFKBIA;CALM1
response to interferon-gamma (GO:0034341)	1/68	0.407307	1	0	0	1.92234	1.72662	IFITM3
regulation of endopeptidase activity (GO:0052548)	1/68	0.407307	1	0	0	1.92234	1.72662	SPOCK2
phosphate-containing compound metabolic process (GO:0006796)	2/183	0.409304	1	0	0	1.42862	1.27619	PTPRB;CALM1
Fc receptor signaling pathway (GO:0038093)	2/183	0.409304	1	0	0	1.42862	1.27619	NFKBIA;CALM1
response to organic cyclic compound (GO:0014070)	1/69	0.411857	1	0	0	1.89448	1.68055	CTNNB1
positive regulation of neurogenesis (GO:0050769)	1/69	0.411857	1	0	0	1.89448	1.68055	CTNNB1
positive regulation of plasma membrane bounded cell projection assembly (GO:0120034)	1/69	0.411857	1	0	0	1.89448	1.68055	WASF2
calcium-mediated signaling (GO:0019722)	1/70	0.416372	1	0	0	1.86741	1.63619	KDR
positive regulation of proteasomal ubiquitin-dependent protein catabolic process (GO:0032436)	1/70	0.416372	1	0	0	1.86741	1.63619	CAV1
cytoskeleton-dependent cytokinesis (GO:0061640)	1/70	0.416372	1	0	0	1.86741	1.63619	SPTBN1
regulation of cell communication (GO:0010646)	1/71	0.420852	1	0	0	1.84111	1.59343	SRI
actomyosin structure organization (GO:0031032)	1/71	0.420852	1	0	0	1.84111	1.59343	MYH9
histone acetylation (GO:0016573)	1/71	0.420852	1	0	0	1.84111	1.59343	LEF1
positive regulation of growth (GO:0045927)	1/71	0.420852	1	0	0	1.84111	1.59343	LEF1
receptor-mediated endocytosis (GO:0006898)	2/188	0.422552	1	0	0	1.39063	1.19795	RAMP2;CAV1
regulation of GTPase activity (GO:0043087)	2/188	0.422552	1	0	0	1.39063	1.19795	NET1;ITGA6
Rho protein signal transduction (GO:0007266)	1/72	0.425298	1	0	0	1.81554	1.55222	ARHGAP29
regulation of neuron death (GO:1901214)	1/72	0.425298	1	0	0	1.81554	1.55222	CD34
protein N-linked glycosylation (GO:0006487)	1/73	0.429711	1	0	0	1.79067	1.51248	ST3GAL6
lymphocyte differentiation (GO:0030098)	1/73	0.429711	1	0	0	1.79067	1.51248	KLF6
regulation of peptide hormone secretion (GO:0090276)	1/73	0.429711	1	0	0	1.79067	1.51248	SLC2A1
positive regulation of GTPase activity (GO:0043547)	2/192	0.433041	1	0	0	1.36166	1.1396	NET1;ITGA6
regulation of gene expression, epigenetic (GO:0040029)	1/74	0.434089	1	0	0	1.76647	1.47413	GPX1
negative regulation of phosphorylation (GO:0042326)	1/75	0.438435	1	0	0	1.74292	1.43711	CDKN1A
regulation of defense response (GO:0031347)	1/75	0.438435	1	0	0	1.74292	1.43711	FOXP1
regulation of hematopoietic stem cell differentiation (GO:1902036)	1/76	0.442747	1	0	0	1.71999	1.40137	LMO2
negative regulation of transmembrane receptor protein serine/threonine kinase signaling pathway (GO:0090101)	1/77	0.447026	1	0	0	1.69765	1.36684	CAV1
regulation of hematopoietic progenitor cell differentiation (GO:1901532)	1/77	0.447026	1	0	0	1.69765	1.36684	LMO2
regulation of cytokinesis (GO:0032465)	1/77	0.447026	1	0	0	1.69765	1.36684	CALM1
sensory perception of mechanical stimulus (GO:0050954)	1/78	0.451273	1	0	0	1.67588	1.33347	CLIC5
regulation of transcription from RNA polymerase II promoter in response to hypoxia (GO:0061418)	1/78	0.451273	1	0	0	1.67588	1.33347	EPAS1
visual perception (GO:0007601)	1/78	0.451273	1	0	0	1.67588	1.33347	ABLIM1
regulation of cellular response to heat (GO:1900034)	1/78	0.451273	1	0	0	1.67588	1.33347	CD34
protein transport (GO:0015031)	3/326	0.456136	1	0	0	1.20294	0.94426	RAMP2;MYH9;SPTBN1
regulation of hydrolase activity (GO:0051336)	1/80	0.459669	1	0	0	1.63399	1.27001	CAV1
ERBB signaling pathway (GO:0038127)	1/80	0.459669	1	0	0	1.63399	1.27001	IQGAP1
negative regulation of MAPK cascade (GO:0043409)	1/80	0.459669	1	0	0	1.63399	1.27001	CAV1
sensory perception of sound (GO:0007605)	1/81	0.463819	1	0	0	1.61381	1.23983	CLIC5
positive regulation of binding (GO:0051099)	1/81	0.463819	1	0	0	1.61381	1.23983	CAV1
sensory perception of light stimulus (GO:0050953)	1/81	0.463819	1	0	0	1.61381	1.23983	ABLIM1
regulation of I-kappaB kinase/NF-kappaB signaling (GO:0043122)	2/204	0.463886	1	0	0	1.28156	0.984387	NFKBIA;S100A13
positive regulation of protein secretion (GO:0050714)	1/82	0.467937	1	0	0	1.59413	1.21062	RGCC
positive regulation of DNA metabolic process (GO:0051054)	1/82	0.467937	1	0	0	1.59413	1.21062	RGCC
ephrin receptor signaling pathway (GO:0048013)	1/82	0.467937	1	0	0	1.59413	1.21062	MYL12A
establishment of protein localization to membrane (GO:0090150)	1/83	0.472024	1	0	0	1.57493	1.18234	SPTBN1
negative regulation of neuron death (GO:1901215)	1/83	0.472024	1	0	0	1.57493	1.18234	CD34
positive regulation of protein ubiquitination (GO:0031398)	1/83	0.472024	1	0	0	1.57493	1.18234	CAV1
negative regulation of endopeptidase activity (GO:0010951)	1/83	0.472024	1	0	0	1.57493	1.18234	SPOCK2
positive regulation of peptidyl-serine phosphorylation (GO:0033138)	1/83	0.472024	1	0	0	1.57493	1.18234	CAV1
positive regulation of supramolecular fiber organization (GO:1902905)	1/84	0.47608	1	0	0	1.55618	1.15495	GPX1
protein modification process (GO:0036211)	1/84	0.47608	1	0	0	1.55618	1.15495	ST3GAL6
regulation of mitotic nuclear division (GO:0007088)	1/84	0.47608	1	0	0	1.55618	1.15495	RGCC
mitochondrial ATP synthesis coupled electron transport (GO:0042775)	1/85	0.480105	1	0	0	1.53787	1.12841	NDUFA7
regulation of type I interferon production (GO:0032479)	1/85	0.480105	1	0	0	1.53787	1.12841	CTNNB1
regulation of peptidyl-serine phosphorylation (GO:0033135)	1/86	0.484099	1	0	0	1.51999	1.1027	CAV1
regulation of canonical Wnt signaling pathway (GO:0060828)	2/213	0.486369	1	0	0	1.22741	0.884702	CAV1;LEF1
positive regulation of cellular component biogenesis (GO:0044089)	1/87	0.488063	1	0	0	1.50252	1.07777	RGCC
regulation of MAP kinase activity (GO:0043405)	1/87	0.488063	1	0	0	1.50252	1.07777	FLT1
regulation of stem cell differentiation (GO:2000736)	1/88	0.491996	1	0	0	1.48544	1.0536	LMO2
positive regulation of protein complex assembly (GO:0031334)	1/88	0.491996	1	0	0	1.48544	1.0536	CTNNB1
regulation of neuron apoptotic process (GO:0043523)	1/89	0.4959	1	0	0	1.46875	1.03016	CTNNB1
central nervous system development (GO:0007417)	2/217	0.496173	1	0	0	1.20478	0.844348	COL4A1;NES
regulation of cell cycle process (GO:0010564)	1/90	0.499773	1	0	0	1.45243	1.00741	CALM1
cell-matrix adhesion (GO:0007160)	1/90	0.499773	1	0	0	1.45243	1.00741	CD34
regulation of protein catabolic process (GO:0042176)	1/91	0.503617	1	0	0	1.43647	0.985331	SNX3
mitotic cell cycle phase transition (GO:0044772)	2/221	0.505859	1	0	0	1.18298	0.806195	CDKN1A;NES
cell cycle G1/S phase transition (GO:0044843)	1/92	0.507432	1	0	0	1.42086	0.963899	CDKN1A
cellular protein metabolic process (GO:0044267)	4/484	0.508734	1	0	0	1.08032	0.730113	FN1;CTSH;VWA1;ST3GAL6
Ras protein signal transduction (GO:0007265)	2/223	0.510657	1	0	0	1.17237	0.787898	CDKN1A;ARHGAP29
respiratory electron transport chain (GO:0022904)	1/94	0.514974	1	0	0	1.39063	0.922874	NDUFA7
post-translational protein modification (GO:0043687)	3/357	0.516221	1	0	0	1.09848	0.726335	EPAS1;FN1;VWA1
positive regulation of protein localization to membrane (GO:1905477)	1/95	0.518702	1	0	0	1.37599	0.903234	SPTBN1
interleukin-1-mediated signaling pathway (GO:0070498)	1/95	0.518702	1	0	0	1.37599	0.903234	NFKBIA
regulation of cytoskeleton organization (GO:0051493)	1/95	0.518702	1	0	0	1.37599	0.903234	CLIC4
regulation of cell death (GO:0010941)	1/96	0.522402	1	0	0	1.36166	0.884148	CTNNB1
epithelial cell differentiation (GO:0030855)	1/96	0.522402	1	0	0	1.36166	0.884148	TAGLN2
positive regulation of neuron projection development (GO:0010976)	1/97	0.526073	1	0	0	1.34762	0.865596	SNX3
cellular response to organonitrogen compound (GO:0071417)	1/97	0.526073	1	0	0	1.34762	0.865596	CTNNB1
protein localization to organelle (GO:0033365)	1/97	0.526073	1	0	0	1.34762	0.865596	YBX1
mitochondrial respiratory chain complex assembly (GO:0033108)	1/97	0.526073	1	0	0	1.34762	0.865596	NDUFA7
apoptotic process (GO:0006915)	2/231	0.529544	1	0	0	1.13177	0.719509	NFKBIA;BNIP2
positive regulation of cell growth (GO:0030307)	1/98	0.529716	1	0	0	1.33387	0.847558	LEF1
regulation of insulin secretion (GO:0050796)	1/98	0.529716	1	0	0	1.33387	0.847558	SLC2A1
response to molecule of bacterial origin (GO:0002237)	1/98	0.529716	1	0	0	1.33387	0.847558	FOXP1
response to UV (GO:0009411)	1/98	0.529716	1	0	0	1.33387	0.847558	GPX1
positive regulation of neuron differentiation (GO:0045666)	1/98	0.529716	1	0	0	1.33387	0.847558	SNX3
glycosaminoglycan biosynthetic process (GO:0006024)	1/99	0.533332	1	0	0	1.32039	0.830015	ST3GAL6
regulation of lipid metabolic process (GO:0019216)	1/100	0.536919	1	0	0	1.30719	0.812951	CAV1
regulation of protein ubiquitination (GO:0031396)	1/101	0.54048	1	0	0	1.29425	0.796348	CAV1
metal ion transport (GO:0030001)	1/101	0.54048	1	0	0	1.29425	0.796348	ATOX1
intrinsic apoptotic signaling pathway (GO:0097193)	1/101	0.54048	1	0	0	1.29425	0.796348	CDKN1A
plasma membrane invagination (GO:0099024)	1/103	0.547519	1	0	0	1.26912	0.764462	MYH9
protein import into nucleus (GO:0006606)	1/103	0.547519	1	0	0	1.26912	0.764462	CTNNB1
phagocytosis, engulfment (GO:0006911)	1/104	0.550998	1	0	0	1.25691	0.74915	MYH9
defense response to bacterium (GO:0042742)	2/241	0.552453	1	0	0	1.0848	0.643709	ANXA3;PGLYRP1
G1/S transition of mitotic cell cycle (GO:0000082)	1/105	0.554451	1	0	0	1.24494	0.734238	CDKN1A
fatty acid metabolic process (GO:0006631)	1/106	0.557878	1	0	0	1.2332	0.719714	GPX1
positive regulation of cellular component organization (GO:0051130)	1/106	0.557878	1	0	0	1.2332	0.719714	GPX1
regulation of protein secretion (GO:0050708)	1/107	0.561278	1	0	0	1.22167	0.705564	SLC2A1
mitochondrial translation (GO:0032543)	1/107	0.561278	1	0	0	1.22167	0.705564	NDUFA7
cellular response to starvation (GO:0009267)	1/107	0.561278	1	0	0	1.22167	0.705564	CDKN1A
positive regulation of cell cycle process (GO:0090068)	1/107	0.561278	1	0	0	1.22167	0.705564	RGCC
monocarboxylic acid metabolic process (GO:0032787)	1/108	0.564652	1	0	0	1.21036	0.691776	BSG
regulation of cytokine production (GO:0001817)	1/108	0.564652	1	0	0	1.21036	0.691776	FOXP1
regulation of cell motility (GO:2000145)	1/109	0.568001	1	0	0	1.19926	0.678339	SPOCK2
regulation of Wnt signaling pathway (GO:0030111)	1/109	0.568001	1	0	0	1.19926	0.678339	SNX3
cellular response to peptide hormone stimulus (GO:0071375)	1/110	0.571324	1	0	0	1.18835	0.66524	CAV1
regulation of organelle organization (GO:0033043)	1/113	0.581141	1	0	0	1.1568	0.62787	CLIC4
positive regulation of canonical Wnt signaling pathway (GO:0090263)	1/113	0.581141	1	0	0	1.1568	0.62787	CAV1
protein deubiquitination (GO:0016579)	2/257	0.58746	1	0	0	1.01727	0.541134	SNX3;NFKBIA
cellular response to oxidative stress (GO:0034599)	1/115	0.587561	1	0	0	1.13669	0.604462	GPX1
regulation of macroautophagy (GO:0016241)	1/116	0.590734	1	0	0	1.12689	0.593181	KDR
chromatin remodeling (GO:0006338)	1/116	0.590734	1	0	0	1.12689	0.593181	ANP32A
protein modification by small protein removal (GO:0070646)	2/261	0.595891	1	0	0	1.00168	0.518566	SNX3;NFKBIA
regulation of neuron projection development (GO:0010975)	1/119	0.60011	1	0	0	1.09848	0.56093	SNX3
regulation of programmed cell death (GO:0043067)	2/268	0.610337	1	0	0	0.975515	0.481655	ANP32A;NDRG1
tumor necrosis factor-mediated signaling pathway (GO:0033209)	1/123	0.612279	1	0	0	1.06276	0.521353	NFKBIA
dephosphorylation (GO:0016311)	1/124	0.615263	1	0	0	1.05419	0.512023	PTPRB
protein dephosphorylation (GO:0006470)	1/125	0.618225	1	0	0	1.04575	0.502905	PTPRB
negative regulation of multicellular organismal process (GO:0051241)	1/125	0.618225	1	0	0	1.04575	0.502905	PTPRG
regulation of mRNA stability (GO:0043488)	1/128	0.626975	1	0	0	1.02124	0.476766	ANP32A
positive regulation of NF-kappaB transcription factor activity (GO:0051092)	1/128	0.626975	1	0	0	1.02124	0.476766	NFKBIA
positive regulation of mitochondrion organization (GO:0010822)	1/128	0.626975	1	0	0	1.02124	0.476766	KDR
negative regulation of transcription from RNA polymerase II promoter (GO:0000122)	4/565	0.631118	1	0	0	0.925444	0.425948	CAV1;KLF4;KLF2;MXD4
positive regulation of cytosolic calcium ion concentration (GO:0007204)	1/133	0.641117	1	0	0	0.982849	0.43692	CAV1
cellular response to organic cyclic compound (GO:0071407)	1/135	0.646623	1	0	0	0.968289	0.422166	CTNNB1
cellular protein modification process (GO:0006464)	7/1001	0.649535	1	0	0	0.914119	0.39444	ACVRL1;PTPRB;EPAS1;FN1;VWA1;ST3GAL6;ERG
regulation of cytosolic calcium ion concentration (GO:0051480)	1/137	0.652046	1	0	0	0.954153	0.408035	CAV1
positive regulation of Wnt signaling pathway (GO:0030177)	1/140	0.660025	1	0	0	0.933707	0.387934	CAV1
inorganic cation transmembrane transport (GO:0098662)	1/140	0.660025	1	0	0	0.933707	0.387934	SLC30A1
cellular protein complex assembly (GO:0043623)	1/144	0.670382	1	0	0	0.907771	0.363025	POMP
skeletal system development (GO:0001501)	1/146	0.675442	1	0	0	0.895335	0.351319	GNAS
nervous system development (GO:0007399)	3/455	0.679806	1	0	0	0.861883	0.332641	SPOCK2;ITM2A;NES
cellular response to interleukin-1 (GO:0071347)	1/150	0.685332	1	0	0	0.87146	0.329282	NFKBIA
regulation of nucleic acid-templated transcription (GO:1903506)	4/607	0.686415	1	0	0	0.86141	0.324125	ACVRL1;LEF1;YBX1;ENG
protein stabilization (GO:0050821)	1/152	0.690164	1	0	0	0.859993	0.318907	CDKN1A
response to lipopolysaccharide (GO:0032496)	1/155	0.697275	1	0	0	0.843348	0.304091	FOXP1
transcription initiation from RNA polymerase II promoter (GO:0006367)	1/160	0.708767	1	0	0	0.816993	0.281232	CDKN1A
regulation of cellular macromolecule biosynthetic process (GO:2000112)	4/631	0.715308	1	0	0	0.828646	0.277631	ACVRL1;LEF1;YBX1;ENG
positive regulation of I-kappaB kinase/NF-kappaB signaling (GO:0043123)	1/163	0.715453	1	0	0	0.801957	0.268526	S100A13
T cell receptor signaling pathway (GO:0050852)	1/163	0.715453	1	0	0	0.801957	0.268526	NFKBIA
cellular protein localization (GO:0034613)	2/327	0.716729	1	0	0	0.799504	0.266281	ID1;CTNNB1
regulation of mitotic cell cycle (GO:0007346)	1/165	0.719826	1	0	0	0.792236	0.260445	IQGAP1
positive regulation of MAP kinase activity (GO:0043406)	1/177	0.744694	1	0	0	0.738525	0.217704	FLT1
ER to Golgi vesicle-mediated transport (GO:0006888)	1/180	0.75056	1	0	0	0.726216	0.208377	SPTBN1
regulation of mitotic cell cycle phase transition (GO:1901990)	1/184	0.758174	1	0	0	0.710429	0.196677	RGCC
DNA-templated transcription, initiation (GO:0006352)	1/186	0.761894	1	0	0	0.70279	0.191122	CDKN1A
protein homooligomerization (GO:0051260)	1/190	0.769164	1	0	0	0.687994	0.180565	CAV1
cilium organization (GO:0044782)	1/192	0.772716	1	0	0	0.680828	0.175547	ABLIM1
cellular response to tumor necrosis factor (GO:0071356)	1/194	0.776214	1	0	0	0.673809	0.170694	NFKBIA
organelle assembly (GO:0070925)	2/376	0.78565	1	0	0	0.695314	0.16774	ABLIM1;CD34
phosphorylation (GO:0016310)	2/386	0.797774	1	0	0	0.6773	0.153022	ACVRL1;ERG
endosomal transport (GO:0016197)	1/229	0.829449	1	0	0	0.570825	0.106741	TINAGL1
translation (GO:0006412)	1/232	0.833378	1	0	0	0.563444	0.102698	NDUFA7
RNA splicing, via transesterification reactions with bulged adenosine as nucleophile (GO:0000377)	1/236	0.838477	1	0	0	0.553894	0.0975785	YBX1
proteasomal protein catabolic process (GO:0010498)	1/237	0.839727	1	0	0	0.551557	0.0963449	CTNNB1
antigen receptor-mediated signaling pathway (GO:0050851)	1/257	0.86281	1	0	0	0.508634	0.0750544	NFKBIA
mRNA splicing, via spliceosome (GO:0000398)	1/261	0.867014	1	0	0	0.500839	0.0714699	YBX1
Golgi vesicle transport (GO:0048193)	1/271	0.876972	1	0	0	0.482358	0.0633242	SPTBN1
mRNA processing (GO:0006397)	1/283	0.887948	1	0	0	0.461904	0.0548939	YBX1
cilium assembly (GO:0060271)	1/288	0.892229	1	0	0	0.453885	0.0517579	ABLIM1
proteasome-mediated ubiquitin-dependent protein catabolic process (GO:0043161)	1/291	0.894719	1	0	0	0.449206	0.0499724	CTNNB1
sensory perception of chemical stimulus (GO:0007606)	1/327	0.920494	1	0	0	0.399752	0.0331175	GNAS
cellular response to DNA damage stimulus (GO:0006974)	1/329	0.921726	1	0	0	0.397322	0.0323848	CDKN1A
ubiquitin-dependent protein catabolic process (GO:0006511)	1/341	0.928729	1	0	0	0.38334	0.0283437	CTNNB1
transmembrane transport (GO:0055085)	1/378	0.946635	1	0	0	0.345817	0.0189652	ABCG2
protein modification by small protein conjugation (GO:0032446)	1/398	0.954372	1	0	0	0.32844	0.0153388	EPAS1
gene expression (GO:0010467)	1/411	0.958792	1	0	0	0.318051	0.0133839	TSPAN5
protein ubiquitination (GO:0016567)	1/506	0.980469	1	0	0	0.258338	0.00509542	EPAS1

## Sheet: Endothelial tip
GO_Biological_Process_2018.Term	GO_Biological_Process_2018.Overlap	GO_Biological_Process_2018.P.value	GO_Biological_Process_2018.Adjusted.P.value	GO_Biological_Process_2018.Old.P.value	GO_Biological_Process_2018.Old.Adjusted.P.value	GO_Biological_Process_2018.Odds.Ratio	GO_Biological_Process_2018.Combined.Score	GO_Biological_Process_2018.Genes
extracellular matrix organization (GO:0030198)	16/229	1.35025e-15	6.89031e-12	0	0	16.8359	576.436	LAMB2;LUM;BGN;LAMC1;NID1;DCN;COL1A1;VTN;MMP14;COL3A1;COL1A2;FLRT2;COL4A1;SERPINH1;SPP1;TGFBI
sulfur compound catabolic process (GO:0044273)	6/35	6.26604e-09	1.59878e-05	0	0	41.3081	780.232	LUM;OGN;BGN;PRELP;FMOD;DCN
cellular protein metabolic process (GO:0044267)	13/484	9.40201e-08	0.000159928	0	0	6.47217	104.718	ITIH2;GSN;IGFBP4;LAMB2;IGFBP2;IGF2;PLAT;LAMC1;CP;LGALS1;SPP1;VWA1;TGFBI
glycosaminoglycan catabolic process (GO:0006027)	6/56	1.16947e-07	0.000149195	0	0	25.8176	412.088	LUM;OGN;BGN;PRELP;FMOD;DCN
collagen fibril organization (GO:0030199)	5/29	1.1963e-07	0.000122095	0	0	41.5455	662.188	COL1A1;COL3A1;COL1A2;LUM;SERPINH1
keratan sulfate catabolic process (GO:0042340)	4/12	1.33056e-07	0.000113164	0	0	80.3213	1271.69	LUM;OGN;PRELP;FMOD
sulfur compound biosynthetic process (GO:0044272)	7/122	7.47392e-07	0.000544849	0	0	13.8258	195.036	GSTM1;LUM;OGN;BGN;PRELP;FMOD;DCN
protein complex subunit organization (GO:0071822)	5/45	1.16842e-06	0.000745307	0	0	26.7738	365.726	COL1A1;COL3A1;COL1A2;LUM;SERPINH1
skeletal system development (GO:0001501)	7/146	2.49766e-06	0.00141617	0	0	11.5531	149.036	COL1A1;COL1A2;IGFBP4;IGF2;PRELP;AEBP1;FGFR1
glycosaminoglycan biosynthetic process (GO:0006024)	6/99	3.50222e-06	0.00178719	0	0	14.6039	183.455	LUM;OGN;BGN;PRELP;FMOD;DCN
basement membrane organization (GO:0071711)	3/8	3.80176e-06	0.00176367	0	0	90.3614	1127.72	FLRT2;COL4A1;NID1
negative regulation of peptidase activity (GO:0010466)	5/62	5.85618e-06	0.00249034	0	0	19.4326	234.124	VTN;SERPINF1;SERPINH1;TIMP3;SERPING1
keratan sulfate biosynthetic process (GO:0018146)	4/29	6.05057e-06	0.00237508	0	0	33.2364	399.347	LUM;OGN;PRELP;FMOD
regulation of endopeptidase activity (GO:0052548)	5/68	9.25182e-06	0.00337229	0	0	17.7179	205.363	VTN;SERPINF1;SERPINH1;TIMP3;SERPING1
keratan sulfate metabolic process (GO:0042339)	4/34	1.16293e-05	0.00395629	0	0	28.3487	322.097	LUM;OGN;PRELP;FMOD
platelet degranulation (GO:0002576)	6/124	1.28529e-05	0.00409928	0	0	11.6595	131.309	CD63;ISLR;ANXA5;IGF2;TIMP3;SERPING1
extracellular matrix disassembly (GO:0022617)	5/78	1.81389e-05	0.00544487	0	0	15.4464	168.635	MMP14;SPP1;LAMC1;NID1;DCN
negative regulation of endopeptidase activity (GO:0010951)	5/83	2.45455e-05	0.00695865	0	0	14.5159	154.086	VTN;SERPINF1;SERPINH1;TIMP3;SERPING1
regulated exocytosis (GO:0045055)	6/148	3.50324e-05	0.00940898	0	0	9.7688	100.22	CD63;ISLR;ANXA5;IGF2;TIMP3;SERPING1
axon development (GO:0061564)	5/94	4.47793e-05	0.0114254	0	0	12.8172	128.349	LUM;OGN;S100A6;PRELP;FMOD
cell morphogenesis involved in neuron differentiation (GO:0048667)	5/97	5.20656e-05	0.0126519	0	0	12.4208	122.507	LUM;OGN;S100A6;PRELP;FMOD
chordate embryonic development (GO:0043009)	4/56	8.59301e-05	0.0199319	0	0	17.2117	161.136	COL1A1;ALDH1A2;IGF2;FGFR1
post-translational protein modification (GO:0043687)	8/357	0.000117252	0.0260147	0	0	5.39975	48.8741	LGALS1;ITIH2;IGFBP4;LAMB2;SPP1;VWA1;LAMC1;CP
regulation of viral entry into host cell (GO:0046596)	3/26	0.000167243	0.03556	0	0	27.8035	241.781	IFITM2;LGALS1;GSN
positive regulation of lipid transport (GO:0032370)	2/7	0.000352526	0.0719577	0	0	68.8468	547.359	LRP1;SPP1
positive regulation of signaling (GO:0023056)	3/36	0.000445742	0.0874854	0	0	20.0803	154.935	EDN3;ANXA2;ECE1
neuron projection morphogenesis (GO:0048812)	5/163	0.000588222	0.111174	0	0	7.39153	54.9812	LUM;OGN;S100A6;PRELP;FMOD
negative regulation of STAT cascade (GO:1904893)	3/41	0.000655625	0.119488	0	0	17.6315	129.238	FLRT2;BGN;DCN
positive regulation of receptor-mediated endocytosis (GO:0048260)	3/41	0.000655625	0.115367	0	0	17.6315	129.238	CD63;VTN;ANXA2
positive regulation of receptor recycling (GO:0001921)	2/10	0.000749326	0.12746	0	0	48.1928	346.811	ANXA2;ECE1
sequestering of actin monomers (GO:0042989)	2/10	0.000749326	0.123349	0	0	48.1928	346.811	GSN;TMSB10
regulation of phospholipase activity (GO:0010517)	2/10	0.000749326	0.119494	0	0	48.1928	346.811	LRP1;FGFR1
positive regulation of transport (GO:0051050)	3/44	0.000807287	0.124836	0	0	16.4294	117.007	CD63;LRP1;ANXA2
regulation of vascular endothelial growth factor signaling pathway (GO:1900746)	2/11	0.000913377	0.137087	0	0	43.8116	306.61	CD63;DCN
negative regulation of JAK-STAT cascade (GO:0046426)	3/47	0.000979577	0.142822	0	0	15.3807	106.563	FLRT2;BGN;DCN
dermatan sulfate biosynthetic process (GO:0030208)	2/12	0.0010931	0.154947	0	0	40.1606	273.845	BGN;DCN
dermatan sulfate metabolic process (GO:0030205)	2/13	0.00128837	0.177691	0	0	37.0714	246.687	BGN;DCN
chondroitin sulfate catabolic process (GO:0030207)	2/13	0.00128837	0.173015	0	0	37.0714	246.687	BGN;DCN
positive regulation of phosphatidylinositol 3-kinase signaling (GO:0014068)	3/53	0.00139011	0.181891	0	0	13.6395	89.7254	IGF2;DCN;FGFR1
dermatan sulfate proteoglycan biosynthetic process (GO:0050651)	2/15	0.00172503	0.22007	0	0	32.1285	204.418	BGN;DCN
negative regulation of viral entry into host cell (GO:0046597)	2/15	0.00172503	0.214703	0	0	32.1285	204.418	GSN;IFITM2
regulation of systemic arterial blood pressure by hormone (GO:0001990)	2/16	0.00196616	0.238888	0	0	30.1205	187.701	EDN3;ECE1
regulation of receptor recycling (GO:0001919)	2/17	0.00222232	0.263733	0	0	28.3487	173.188	ANXA2;ECE1
regulation of insulin-like growth factor receptor signaling pathway (GO:0043567)	2/17	0.00222232	0.257739	0	0	28.3487	173.188	IGFBP4;IGFBP2
axonogenesis (GO:0007409)	5/223	0.00236317	0.267983	0	0	5.40278	32.6747	LUM;OGN;S100A6;PRELP;FMOD
positive regulation of endocytosis (GO:0045807)	3/64	0.00239271	0.265435	0	0	11.2952	68.1701	CD63;VTN;LRP1
regulation of smooth muscle cell migration (GO:0014910)	2/18	0.0024934	0.270719	0	0	26.7738	160.485	VTN;LRP1
regulation of JAK-STAT cascade (GO:0046425)	3/65	0.00250104	0.265891	0	0	11.1214	66.6289	FLRT2;BGN;DCN
response to cytokine (GO:0034097)	4/138	0.00261624	0.272463	0	0	6.98446	41.5297	COL3A1;IFITM2;ALDH1A2;TIMP3
cellular protein modification process (GO:0006464)	11/1001	0.00277914	0.283639	0	0	2.64795	15.5848	COL3A1;LGALS1;ITIH2;IGFBP4;LAMB2;SPP1;VWA1;PLAT;LAMC1;CP;FGFR1
positive regulation of activated T cell proliferation (GO:0042104)	2/19	0.00277925	0.278088	0	0	25.3646	149.285	IGFBP2;IGF2
positive regulation of neurogenesis (GO:0050769)	3/69	0.00296452	0.290922	0	0	10.4767	60.9852	SERPINF1;TCF4;FGFR1
chondroitin sulfate biosynthetic process (GO:0030206)	2/20	0.00307976	0.296529	0	0	24.0964	139.347	BGN;DCN
regulation of glycogen biosynthetic process (GO:0005979)	2/20	0.00307976	0.291037	0	0	24.0964	139.347	IGF2;ENPP1
negative regulation of actin filament polymerization (GO:0030837)	2/22	0.00372426	0.345544	0	0	21.9058	122.517	GSN;TMSB10
retinoid metabolic process (GO:0001523)	3/75	0.00375316	0.342007	0	0	9.63855	53.8328	LRP1;ALDH1A2;ALDH1A1
transforming growth factor beta receptor signaling pathway (GO:0007179)	3/76	0.00389582	0.348778	0	0	9.51173	52.7697	COL3A1;COL1A2;FMOD
regulation of phosphatidylinositol 3-kinase signaling (GO:0014066)	3/80	0.00449934	0.395864	0	0	9.03614	48.8297	IGF2;DCN;FGFR1
positive regulation of nuclear division (GO:0051785)	2/25	0.00479788	0.414976	0	0	19.2771	102.932	EDN3;IGF2
chondroitin sulfate proteoglycan biosynthetic process (GO:0050650)	2/25	0.00479788	0.40806	0	0	19.2771	102.932	BGN;DCN
protein maturation (GO:0051604)	3/83	0.00498712	0.417202	0	0	8.70954	46.1683	MMP14;ECE1;AEBP1
positive regulation of cellular process (GO:0048522)	7/519	0.00578366	0.476033	0	0	3.24999	16.7463	COLEC12;MMP14;EDN3;LRP1;IGF2;PTN;FGFR1
cell-matrix adhesion (GO:0007160)	3/90	0.0062457	0.505902	0	0	8.03213	40.77	CD63;VTN;COL3A1
regulation of activated T cell proliferation (GO:0046006)	2/29	0.00642381	0.512199	0	0	16.6182	83.8844	IGFBP2;IGF2
negative regulation of kinase activity (GO:0033673)	3/91	0.00643953	0.505552	0	0	7.94386	40.0792	FLRT2;BGN;DCN
negative regulation of protein phosphorylation (GO:0001933)	4/178	0.00645654	0.499208	0	0	5.41492	27.3056	FLRT2;BGN;ENPP1;DCN
negative regulation of signal transduction (GO:0009968)	5/283	0.00647908	0.493473	0	0	4.25731	21.4534	MMP14;LRP1;ENPP1;DCN;FGFR1
positive regulation of cellular metabolic process (GO:0031325)	3/92	0.00663691	0.498061	0	0	7.85752	39.4063	CD63;ANXA2;ECE1
chondroitin sulfate metabolic process (GO:0030204)	2/30	0.00686423	0.507654	0	0	16.0643	80.023	BGN;DCN
aminoglycan metabolic process (GO:0006022)	2/30	0.00686423	0.500402	0	0	16.0643	80.023	BGN;DCN
skin development (GO:0043588)	3/94	0.00704243	0.506162	0	0	7.69034	38.1118	COL1A1;COL3A1;COL1A2
endodermal cell differentiation (GO:0035987)	2/32	0.00778496	0.551759	0	0	15.0602	73.1259	VTN;MMP14
positive regulation of cell proliferation (GO:0008284)	6/424	0.00838926	0.586444	0	0	3.40987	16.3019	EDN3;S100A6;IGF2;LAMC1;PTN;FGFR1
protein processing (GO:0016485)	3/101	0.00857611	0.591404	0	0	7.15734	34.0602	MMP14;ECE1;AEBP1
regulation of insulin receptor signaling pathway (GO:0046626)	2/34	0.00875812	0.595902	0	0	14.1743	67.1548	IGF2;ENPP1
negative regulation of endothelial cell migration (GO:0010596)	2/34	0.00875812	0.588062	0	0	14.1743	67.1548	NR2F2;DCN
negative regulation of epithelial cell migration (GO:0010633)	2/35	0.00926408	0.613956	0	0	13.7694	64.4628	NR2F2;DCN
endoderm formation (GO:0001706)	2/36	0.00978281	0.640021	0	0	13.3869	61.9428	VTN;MMP14
negative regulation of blood coagulation (GO:0030195)	2/36	0.00978281	0.63192	0	0	13.3869	61.9428	VTN;PLAT
regulation of protein activation cascade (GO:2000257)	3/108	0.0102913	0.656454	0	0	6.69344	30.6323	VTN;CFH;SERPING1
regulation of complement activation (GO:0030449)	3/109	0.0105513	0.664735	0	0	6.63203	30.1857	VTN;CFH;SERPING1
negative regulation of protein kinase activity (GO:0006469)	3/109	0.0105513	0.656628	0	0	6.63203	30.1857	FLRT2;BGN;DCN
regulation of humoral immune response (GO:0002920)	3/113	0.0116297	0.715017	0	0	6.39727	28.4947	VTN;CFH;SERPING1
regulation of immune effector process (GO:0002697)	3/114	0.0119089	0.723463	0	0	6.34115	28.0943	VTN;CFH;SERPING1
positive regulation of mitotic nuclear division (GO:0045840)	2/40	0.0119832	0.719413	0	0	12.0482	53.3042	EDN3;IGF2
odontogenesis (GO:0042476)	2/41	0.0125641	0.745517	0	0	11.7543	51.4477	COL1A1;COL1A2
negative regulation of proteolysis (GO:0045861)	2/41	0.0125641	0.736948	0	0	11.7543	51.4477	TIMP3;PLAT
regulation of acute inflammatory response (GO:0002673)	3/121	0.0139709	0.810155	0	0	5.97431	25.5149	VTN;CFH;SERPING1
regulation of cell differentiation (GO:0045595)	3/121	0.0139709	0.801052	0	0	5.97431	25.5149	EDN3;IGF2;FGFR1
regulation of signal transduction (GO:0009966)	4/233	0.0161134	0.913628	0	0	4.13672	17.0768	CD63;IGFBP4;IGFBP2;FGFR1
regulation of protein processing (GO:0070613)	3/128	0.0162237	0.909775	0	0	5.64759	23.2753	VTN;CFH;SERPING1
regulation of macromolecule metabolic process (GO:0060255)	3/129	0.0165612	0.918607	0	0	5.60381	22.9795	EDN3;LRP1;IGF2
protein heterooligomerization (GO:0051291)	2/49	0.0176381	0.967821	0	0	9.83526	39.7118	SEPT11;ANXA2
blood circulation (GO:0008015)	2/50	0.0183241	0.994767	0	0	9.63855	38.5497	EDN3;SERPING1
peptidyl-tyrosine modification (GO:0018212)	2/51	0.0190213	1	0	0	9.44956	37.441	EFEMP1;FGFR1
positive regulation of mitotic cell cycle (GO:0045931)	2/52	0.0197296	1	0	0	9.26784	36.3822	EDN3;IGF2
regulation of immune response (GO:0050776)	4/251	0.0205654	1	0	0	3.84006	14.9154	COLEC12;COL1A1;COL3A1;COL1A2
regulation of protein kinase activity (GO:0045859)	3/147	0.0233121	1	0	0	4.91763	18.4843	FLRT2;BGN;DCN
negative regulation of canonical Wnt signaling pathway (GO:0090090)	3/148	0.0237248	1	0	0	4.8844	18.2737	IGFBP4;IGFBP2;TBX18
heart development (GO:0007507)	3/149	0.0241415	1	0	0	4.85162	18.0666	COL3A1;FLRT2;ECE1
positive regulation of vesicle fusion (GO:0031340)	1/6	0.024646	1	0	0	40.1606	148.721	ANXA2
vitamin A metabolic process (GO:0006776)	1/6	0.024646	1	0	0	40.1606	148.721	ALDH1A2
transmembrane receptor protein tyrosine phosphatase signaling pathway (GO:0007185)	1/6	0.024646	1	0	0	40.1606	148.721	PTN
regulation of keratinocyte apoptotic process (GO:1902172)	1/6	0.024646	1	0	0	40.1606	148.721	GSN
regulation of lysosomal protein catabolic process (GO:1905165)	1/6	0.024646	1	0	0	40.1606	148.721	LRP1
gap junction assembly (GO:0016264)	1/6	0.024646	1	0	0	40.1606	148.721	GJB2
membrane raft assembly (GO:0001765)	1/6	0.024646	1	0	0	40.1606	148.721	ANXA2
negative regulation of complement activation (GO:0045916)	1/6	0.024646	1	0	0	40.1606	148.721	SERPING1
nucleoside phosphate catabolic process (GO:1901292)	1/6	0.024646	1	0	0	40.1606	148.721	ENPP1
positive regulation of amyloid-beta clearance (GO:1900223)	1/6	0.024646	1	0	0	40.1606	148.721	LRP1
astrocyte activation (GO:0048143)	1/6	0.024646	1	0	0	40.1606	148.721	LRP1
positive regulation of receptor binding (GO:1900122)	1/6	0.024646	1	0	0	40.1606	148.721	ANXA2
positive regulation of extrinsic apoptotic signaling pathway via death domain receptors (GO:1902043)	1/6	0.024646	1	0	0	40.1606	148.721	TIMP3
collagen biosynthetic process (GO:0032964)	1/6	0.024646	1	0	0	40.1606	148.721	COL1A1
negative regulation of glycogen biosynthetic process (GO:0045719)	1/6	0.024646	1	0	0	40.1606	148.721	ENPP1
ear development (GO:0043583)	1/6	0.024646	1	0	0	40.1606	148.721	ECE1
positive regulation of protein binding (GO:0032092)	2/60	0.0257815	1	0	0	8.03213	29.3823	VTN;LRP1
positive regulation of T cell proliferation (GO:0042102)	2/61	0.0265847	1	0	0	7.90045	28.6582	IGFBP2;IGF2
glycosaminoglycan metabolic process (GO:0030203)	2/61	0.0265847	1	0	0	7.90045	28.6582	BGN;DCN
negative regulation of viral life cycle (GO:1903901)	2/61	0.0265847	1	0	0	7.90045	28.6582	IFITM2;GSN
diterpenoid metabolic process (GO:0016101)	2/62	0.0273981	1	0	0	7.77303	27.9618	LRP1;ALDH1A1
positive regulation of macromolecule metabolic process (GO:0010604)	4/276	0.0278999	1	0	0	3.49223	12.4992	CD63;GSN;ANXA2;ECE1
regulation of sterol transport (GO:0032371)	1/7	0.0286949	1	0	0	34.4234	122.239	LRP1
xenobiotic catabolic process (GO:0042178)	1/7	0.0286949	1	0	0	34.4234	122.239	GSTM1
cellular divalent inorganic anion homeostasis (GO:0072501)	1/7	0.0286949	1	0	0	34.4234	122.239	ENPP1
negative regulation of membrane protein ectodomain proteolysis (GO:0051045)	1/7	0.0286949	1	0	0	34.4234	122.239	TIMP3
smooth muscle cell migration (GO:0014909)	1/7	0.0286949	1	0	0	34.4234	122.239	PLAT
positive regulation of membrane depolarization (GO:1904181)	1/7	0.0286949	1	0	0	34.4234	122.239	DCN
tooth mineralization (GO:0034505)	1/7	0.0286949	1	0	0	34.4234	122.239	COL1A1
negative regulation of platelet-derived growth factor receptor-beta signaling pathway (GO:2000587)	1/7	0.0286949	1	0	0	34.4234	122.239	LRP1
flavin-containing compound metabolic process (GO:0042726)	1/7	0.0286949	1	0	0	34.4234	122.239	ENPP1
cellular trivalent inorganic anion homeostasis (GO:0072502)	1/7	0.0286949	1	0	0	34.4234	122.239	ENPP1
positive regulation of B cell differentiation (GO:0045579)	1/7	0.0286949	1	0	0	34.4234	122.239	MMP14
regulation of glycogen (starch) synthase activity (GO:2000465)	1/7	0.0286949	1	0	0	34.4234	122.239	IGF2
regulation of extracellular matrix organization (GO:1903053)	1/7	0.0286949	1	0	0	34.4234	122.239	LRP1
bone cell development (GO:0098751)	1/7	0.0286949	1	0	0	34.4234	122.239	ANXA2
regulation of endothelial cell chemotaxis to fibroblast growth factor (GO:2000544)	1/7	0.0286949	1	0	0	34.4234	122.239	FGFR1
regulation of transcription involved in cell fate commitment (GO:0060850)	1/7	0.0286949	1	0	0	34.4234	122.239	NR2F2
regulation of low-density lipoprotein particle clearance (GO:0010988)	1/7	0.0286949	1	0	0	34.4234	122.239	ANXA2
riboflavin metabolic process (GO:0006771)	1/7	0.0286949	1	0	0	34.4234	122.239	ENPP1
cellular phosphate ion homeostasis (GO:0030643)	1/7	0.0286949	1	0	0	34.4234	122.239	ENPP1
vascular smooth muscle contraction (GO:0014829)	1/7	0.0286949	1	0	0	34.4234	122.239	EDN3
positive regulation of insulin receptor signaling pathway (GO:0046628)	1/7	0.0286949	1	0	0	34.4234	122.239	IGF2
negative regulation of glycogen metabolic process (GO:0070874)	1/7	0.0286949	1	0	0	34.4234	122.239	ENPP1
negative regulation of blood vessel morphogenesis (GO:2000181)	2/65	0.0298975	1	0	0	7.41427	26.0239	SERPINF1;DCN
monocarboxylic acid biosynthetic process (GO:0072330)	2/68	0.0324842	1	0	0	7.08717	24.2877	BGN;DCN
biomineral tissue development (GO:0031214)	1/8	0.0327272	1	0	0	30.1205	102.998	COL1A1
regulation of nitrogen compound metabolic process (GO:0051171)	1/8	0.0327272	1	0	0	30.1205	102.998	LRP1
lipoprotein transport (GO:0042953)	1/8	0.0327272	1	0	0	30.1205	102.998	LRP1
positive regulation of viral entry into host cell (GO:0046598)	1/8	0.0327272	1	0	0	30.1205	102.998	LGALS1
regulation of lipid transport (GO:0032368)	1/8	0.0327272	1	0	0	30.1205	102.998	LRP1
aorta development (GO:0035904)	1/8	0.0327272	1	0	0	30.1205	102.998	LRP1
lipoprotein localization (GO:0044872)	1/8	0.0327272	1	0	0	30.1205	102.998	LRP1
amyloid fibril formation (GO:1990000)	1/8	0.0327272	1	0	0	30.1205	102.998	GSN
genetic imprinting (GO:0071514)	1/8	0.0327272	1	0	0	30.1205	102.998	IGF2
negative regulation of glucose import (GO:0046325)	1/8	0.0327272	1	0	0	30.1205	102.998	ENPP1
response to vitamin D (GO:0033280)	1/8	0.0327272	1	0	0	30.1205	102.998	SPP1
cellular monovalent inorganic anion homeostasis (GO:0030320)	1/8	0.0327272	1	0	0	30.1205	102.998	ENPP1
proteolysis (GO:0006508)	4/291	0.0329629	1	0	0	3.31222	11.3025	MMP14;ECE1;PLAT;AEBP1
negative regulation of angiogenesis (GO:0016525)	2/69	0.0333654	1	0	0	6.98446	23.7488	SERPINF1;DCN
regulation of endothelial cell migration (GO:0010594)	2/69	0.0333654	1	0	0	6.98446	23.7488	NR2F2;DCN
regulation of endocytosis (GO:0030100)	2/69	0.0333654	1	0	0	6.98446	23.7488	CD63;LRP1
negative regulation of developmental process (GO:0051093)	2/70	0.0342559	1	0	0	6.88468	23.2282	ANXA2;TBX18
response to insulin (GO:0032868)	2/71	0.0351557	1	0	0	6.78771	22.7251	IGF2;ENPP1
negative regulation of Wnt signaling pathway (GO:0030178)	3/174	0.0358424	1	0	0	4.15455	13.8289	LRP1;IGFBP4;IGFBP2
Rho protein signal transduction (GO:0007266)	2/72	0.0360646	1	0	0	6.69344	22.2386	COL1A2;ARHGAP29
endosome to melanosome transport (GO:0035646)	1/9	0.036743	1	0	0	26.7738	88.4554	CD63
actin filament reorganization (GO:0090527)	1/9	0.036743	1	0	0	26.7738	88.4554	GSN
endosome to pigment granule transport (GO:0043485)	1/9	0.036743	1	0	0	26.7738	88.4554	CD63
epithelial cell apoptotic process (GO:1904019)	1/9	0.036743	1	0	0	26.7738	88.4554	GSN
positive regulation of vascular endothelial cell proliferation (GO:1905564)	1/9	0.036743	1	0	0	26.7738	88.4554	FGFR1
toll-like receptor 3 signaling pathway (GO:0034138)	1/9	0.036743	1	0	0	26.7738	88.4554	COLEC12
regulation of cysteine-type endopeptidase activity involved in apoptotic signaling pathway (GO:2001267)	1/9	0.036743	1	0	0	26.7738	88.4554	GSN
regulation of platelet-derived growth factor receptor-beta signaling pathway (GO:2000586)	1/9	0.036743	1	0	0	26.7738	88.4554	LRP1
response to vitamin (GO:0033273)	1/9	0.036743	1	0	0	26.7738	88.4554	SPP1
positive regulation of MAP kinase activity (GO:0043406)	3/177	0.0374111	1	0	0	4.08413	13.4196	EDN3;IGF2;FGFR1
positive regulation of lipase activity (GO:0060193)	1/10	0.0407423	1	0	0	24.0964	77.1202	FGFR1
actin filament capping (GO:0051693)	1/10	0.0407423	1	0	0	24.0964	77.1202	GSN
negative regulation of protein autophosphorylation (GO:0031953)	1/10	0.0407423	1	0	0	24.0964	77.1202	ENPP1
regulation of phospholipase C activity (GO:1900274)	1/10	0.0407423	1	0	0	24.0964	77.1202	FGFR1
adrenal gland development (GO:0030325)	1/10	0.0407423	1	0	0	24.0964	77.1202	MDK
regulation of chromatin organization (GO:1902275)	1/10	0.0407423	1	0	0	24.0964	77.1202	IGF2
membrane raft organization (GO:0031579)	1/10	0.0407423	1	0	0	24.0964	77.1202	ANXA2
negative regulation of cellular protein catabolic process (GO:1903363)	1/10	0.0407423	1	0	0	24.0964	77.1202	ANXA2
positive regulation of lipid localization (GO:1905954)	1/10	0.0407423	1	0	0	24.0964	77.1202	LRP1
positive regulation of smooth muscle cell migration (GO:0014911)	1/10	0.0407423	1	0	0	24.0964	77.1202	VTN
regulation of gene expression by genetic imprinting (GO:0006349)	1/10	0.0407423	1	0	0	24.0964	77.1202	IGF2
regulation of podosome assembly (GO:0071801)	1/10	0.0407423	1	0	0	24.0964	77.1202	GSN
positive regulation of bone resorption (GO:0045780)	1/10	0.0407423	1	0	0	24.0964	77.1202	SPP1
positive regulation of vacuole organization (GO:0044090)	1/10	0.0407423	1	0	0	24.0964	77.1202	ANXA2
positive regulation of bone remodeling (GO:0046852)	1/10	0.0407423	1	0	0	24.0964	77.1202	SPP1
muscle cell migration (GO:0014812)	1/10	0.0407423	1	0	0	24.0964	77.1202	PLAT
regulation of amyloid-beta clearance (GO:1900221)	1/10	0.0407423	1	0	0	24.0964	77.1202	LRP1
regulation of mitochondrial depolarization (GO:0051900)	1/10	0.0407423	1	0	0	24.0964	77.1202	DCN
negative regulation of glucose transport (GO:0010829)	1/10	0.0407423	1	0	0	24.0964	77.1202	ENPP1
fibroblast growth factor receptor signaling pathway (GO:0008543)	2/78	0.041705	1	0	0	6.17856	19.6301	FLRT2;FGFR1
visual perception (GO:0007601)	2/78	0.041705	1	0	0	6.17856	19.6301	COL1A1;EFEMP1
peptidyl-tyrosine phosphorylation (GO:0018108)	2/79	0.0426754	1	0	0	6.10035	19.2413	EFEMP1;FGFR1
nucleic acid metabolic process (GO:0090304)	2/80	0.0436543	1	0	0	6.0241	18.8642	IGFBP4;ENPP1
positive regulation of binding (GO:0051099)	2/81	0.0446415	1	0	0	5.94972	18.4982	VTN;LRP1
sensory perception of light stimulus (GO:0050953)	2/81	0.0446415	1	0	0	5.94972	18.4982	COL1A1;EFEMP1
hemidesmosome assembly (GO:0031581)	1/11	0.0447252	1	0	0	21.9058	68.0661	LAMC1
negative regulation of blood vessel diameter (GO:0097756)	1/11	0.0447252	1	0	0	21.9058	68.0661	EDN3
phosphate ion homeostasis (GO:0055062)	1/11	0.0447252	1	0	0	21.9058	68.0661	ENPP1
embryonic eye morphogenesis (GO:0048048)	1/11	0.0447252	1	0	0	21.9058	68.0661	EFEMP1
transcytosis (GO:0045056)	1/11	0.0447252	1	0	0	21.9058	68.0661	LRP1
cell-substrate junction assembly (GO:0007044)	1/11	0.0447252	1	0	0	21.9058	68.0661	LAMC1
cyclooxygenase pathway (GO:0019371)	1/11	0.0447252	1	0	0	21.9058	68.0661	PTGDS
regulation of synaptic transmission, GABAergic (GO:0032228)	1/11	0.0447252	1	0	0	21.9058	68.0661	SYN3
regulation of integrin-mediated signaling pathway (GO:2001044)	1/11	0.0447252	1	0	0	21.9058	68.0661	CD63
regulation of neuron differentiation (GO:0045664)	2/84	0.0476526	1	0	0	5.73723	17.4631	TCF4;FGFR1
regulation of mitotic nuclear division (GO:0007088)	2/84	0.0476526	1	0	0	5.73723	17.4631	EDN3;IGF2
cytokine-mediated signaling pathway (GO:0019221)	6/633	0.0478111	1	0	0	2.28402	6.94455	IFITM2;COL1A2;ANXA2;FLRT2;BGN;DCN
regulation of peptidyl-tyrosine phosphorylation (GO:0050730)	2/85	0.0486724	1	0	0	5.66974	17.1376	VTN;IGF2
vasoconstriction (GO:0042310)	1/12	0.0486917	1	0	0	20.0803	60.6877	EDN3
regulation of vascular endothelial cell proliferation (GO:1905562)	1/12	0.0486917	1	0	0	20.0803	60.6877	FGFR1
regulation of hormone secretion (GO:0046883)	1/12	0.0486917	1	0	0	20.0803	60.6877	EDN3
negative regulation of chondrocyte differentiation (GO:0032331)	1/12	0.0486917	1	0	0	20.0803	60.6877	EFEMP1
vesicle budding from membrane (GO:0006900)	1/12	0.0486917	1	0	0	20.0803	60.6877	ANXA2
collagen metabolic process (GO:0032963)	1/12	0.0486917	1	0	0	20.0803	60.6877	COL1A1
phasic smooth muscle contraction (GO:0014821)	1/12	0.0486917	1	0	0	20.0803	60.6877	EDN3
plasminogen activation (GO:0031639)	1/12	0.0486917	1	0	0	20.0803	60.6877	PLAT
positive regulation of vascular endothelial growth factor receptor signaling pathway (GO:0030949)	1/12	0.0486917	1	0	0	20.0803	60.6877	VTN
regulation of angiotensin levels in blood (GO:0002002)	1/12	0.0486917	1	0	0	20.0803	60.6877	ECE1
regulation of MAP kinase activity (GO:0043405)	2/87	0.0507358	1	0	0	5.5394	16.5136	EDN3;FGFR1
negative regulation of hemostasis (GO:1900047)	1/13	0.052642	1	0	0	18.5357	54.5735	VTN
cellular response to exogenous dsRNA (GO:0071360)	1/13	0.052642	1	0	0	18.5357	54.5735	COLEC12
prostanoid biosynthetic process (GO:0046457)	1/13	0.052642	1	0	0	18.5357	54.5735	PTGDS
negative regulation of cartilage development (GO:0061037)	1/13	0.052642	1	0	0	18.5357	54.5735	EFEMP1
renal absorption (GO:0070293)	1/13	0.052642	1	0	0	18.5357	54.5735	GSN
steroid catabolic process (GO:0006706)	1/13	0.052642	1	0	0	18.5357	54.5735	SPP1
regulation of biomineral tissue development (GO:0070167)	1/13	0.052642	1	0	0	18.5357	54.5735	ENPP1
positive regulation of glycogen biosynthetic process (GO:0045725)	1/13	0.052642	1	0	0	18.5357	54.5735	IGF2
positive regulation of cholesterol efflux (GO:0010875)	1/13	0.052642	1	0	0	18.5357	54.5735	LRP1
positive regulation of actin nucleation (GO:0051127)	1/13	0.052642	1	0	0	18.5357	54.5735	GSN
positive regulation of endothelial cell chemotaxis (GO:2001028)	1/13	0.052642	1	0	0	18.5357	54.5735	FGFR1
positive regulation of signal transduction (GO:0009967)	3/206	0.0543429	1	0	0	3.50918	10.2203	CD63;VTN;IGF2
nucleoside triphosphate metabolic process (GO:0009141)	1/14	0.0565761	1	0	0	17.2117	49.4349	ENPP1
branching involved in blood vessel morphogenesis (GO:0001569)	1/14	0.0565761	1	0	0	17.2117	49.4349	COL4A1
positive regulation of heart rate (GO:0010460)	1/14	0.0565761	1	0	0	17.2117	49.4349	EDN3
positive regulation of mitochondrial fission (GO:0090141)	1/14	0.0565761	1	0	0	17.2117	49.4349	DCN
regulation of extracellular matrix disassembly (GO:0010715)	1/14	0.0565761	1	0	0	17.2117	49.4349	LRP1
positive regulation of glycogen metabolic process (GO:0070875)	1/14	0.0565761	1	0	0	17.2117	49.4349	IGF2
regulation of histone modification (GO:0031056)	1/14	0.0565761	1	0	0	17.2117	49.4349	IGF2
negative regulation of smooth muscle cell migration (GO:0014912)	1/14	0.0565761	1	0	0	17.2117	49.4349	LRP1
cellular response to fibroblast growth factor stimulus (GO:0044344)	2/94	0.0581987	1	0	0	5.12689	14.5803	FLRT2;FGFR1
regulation of canonical Wnt signaling pathway (GO:0060828)	3/213	0.0588967	1	0	0	3.39386	9.6113	COL1A1;IGFBP4;IGFBP2
regulation of establishment of cell polarity (GO:2000114)	1/15	0.0604941	1	0	0	16.0643	45.0636	GSN
myeloid cell development (GO:0061515)	1/15	0.0604941	1	0	0	16.0643	45.0636	ANXA2
negative regulation of coagulation (GO:0050819)	1/15	0.0604941	1	0	0	16.0643	45.0636	VTN
retinoic acid metabolic process (GO:0042573)	1/15	0.0604941	1	0	0	16.0643	45.0636	ALDH1A2
septin ring assembly (GO:0000921)	1/15	0.0604941	1	0	0	16.0643	45.0636	2011-09-01
positive regulation of response to wounding (GO:1903036)	1/15	0.0604941	1	0	0	16.0643	45.0636	VTN
regulation of B cell differentiation (GO:0045577)	1/15	0.0604941	1	0	0	16.0643	45.0636	MMP14
positive regulation of cysteine-type endopeptidase activity involved in apoptotic signaling pathway (GO:2001269)	1/15	0.0604941	1	0	0	16.0643	45.0636	GSN
positive regulation of cellular response to insulin stimulus (GO:1900078)	1/15	0.0604941	1	0	0	16.0643	45.0636	IGF2
negative regulation of platelet-derived growth factor receptor signaling pathway (GO:0010642)	1/15	0.0604941	1	0	0	16.0643	45.0636	LRP1
endoderm development (GO:0007492)	1/15	0.0604941	1	0	0	16.0643	45.0636	LAMC1
protein oligomerization (GO:0051259)	3/217	0.0615776	1	0	0	3.3313	9.28585	COLEC12;SEPT11;AHNAK
positive regulation of neuron differentiation (GO:0045666)	2/98	0.0626239	1	0	0	4.91763	13.6248	TCF4;FGFR1
positive regulation of cell migration (GO:0030335)	3/221	0.0643149	1	0	0	3.271	8.97551	COL1A1;VTN;MMP14
aorta morphogenesis (GO:0035909)	1/16	0.0643959	1	0	0	15.0602	41.3058	LRP1
neural tube development (GO:0021915)	1/16	0.0643959	1	0	0	15.0602	41.3058	ALDH1A2
positive regulation of epithelial cell apoptotic process (GO:1904037)	1/16	0.0643959	1	0	0	15.0602	41.3058	GSN
regulation of actin nucleation (GO:0051125)	1/16	0.0643959	1	0	0	15.0602	41.3058	GSN
positive regulation of secretion (GO:0051047)	1/16	0.0643959	1	0	0	15.0602	41.3058	SPP1
fibrinolysis (GO:0042730)	1/16	0.0643959	1	0	0	15.0602	41.3058	PLAT
cellular response to dsRNA (GO:0071359)	1/16	0.0643959	1	0	0	15.0602	41.3058	COLEC12
embryonic digit morphogenesis (GO:0042733)	1/16	0.0643959	1	0	0	15.0602	41.3058	ECE1
positive regulation of myotube differentiation (GO:0010831)	1/16	0.0643959	1	0	0	15.0602	41.3058	MMP14
positive regulation of lymphocyte differentiation (GO:0045621)	1/16	0.0643959	1	0	0	15.0602	41.3058	MMP14
cellular response to transforming growth factor beta stimulus (GO:0071560)	2/100	0.0648784	1	0	0	4.81928	13.1819	COL3A1;COL1A2
positive regulation of protein processing (GO:0010954)	1/17	0.0682818	1	0	0	14.1743	38.0455	GSN
positive regulation of cholesterol transport (GO:0032376)	1/17	0.0682818	1	0	0	14.1743	38.0455	LRP1
regulation of protein localization to membrane (GO:1905475)	1/17	0.0682818	1	0	0	14.1743	38.0455	GSN
septin ring organization (GO:0031106)	1/17	0.0682818	1	0	0	14.1743	38.0455	2011-09-01
embryo development ending in birth or egg hatching (GO:0009792)	1/17	0.0682818	1	0	0	14.1743	38.0455	FGFR1
positive regulation of hormone secretion (GO:0046887)	1/17	0.0682818	1	0	0	14.1743	38.0455	EDN3
response to interferon-alpha (GO:0035455)	1/17	0.0682818	1	0	0	14.1743	38.0455	IFITM2
platelet-derived growth factor receptor signaling pathway (GO:0048008)	1/17	0.0682818	1	0	0	14.1743	38.0455	PLAT
positive regulation of striated muscle cell differentiation (GO:0051155)	1/17	0.0682818	1	0	0	14.1743	38.0455	MMP14
peptide metabolic process (GO:0006518)	2/104	0.069468	1	0	0	4.63392	12.3582	GSTM1;AEBP1
positive regulation of cellular component organization (GO:0051130)	2/106	0.0718019	1	0	0	4.54649	11.9747	CD63;LRP1
regulation of cholesterol efflux (GO:0010874)	1/18	0.0721517	1	0	0	13.3869	35.1939	LRP1
glyceraldehyde-3-phosphate metabolic process (GO:0019682)	1/18	0.0721517	1	0	0	13.3869	35.1939	ALDH1A1
response to nutrient levels (GO:0031667)	1/18	0.0721517	1	0	0	13.3869	35.1939	IGF2
actin filament polymerization (GO:0030041)	1/18	0.0721517	1	0	0	13.3869	35.1939	GSN
prostaglandin biosynthetic process (GO:0001516)	1/18	0.0721517	1	0	0	13.3869	35.1939	PTGDS
positive regulation of cell cycle process (GO:0090068)	2/107	0.0729784	1	0	0	4.504	11.7896	EDN3;IGF2
circulatory system development (GO:0072359)	2/109	0.0753502	1	0	0	4.42136	11.4319	COL3A1;ECE1
purine ribonucleoside bisphosphate metabolic process (GO:0034035)	1/19	0.0760057	1	0	0	12.6823	32.6816	ENPP1
regulation of neuron migration (GO:2001222)	1/19	0.0760057	1	0	0	12.6823	32.6816	COL3A1
macromolecule biosynthetic process (GO:0009059)	1/19	0.0760057	1	0	0	12.6823	32.6816	COL1A1
regulation of mitochondrial fission (GO:0090140)	1/19	0.0760057	1	0	0	12.6823	32.6816	DCN
osteoclast differentiation (GO:0030316)	1/19	0.0760057	1	0	0	12.6823	32.6816	ANXA2
protein heterotetramerization (GO:0051290)	1/19	0.0760057	1	0	0	12.6823	32.6816	ANXA2
positive regulation of heart contraction (GO:0045823)	1/19	0.0760057	1	0	0	12.6823	32.6816	EDN3
positive regulation of phospholipase activity (GO:0010518)	1/19	0.0760057	1	0	0	12.6823	32.6816	FGFR1
regulation of myotube differentiation (GO:0010830)	1/19	0.0760057	1	0	0	12.6823	32.6816	MMP14
response to interferon-beta (GO:0035456)	1/19	0.0760057	1	0	0	12.6823	32.6816	IFITM2
cellular response to insulin stimulus (GO:0032869)	2/110	0.0765453	1	0	0	4.38116	11.259	IGF2;ENPP1
regulation of protein binding (GO:0043393)	2/111	0.0777464	1	0	0	4.34169	11.09	VTN;LRP1
negative regulation of innate immune response (GO:0045824)	1/20	0.0798439	1	0	0	12.0482	30.454	SERPING1
regulation of vacuole organization (GO:0044088)	1/20	0.0798439	1	0	0	12.0482	30.454	ANXA2
inositol phosphate-mediated signaling (GO:0048016)	1/20	0.0798439	1	0	0	12.0482	30.454	EDN3
regulation of cholesterol transport (GO:0032374)	1/20	0.0798439	1	0	0	12.0482	30.454	LRP1
eye morphogenesis (GO:0048592)	1/20	0.0798439	1	0	0	12.0482	30.454	EFEMP1
androgen metabolic process (GO:0008209)	1/20	0.0798439	1	0	0	12.0482	30.454	SPP1
positive regulation of developmental process (GO:0051094)	2/113	0.0801666	1	0	0	4.26485	10.763	EDN3;DCN
transmembrane receptor protein tyrosine kinase signaling pathway (GO:0007169)	4/396	0.0825518	1	0	0	2.43398	6.07114	FLRT2;IGF2;PLAT;FGFR1
positive regulation of receptor internalization (GO:0002092)	1/21	0.0836664	1	0	0	11.4745	28.4672	CD63
embryonic skeletal system development (GO:0048706)	1/21	0.0836664	1	0	0	11.4745	28.4672	COL1A1
negative regulation of cyclin-dependent protein kinase activity (GO:1904030)	1/21	0.0836664	1	0	0	11.4745	28.4672	NR2F2
positive regulation of peptidyl-tyrosine phosphorylation (GO:0050731)	2/116	0.0838405	1	0	0	4.15455	10.2985	VTN;IGF2
positive regulation of protein serine/threonine kinase activity (GO:0071902)	2/118	0.0863181	1	0	0	4.08413	10.005	EDN3;FGFR1
regulation of vascular endothelial growth factor receptor signaling pathway (GO:0030947)	1/22	0.0874732	1	0	0	10.9529	26.6859	VTN
regulation of membrane protein ectodomain proteolysis (GO:0051043)	1/22	0.0874732	1	0	0	10.9529	26.6859	TIMP3
regulation of bone resorption (GO:0045124)	1/22	0.0874732	1	0	0	10.9529	26.6859	SPP1
glutathione derivative biosynthetic process (GO:1901687)	1/22	0.0874732	1	0	0	10.9529	26.6859	GSTM1
urogenital system development (GO:0001655)	1/22	0.0874732	1	0	0	10.9529	26.6859	TBX18
glutathione derivative metabolic process (GO:1901685)	1/22	0.0874732	1	0	0	10.9529	26.6859	GSTM1
digestive system development (GO:0055123)	1/22	0.0874732	1	0	0	10.9529	26.6859	CLMP
negative regulation of cell migration (GO:0030336)	2/121	0.0900757	1	0	0	3.98287	9.58719	COL3A1;LRP1
cellular response to amyloid-beta (GO:1904646)	1/23	0.0912643	1	0	0	10.4767	25.0811	LRP1
membrane assembly (GO:0071709)	1/23	0.0912643	1	0	0	10.4767	25.0811	ANXA2
regulation of chondrocyte differentiation (GO:0032330)	1/23	0.0912643	1	0	0	10.4767	25.0811	EFEMP1
negative regulation of cyclin-dependent protein serine/threonine kinase activity (GO:0045736)	1/24	0.0950399	1	0	0	10.0402	23.6291	NR2F2
camera-type eye development (GO:0043010)	1/24	0.0950399	1	0	0	10.0402	23.6291	EFEMP1
negative regulation of response to stimulus (GO:0048585)	2/127	0.0977327	1	0	0	3.79471	8.82466	COL3A1;FGFR1
positive regulation of protein kinase B signaling (GO:0051897)	2/127	0.0977327	1	0	0	3.79471	8.82466	IGF2;FGFR1
3'-phosphoadenosine 5'-phosphosulfate metabolic process (GO:0050427)	1/25	0.0988	1	0	0	9.63855	22.31	ENPP1
negative regulation of wound healing (GO:0061045)	1/25	0.0988	1	0	0	9.63855	22.31	VTN
regulation of voltage-gated calcium channel activity (GO:1901385)	1/25	0.0988	1	0	0	9.63855	22.31	AHNAK
negative regulation of insulin receptor signaling pathway (GO:0046627)	1/25	0.0988	1	0	0	9.63855	22.31	ENPP1
peptide hormone secretion (GO:0030072)	1/25	0.0988	1	0	0	9.63855	22.31	EDN3
positive regulation of Rho protein signal transduction (GO:0035025)	1/25	0.0988	1	0	0	9.63855	22.31	COL3A1
peptide catabolic process (GO:0043171)	1/25	0.0988	1	0	0	9.63855	22.31	ECE1
prostaglandin metabolic process (GO:0006693)	1/25	0.0988	1	0	0	9.63855	22.31	PTGDS
in utero embryonic development (GO:0001701)	1/25	0.0988	1	0	0	9.63855	22.31	IGF2
response to amyloid-beta (GO:1904645)	1/25	0.0988	1	0	0	9.63855	22.31	LRP1
negative regulation of cellular response to insulin stimulus (GO:1900077)	1/26	0.102545	1	0	0	9.26784	21.1071	ENPP1
apoptotic cell clearance (GO:0043277)	1/26	0.102545	1	0	0	9.26784	21.1071	LRP1
positive regulation of wound healing (GO:0090303)	1/26	0.102545	1	0	0	9.26784	21.1071	VTN
endocrine system development (GO:0035270)	1/26	0.102545	1	0	0	9.26784	21.1071	MDK
RNA biosynthetic process (GO:0032774)	1/26	0.102545	1	0	0	9.26784	21.1071	TCF4
fat-soluble vitamin metabolic process (GO:0006775)	1/26	0.102545	1	0	0	9.26784	21.1071	ALDH1A2
regulation of calcium ion transmembrane transporter activity (GO:1901019)	1/27	0.106274	1	0	0	8.92459	20.0066	AHNAK
response to hexose (GO:0009746)	1/27	0.106274	1	0	0	8.92459	20.0066	IGF2
negative regulation of smooth muscle cell proliferation (GO:0048662)	1/27	0.106274	1	0	0	8.92459	20.0066	OGN
regulation of blood vessel diameter (GO:0097746)	1/27	0.106274	1	0	0	8.92459	20.0066	ECE1
phagocytosis (GO:0006909)	2/135	0.108216	1	0	0	3.56983	7.93798	GSN;LRP1
cellular response to ketone (GO:1901655)	1/28	0.109988	1	0	0	8.60585	18.9964	SPP1
positive regulation of cell communication (GO:0010647)	1/28	0.109988	1	0	0	8.60585	18.9964	EDN3
positive regulation of fibroblast proliferation (GO:0048146)	1/28	0.109988	1	0	0	8.60585	18.9964	S100A6
regulation of receptor internalization (GO:0002090)	1/28	0.109988	1	0	0	8.60585	18.9964	CD63
positive regulation of transferase activity (GO:0051347)	2/137	0.110883	1	0	0	3.51772	7.73646	IGF2;FGFR1
negative regulation of Notch signaling pathway (GO:0045746)	1/29	0.113687	1	0	0	8.3091	18.0666	MMP14
amino acid transmembrane transport (GO:0003333)	1/29	0.113687	1	0	0	8.3091	18.0666	SLC7A11
regulation of vasoconstriction (GO:0019229)	1/29	0.113687	1	0	0	8.3091	18.0666	ECE1
artery morphogenesis (GO:0048844)	1/30	0.11737	1	0	0	8.03213	17.2082	LRP1
regulation of leukocyte chemotaxis (GO:0002688)	1/30	0.11737	1	0	0	8.03213	17.2082	EDN3
regulation of blood coagulation (GO:0030193)	1/30	0.11737	1	0	0	8.03213	17.2082	VTN
negative regulation of endothelial cell proliferation (GO:0001937)	1/30	0.11737	1	0	0	8.03213	17.2082	NR2F2
positive regulation of phospholipase C activity (GO:0010863)	1/30	0.11737	1	0	0	8.03213	17.2082	FGFR1
regulation of cation transmembrane transport (GO:1904062)	1/30	0.11737	1	0	0	8.03213	17.2082	CD63
positive regulation of MAPK cascade (GO:0043410)	3/289	0.118731	1	0	0	2.50135	5.33012	EDN3;IGF2;FGFR1
cellular protein complex assembly (GO:0043623)	2/144	0.120349	1	0	0	3.34672	7.08621	SEPT11;FMOD
transmembrane receptor protein serine/threonine kinase signaling pathway (GO:0007178)	2/144	0.120349	1	0	0	3.34672	7.08621	COL3A1;COL1A2
nervous system development (GO:0007399)	4/455	0.120704	1	0	0	2.11836	4.47909	MDK;ALDH1A2;PTN;FGFR1
skeletal system morphogenesis (GO:0048705)	1/31	0.121039	1	0	0	7.77303	16.4139	FGFR1
protein destabilization (GO:0031648)	1/31	0.121039	1	0	0	7.77303	16.4139	GSN
regulation of glucose import (GO:0046324)	1/31	0.121039	1	0	0	7.77303	16.4139	ENPP1
regulation of protein autophosphorylation (GO:0031952)	1/31	0.121039	1	0	0	7.77303	16.4139	ENPP1
cellular response to cytokine stimulus (GO:0071345)	4/456	0.121408	1	0	0	2.11372	4.45698	COL1A2;FLRT2;BGN;DCN
regulation of potassium ion transmembrane transport (GO:1901379)	1/32	0.124692	1	0	0	7.53012	15.677	CD63
purine ribonucleoside triphosphate metabolic process (GO:0009205)	1/32	0.124692	1	0	0	7.53012	15.677	ENPP1
substrate adhesion-dependent cell spreading (GO:0034446)	1/32	0.124692	1	0	0	7.53012	15.677	LAMC1
oxoacid metabolic process (GO:0043436)	1/32	0.124692	1	0	0	7.53012	15.677	ENPP1
negative regulation of fat cell differentiation (GO:0045599)	1/32	0.124692	1	0	0	7.53012	15.677	ENPP1
negative regulation of neurogenesis (GO:0050768)	1/33	0.12833	1	0	0	7.30194	14.992	COL3A1
positive regulation of organelle organization (GO:0010638)	1/33	0.12833	1	0	0	7.30194	14.992	ANXA2
embryonic organ morphogenesis (GO:0048562)	1/33	0.12833	1	0	0	7.30194	14.992	EFEMP1
positive regulation of catalytic activity (GO:0043085)	1/33	0.12833	1	0	0	7.30194	14.992	IGF2
response to exogenous dsRNA (GO:0043330)	1/33	0.12833	1	0	0	7.30194	14.992	COLEC12
negative regulation of multi-organism process (GO:0043901)	1/33	0.12833	1	0	0	7.30194	14.992	ANXA2
negative regulation of cell differentiation (GO:0045596)	2/150	0.128617	1	0	0	3.21285	6.58928	EFEMP1;ENPP1
epithelial tube morphogenesis (GO:0060562)	1/34	0.131954	1	0	0	7.08717	14.3537	COL4A1
embryonic limb morphogenesis (GO:0030326)	1/34	0.131954	1	0	0	7.08717	14.3537	ECE1
positive regulation of leukocyte migration (GO:0002687)	1/34	0.131954	1	0	0	7.08717	14.3537	EDN3
regulation of wound healing (GO:0061041)	1/34	0.131954	1	0	0	7.08717	14.3537	VTN
cellular macromolecular complex assembly (GO:0034622)	1/34	0.131954	1	0	0	7.08717	14.3537	TCF4
positive regulation of cell development (GO:0010720)	1/34	0.131954	1	0	0	7.08717	14.3537	SERPINF1
carboxylic acid transmembrane transport (GO:1905039)	1/35	0.135562	1	0	0	6.88468	13.7578	SLC7A11
positive regulation of intracellular signal transduction (GO:1902533)	4/479	0.138081	1	0	0	2.01222	3.98403	LGALS1;IGF2;DCN;FGFR1
neutrophil degranulation (GO:0043312)	4/479	0.138081	1	0	0	2.01222	3.98403	CD63;GSN;ANXA2;CRISPLD2
regulation of potassium ion transport (GO:0043266)	1/36	0.139156	1	0	0	6.69344	13.2005	CD63
actin polymerization or depolymerization (GO:0008154)	1/36	0.139156	1	0	0	6.69344	13.2005	GSN
regulation of receptor-mediated endocytosis (GO:0048259)	1/36	0.139156	1	0	0	6.69344	13.2005	VTN
regulation of blood circulation (GO:1903522)	1/36	0.139156	1	0	0	6.69344	13.2005	ECE1
regulation of muscle cell differentiation (GO:0051147)	1/36	0.139156	1	0	0	6.69344	13.2005	IGF2
zymogen activation (GO:0031638)	1/36	0.139156	1	0	0	6.69344	13.2005	PLAT
neutrophil activation involved in immune response (GO:0002283)	4/483	0.141073	1	0	0	1.99556	3.90827	CD63;GSN;ANXA2;CRISPLD2
positive regulation of receptor activity (GO:2000273)	1/37	0.142735	1	0	0	6.51254	12.6784	ANXA2
neutrophil mediated immunity (GO:0002446)	4/487	0.14409	1	0	0	1.97917	3.83428	CD63;GSN;ANXA2;CRISPLD2
regulation of ossification (GO:0030278)	1/38	0.146299	1	0	0	6.34115	12.1883	ENPP1
regulation of protein kinase B signaling (GO:0051896)	2/163	0.146963	1	0	0	2.95661	5.66951	IGF2;FGFR1
regulation of RNA metabolic process (GO:0051252)	1/39	0.149849	1	0	0	6.17856	11.7277	AHNAK
negative regulation of protein catabolic process (GO:0042177)	1/39	0.149849	1	0	0	6.17856	11.7277	TIMP3
purine ribonucleoside monophosphate metabolic process (GO:0009167)	1/39	0.149849	1	0	0	6.17856	11.7277	ENPP1
inositol lipid-mediated signaling (GO:0048017)	1/39	0.149849	1	0	0	6.17856	11.7277	FGFR1
positive regulation of Ras protein signal transduction (GO:0046579)	1/40	0.153384	1	0	0	6.0241	11.2941	COL3A1
response to peptide hormone (GO:0043434)	1/40	0.153384	1	0	0	6.0241	11.2941	IGF2
negative regulation of ERK1 and ERK2 cascade (GO:0070373)	1/40	0.153384	1	0	0	6.0241	11.2941	TIMP3
regulation of cellular localization (GO:0060341)	1/40	0.153384	1	0	0	6.0241	11.2941	GSN
neuron migration (GO:0001764)	1/40	0.153384	1	0	0	6.0241	11.2941	FGFR1
positive regulation of epithelial to mesenchymal transition (GO:0010718)	1/40	0.153384	1	0	0	6.0241	11.2941	COL1A1
sensory organ development (GO:0007423)	1/40	0.153384	1	0	0	6.0241	11.2941	ECE1
positive regulation of nucleic acid-templated transcription (GO:1903508)	4/502	0.155631	1	0	0	1.92003	3.57177	COL1A1;SPP1;TCF4;NR2F2
cellular response to peptide (GO:1901653)	1/41	0.156904	1	0	0	5.87717	10.8852	LRP1
regulation of protein modification process (GO:0031399)	1/42	0.16041	1	0	0	5.73723	10.4993	IGF2
positive regulation of protein localization to plasma membrane (GO:1903078)	1/43	0.163902	1	0	0	5.60381	10.1344	LRP1
response to unfolded protein (GO:0006986)	1/43	0.163902	1	0	0	5.60381	10.1344	SERPINH1
eye development (GO:0001654)	1/43	0.163902	1	0	0	5.60381	10.1344	EFEMP1
branching morphogenesis of an epithelial tube (GO:0048754)	1/43	0.163902	1	0	0	5.60381	10.1344	COL4A1
digestive tract development (GO:0048565)	1/43	0.163902	1	0	0	5.60381	10.1344	CLMP
regulation of angiogenesis (GO:0045765)	2/177	0.167277	1	0	0	2.72276	4.86858	SERPINF1;DCN
inorganic anion transport (GO:0015698)	1/44	0.167379	1	0	0	5.47645	9.78912	ENPP1
positive regulation of macroautophagy (GO:0016239)	1/44	0.167379	1	0	0	5.47645	9.78912	DCN
negative regulation of immune response (GO:0050777)	1/44	0.167379	1	0	0	5.47645	9.78912	COL3A1
regulation of T cell activation (GO:0050863)	1/44	0.167379	1	0	0	5.47645	9.78912	GSN
regulation of smooth muscle cell proliferation (GO:0048660)	1/44	0.167379	1	0	0	5.47645	9.78912	OGN
positive regulation of viral life cycle (GO:1903902)	1/44	0.167379	1	0	0	5.47645	9.78912	LGALS1
negative regulation of immune system process (GO:0002683)	1/44	0.167379	1	0	0	5.47645	9.78912	COL3A1
positive regulation of cell motility (GO:2000147)	2/179	0.170218	1	0	0	2.69233	4.76724	COL1A1;MMP14
protein polymerization (GO:0051258)	1/45	0.170842	1	0	0	5.35475	9.46193	GSN
positive regulation of blood vessel endothelial cell migration (GO:0043536)	1/45	0.170842	1	0	0	5.35475	9.46193	FGFR1
interleukin-12-mediated signaling pathway (GO:0035722)	1/46	0.174291	1	0	0	5.23834	9.15154	ANXA2
regulation of fibroblast proliferation (GO:0048145)	1/46	0.174291	1	0	0	5.23834	9.15154	S100A6
positive regulation of protein localization to cell periphery (GO:1904377)	1/46	0.174291	1	0	0	5.23834	9.15154	LRP1
cellular response to interleukin-12 (GO:0071349)	1/46	0.174291	1	0	0	5.23834	9.15154	ANXA2
response to glucose (GO:0009749)	1/47	0.177725	1	0	0	5.12689	8.85678	IGF2
regulation of organelle assembly (GO:1902115)	1/47	0.177725	1	0	0	5.12689	8.85678	GSN
peptide cross-linking (GO:0018149)	1/47	0.177725	1	0	0	5.12689	8.85678	COL3A1
amino acid transport (GO:0006865)	1/48	0.181146	1	0	0	5.02008	8.57657	SLC7A11
positive regulation of chemotaxis (GO:0050921)	1/48	0.181146	1	0	0	5.02008	8.57657	EDN3
receptor-mediated endocytosis (GO:0006898)	2/188	0.183561	1	0	0	2.56345	4.34557	COLEC12;LRP1
glutathione metabolic process (GO:0006749)	1/49	0.184552	1	0	0	4.91763	8.30992	GSTM1
regulation of bone mineralization (GO:0030500)	1/50	0.187945	1	0	0	4.81928	8.05594	ENPP1
heart morphogenesis (GO:0003007)	1/50	0.187945	1	0	0	4.81928	8.05594	FLRT2
wound healing (GO:0042060)	1/50	0.187945	1	0	0	4.81928	8.05594	COL3A1
receptor internalization (GO:0031623)	1/50	0.187945	1	0	0	4.81928	8.05594	LRP1
regulation of blood vessel endothelial cell migration (GO:0043535)	1/50	0.187945	1	0	0	4.81928	8.05594	FGFR1
negative regulation of viral genome replication (GO:0045071)	1/50	0.187945	1	0	0	4.81928	8.05594	IFITM2
cilium organization (GO:0044782)	2/192	0.189541	1	0	0	2.51004	4.17458	SEPT11;GSN
arachidonic acid metabolic process (GO:0019369)	1/51	0.191323	1	0	0	4.72478	7.8138	PTGDS
carboxylic acid transport (GO:0046942)	1/51	0.191323	1	0	0	4.72478	7.8138	SLC7A11
positive regulation of actin filament polymerization (GO:0030838)	1/51	0.191323	1	0	0	4.72478	7.8138	GSN
positive regulation of cell differentiation (GO:0045597)	2/194	0.192541	1	0	0	2.48416	4.09253	COL1A1;EDN3
regulation of cell proliferation (GO:0042127)	5/740	0.193396	1	0	0	1.62813	2.67505	EDN3;ALDH1A2;IGF2;PTN;FGFR1
positive regulation of nervous system development (GO:0051962)	1/52	0.194688	1	0	0	4.63392	7.58275	SERPINF1
positive regulation of secretion by cell (GO:1903532)	1/52	0.194688	1	0	0	4.63392	7.58275	EDN3
neutrophil chemotaxis (GO:0030593)	1/53	0.198039	1	0	0	4.54649	7.3621	EDN3
cell morphogenesis involved in differentiation (GO:0000904)	1/54	0.201376	1	0	0	4.46229	7.1512	LAMC1
regulation of cell growth (GO:0001558)	2/201	0.20309	1	0	0	2.39765	3.82211	MMP14;ENPP1
positive regulation of multicellular organismal process (GO:0051240)	2/202	0.204603	1	0	0	2.38578	3.78548	COL1A1;LRP1
regulation of RNA splicing (GO:0043484)	1/55	0.204699	1	0	0	4.38116	6.94947	AHNAK
Notch signaling pathway (GO:0007219)	1/55	0.204699	1	0	0	4.38116	6.94947	MDK
regulation of MAPK cascade (GO:0043408)	2/203	0.206117	1	0	0	2.37403	3.74933	IGF2;FGFR1
cellular iron ion homeostasis (GO:0006879)	1/56	0.208008	1	0	0	4.30293	6.75635	CP
granulocyte chemotaxis (GO:0071621)	1/56	0.208008	1	0	0	4.30293	6.75635	EDN3
phosphatidylinositol-mediated signaling (GO:0048015)	1/56	0.208008	1	0	0	4.30293	6.75635	FGFR1
ATP metabolic process (GO:0046034)	1/56	0.208008	1	0	0	4.30293	6.75635	ENPP1
negative regulation of cellular catabolic process (GO:0031330)	1/56	0.208008	1	0	0	4.30293	6.75635	TIMP3
regulation of neurogenesis (GO:0050767)	1/57	0.211304	1	0	0	4.22744	6.57136	SERPINF1
positive regulation of cell death (GO:0010942)	1/57	0.211304	1	0	0	4.22744	6.57136	LRP1
regulation of Rho protein signal transduction (GO:0035023)	1/57	0.211304	1	0	0	4.22744	6.57136	COL3A1
epidermal growth factor receptor signaling pathway (GO:0007173)	1/57	0.211304	1	0	0	4.22744	6.57136	EFEMP1
positive regulation of phosphorylation (GO:0042327)	2/208	0.213705	1	0	0	2.31696	3.57543	IGF2;FGFR1
neutrophil migration (GO:1990266)	1/58	0.214587	1	0	0	4.15455	6.39402	EDN3
receptor metabolic process (GO:0043112)	1/58	0.214587	1	0	0	4.15455	6.39402	LRP1
integrin-mediated signaling pathway (GO:0007229)	1/58	0.214587	1	0	0	4.15455	6.39402	COL3A1
positive regulation of gene expression (GO:0010628)	5/771	0.216155	1	0	0	1.56267	2.39363	COL1A1;GSN;SPP1;TCF4;NR2F2
regulation of protein metabolic process (GO:0051246)	1/59	0.217856	1	0	0	4.08413	6.2239	LRP1
renal system development (GO:0072001)	1/59	0.217856	1	0	0	4.08413	6.2239	TBX18
mitotic cytokinesis (GO:0000281)	1/59	0.217856	1	0	0	4.08413	6.2239	2011-09-01
muscle organ development (GO:0007517)	1/60	0.221111	1	0	0	4.01606	6.0606	AEBP1
positive regulation of leukocyte chemotaxis (GO:0002690)	1/61	0.224353	1	0	0	3.95023	5.90374	EDN3
actin cytoskeleton reorganization (GO:0031532)	1/61	0.224353	1	0	0	3.95023	5.90374	GSN
regulation of vesicle fusion (GO:0031338)	1/61	0.224353	1	0	0	3.95023	5.90374	ANXA2
central nervous system development (GO:0007417)	2/217	0.22743	1	0	0	2.22087	3.28891	COL4A1;FGFR1
second-messenger-mediated signaling (GO:0019932)	1/62	0.227582	1	0	0	3.88651	5.75299	EDN3
regulation of actin filament-based process (GO:0032970)	1/62	0.227582	1	0	0	3.88651	5.75299	LRP1
cellular amide metabolic process (GO:0043603)	1/62	0.227582	1	0	0	3.88651	5.75299	AEBP1
positive regulation of catabolic process (GO:0009896)	1/62	0.227582	1	0	0	3.88651	5.75299	LRP1
iron ion homeostasis (GO:0055072)	1/63	0.230798	1	0	0	3.82482	5.60801	CP
regulation of viral genome replication (GO:0045069)	1/63	0.230798	1	0	0	3.82482	5.60801	IFITM2
regulation of proteolysis (GO:0030162)	1/63	0.230798	1	0	0	3.82482	5.60801	PLAT
carbohydrate homeostasis (GO:0033500)	1/63	0.230798	1	0	0	3.82482	5.60801	IGF2
Ras protein signal transduction (GO:0007265)	2/223	0.236617	1	0	0	2.16111	3.11483	COL1A2;ARHGAP29
cellular response to type I interferon (GO:0071357)	1/65	0.237189	1	0	0	3.70714	5.33419	IFITM2
type I interferon signaling pathway (GO:0060337)	1/65	0.237189	1	0	0	3.70714	5.33419	IFITM2
negative regulation of cell adhesion (GO:0007162)	1/65	0.237189	1	0	0	3.70714	5.33419	TGFBI
negative regulation of programmed cell death (GO:0043069)	3/408	0.239952	1	0	0	1.77179	2.52891	ANXA5;IGF2;FGFR1
purine ribonucleotide metabolic process (GO:0009150)	1/66	0.240365	1	0	0	3.65097	5.20481	ENPP1
negative regulation of epithelial cell proliferation (GO:0050680)	1/66	0.240365	1	0	0	3.65097	5.20481	NR2F2
positive regulation of endothelial cell proliferation (GO:0001938)	1/67	0.243528	1	0	0	3.59648	5.08011	FGFR1
insulin receptor signaling pathway (GO:0008286)	1/67	0.243528	1	0	0	3.59648	5.08011	IGF2
positive regulation of autophagy (GO:0010508)	1/67	0.243528	1	0	0	3.59648	5.08011	DCN
regulation of cyclin-dependent protein serine/threonine kinase activity (GO:0000079)	1/67	0.243528	1	0	0	3.59648	5.08011	NR2F2
negative regulation of protein serine/threonine kinase activity (GO:0071901)	1/67	0.243528	1	0	0	3.59648	5.08011	NR2F2
regulation of protein localization to plasma membrane (GO:1903076)	1/67	0.243528	1	0	0	3.59648	5.08011	LRP1
positive regulation of protein phosphorylation (GO:0001934)	3/412	0.244378	1	0	0	1.75459	2.47229	VTN;IGF2;FGFR1
regulation of epithelial to mesenchymal transition (GO:0010717)	1/68	0.246678	1	0	0	3.54359	4.95986	COL1A1
response to interferon-gamma (GO:0034341)	1/68	0.246678	1	0	0	3.54359	4.95986	IFITM2
response to organic cyclic compound (GO:0014070)	1/69	0.249815	1	0	0	3.49223	4.84385	SPP1
positive regulation of endothelial cell migration (GO:0010595)	1/70	0.252939	1	0	0	3.44234	4.73187	FGFR1
regulation of Notch signaling pathway (GO:0008593)	1/70	0.252939	1	0	0	3.44234	4.73187	MMP14
cytoskeleton-dependent cytokinesis (GO:0061640)	1/70	0.252939	1	0	0	3.44234	4.73187	2011-09-01
regulation of cation channel activity (GO:2001257)	1/71	0.25605	1	0	0	3.39386	4.62373	AHNAK
positive regulation of growth (GO:0045927)	1/71	0.25605	1	0	0	3.39386	4.62373	MMP14
regulation of epithelial cell proliferation (GO:0050678)	1/72	0.259148	1	0	0	3.34672	4.51926	LAMC1
negative regulation of cell cycle (GO:0045786)	1/72	0.259148	1	0	0	3.34672	4.51926	NR2F2
regulation of fat cell differentiation (GO:0045598)	1/72	0.259148	1	0	0	3.34672	4.51926	ENPP1
nucleic acid phosphodiester bond hydrolysis (GO:0090305)	1/73	0.262234	1	0	0	3.30087	4.41828	ENPP1
regulation of protein complex assembly (GO:0043254)	1/73	0.262234	1	0	0	3.30087	4.41828	GSN
plasma membrane bounded cell projection assembly (GO:0120031)	2/241	0.264282	1	0	0	1.9997	2.66108	SEPT11;GSN
regulation of gene expression, epigenetic (GO:0040029)	1/74	0.265307	1	0	0	3.25627	4.32064	IGF2
glucose homeostasis (GO:0042593)	1/74	0.265307	1	0	0	3.25627	4.32064	IGF2
nitrogen compound transport (GO:0071705)	1/74	0.265307	1	0	0	3.25627	4.32064	SLC7A11
regulation of actin cytoskeleton organization (GO:0032956)	1/75	0.268367	1	0	0	3.21285	4.22618	LRP1
gland development (GO:0048732)	1/75	0.268367	1	0	0	3.21285	4.22618	MDK
positive regulation of apoptotic signaling pathway (GO:2001235)	1/76	0.271415	1	0	0	3.17058	4.13477	GSN
regulation of ERK1 and ERK2 cascade (GO:0070372)	2/247	0.273517	1	0	0	1.95112	2.52942	TIMP3;FGFR1
water-soluble vitamin metabolic process (GO:0006767)	1/77	0.27445	1	0	0	3.1294	4.04627	ENPP1
sensory perception of mechanical stimulus (GO:0050954)	1/78	0.277473	1	0	0	3.08928	3.96056	COL1A1
negative regulation of cell communication (GO:0010648)	1/78	0.277473	1	0	0	3.08928	3.96056	FGFR1
regulation of endothelial cell proliferation (GO:0001936)	1/79	0.280483	1	0	0	3.05018	3.87751	NR2F2
cell-cell junction assembly (GO:0007043)	1/79	0.280483	1	0	0	3.05018	3.87751	GJB2
ERBB signaling pathway (GO:0038127)	1/80	0.283481	1	0	0	3.01205	3.79702	EFEMP1
negative regulation of MAPK cascade (GO:0043409)	1/80	0.283481	1	0	0	3.01205	3.79702	TIMP3
sensory perception of sound (GO:0007605)	1/81	0.286466	1	0	0	2.97486	3.71898	COL1A1
positive regulation of protein catabolic process (GO:0045732)	1/81	0.286466	1	0	0	2.97486	3.71898	LRP1
modulation of chemical synaptic transmission (GO:0050804)	1/82	0.28944	1	0	0	2.93858	3.64328	SYN3
negative regulation of signaling (GO:0023057)	1/83	0.292401	1	0	0	2.90318	3.56984	FGFR1
positive regulation of homeostatic process (GO:0032846)	1/83	0.292401	1	0	0	2.90318	3.56984	SPP1
protein modification process (GO:0036211)	1/84	0.295349	1	0	0	2.86862	3.49856	PLAT
endocytosis (GO:0006897)	2/263	0.298115	1	0	0	1.83242	2.21774	COLEC12;LRP1
toll-like receptor signaling pathway (GO:0002224)	1/86	0.30121	1	0	0	2.80191	3.36214	COLEC12
negative regulation of cellular protein metabolic process (GO:0032269)	1/89	0.309912	1	0	0	2.70746	3.1717	PLAT
protein tetramerization (GO:0051262)	1/90	0.312789	1	0	0	2.67738	3.11172	ANXA2
regulation of protein catabolic process (GO:0042176)	1/91	0.315653	1	0	0	2.64795	3.05338	LRP1
protein-DNA complex assembly (GO:0065004)	1/91	0.315653	1	0	0	2.64795	3.05338	TCF4
positive regulation of transcription, DNA-templated (GO:0045893)	6/1120	0.320552	1	0	0	1.29088	1.46865	COL1A1;HLF;SPP1;TCF4;NR2F2;DCN
cellular transition metal ion homeostasis (GO:0046916)	1/93	0.321348	1	0	0	2.59101	2.9414	CP
negative regulation of apoptotic process (GO:0043066)	3/485	0.326796	1	0	0	1.4905	1.667	ANXA5;IGF2;FGFR1
positive regulation of protein localization to membrane (GO:1905477)	1/95	0.326995	1	0	0	2.53646	2.83528	LRP1
regulation of cytoskeleton organization (GO:0051493)	1/95	0.326995	1	0	0	2.53646	2.83528	LRP1
regulation of cell death (GO:0010941)	1/96	0.329802	1	0	0	2.51004	2.7843	LRP1
protein localization to nucleus (GO:0034504)	1/96	0.329802	1	0	0	2.51004	2.7843	COL1A1
positive regulation of protein metabolic process (GO:0051247)	1/96	0.329802	1	0	0	2.51004	2.7843	LRP1
protein localization to organelle (GO:0033365)	1/97	0.332596	1	0	0	2.48416	2.73463	COL1A1
positive regulation of cell growth (GO:0030307)	1/98	0.335379	1	0	0	2.45881	2.68624	MMP14
cilium assembly (GO:0060271)	2/288	0.336282	1	0	0	1.67336	1.82364	SEPT11;GSN
regulation of kinase activity (GO:0043549)	1/101	0.343661	1	0	0	2.38578	2.54825	FGFR1
plasma membrane invagination (GO:0099024)	1/103	0.349124	1	0	0	2.33945	2.46187	GSN
phagocytosis, engulfment (GO:0006911)	1/104	0.35184	1	0	0	2.31696	2.42025	GSN
positive regulation of cellular catabolic process (GO:0031331)	1/106	0.357236	1	0	0	2.27324	2.33998	DCN
positive regulation of epithelial cell proliferation (GO:0050679)	1/107	0.359918	1	0	0	2.252	2.30127	LAMC1
monocarboxylic acid metabolic process (GO:0032787)	1/108	0.362589	1	0	0	2.23115	2.26347	ALDH1A2
positive regulation of cysteine-type endopeptidase activity involved in apoptotic process (GO:0043280)	1/109	0.365248	1	0	0	2.21068	2.22655	GSN
regulation of Wnt signaling pathway (GO:0030111)	1/109	0.365248	1	0	0	2.21068	2.22655	LRP1
cellular response to peptide hormone stimulus (GO:0071375)	1/110	0.367897	1	0	0	2.19058	2.19048	ENPP1
positive regulation of canonical Wnt signaling pathway (GO:0090263)	1/113	0.375777	1	0	0	2.13242	2.08713	COL1A1
positive regulation of kinase activity (GO:0033674)	1/113	0.375777	1	0	0	2.13242	2.08713	FGFR1
regulation of cell migration (GO:0030334)	2/316	0.378302	1	0	0	1.52509	1.48248	COL1A1;MMP14
negative regulation of cell growth (GO:0030308)	1/115	0.380977	1	0	0	2.09534	2.02203	ENPP1
epithelium development (GO:0060429)	1/115	0.380977	1	0	0	2.09534	2.02203	ALDH1A2
negative regulation of cellular process (GO:0048523)	3/534	0.382479	1	0	0	1.35373	1.30104	ALDH1A2;ENPP1;TGFBI
regulation of macroautophagy (GO:0016241)	1/116	0.383561	1	0	0	2.07727	1.99056	DCN
activation of MAPK activity (GO:0000187)	1/117	0.386134	1	0	0	2.05952	1.95978	IGF2
brain development (GO:0007420)	1/119	0.391249	1	0	0	2.02491	1.9002	COL4A1
positive regulation of B cell activation (GO:0050871)	1/119	0.391249	1	0	0	2.02491	1.9002	MMP14
actin filament organization (GO:0007015)	1/120	0.39379	1	0	0	2.00803	1.87136	GSN
negative regulation of growth (GO:0045926)	1/120	0.39379	1	0	0	2.00803	1.87136	ENPP1
enzyme linked receptor protein signaling pathway (GO:0007167)	1/120	0.39379	1	0	0	2.00803	1.87136	PTN
macromolecular complex assembly (GO:0065003)	1/120	0.39379	1	0	0	2.00803	1.87136	LAMC1
cellular protein localization (GO:0034613)	2/327	0.394525	1	0	0	1.47379	1.37073	CD63;SEPT11
negative regulation of multicellular organismal process (GO:0051241)	1/125	0.406341	1	0	0	1.92771	1.73602	TBX18
G2/M transition of mitotic cell cycle (GO:0000086)	1/126	0.40882	1	0	0	1.91241	1.71061	PHLDA1
cell cycle G2/M phase transition (GO:0044839)	1/127	0.411289	1	0	0	1.89735	1.68572	PHLDA1
vesicle organization (GO:0016050)	1/127	0.411289	1	0	0	1.89735	1.68572	ANXA2
positive regulation of mitochondrion organization (GO:0010822)	1/128	0.413748	1	0	0	1.88253	1.66133	DCN
regulation of transcription from RNA polymerase II promoter (GO:0006357)	7/1478	0.415943	1	0	0	1.14124	1.0011	HLF;IGF2;TCF4;NUPR1;AEBP1;NR2F2;DCN
negative regulation of transcription from RNA polymerase II promoter (GO:0000122)	3/565	0.417262	1	0	0	1.27945	1.1183	IGF2;AEBP1;NR2F2
generation of neurons (GO:0048699)	1/130	0.418635	1	0	0	1.85357	1.61401	FGFR1
cellular response to organic cyclic compound (GO:0071407)	1/135	0.430677	1	0	0	1.78492	1.50361	SPP1
regulation of gene expression (GO:0010468)	5/1037	0.43189	1	0	0	1.16183	0.975456	EFEMP1;GSN;EDN3;AHNAK;IGF2
transcription, DNA-templated (GO:0006351)	2/356	0.436351	1	0	0	1.35373	1.12266	HLF;TCF4
regulation of apoptotic process (GO:0042981)	4/815	0.439647	1	0	0	1.18264	0.971878	LGALS1;ANXA5;IGF2;FGFR1
regulation of primary metabolic process (GO:0080090)	1/139	0.440133	1	0	0	1.73355	1.42269	LRP1
response to lipid (GO:0033993)	1/140	0.442473	1	0	0	1.72117	1.4034	SPP1
regulation of small GTPase mediated signal transduction (GO:0051056)	1/140	0.442473	1	0	0	1.72117	1.4034	ARHGAP29
regulation of cellular component organization (GO:0051128)	1/140	0.442473	1	0	0	1.72117	1.4034	GSN
positive regulation of Wnt signaling pathway (GO:0030177)	1/140	0.442473	1	0	0	1.72117	1.4034	COL1A1
negative regulation of cell proliferation (GO:0008285)	2/363	0.446221	1	0	0	1.32762	1.07132	ALDH1A2;OGN
positive regulation of macromolecule biosynthetic process (GO:0010557)	1/142	0.447124	1	0	0	1.69693	1.36589	IGF2
organelle assembly (GO:0070925)	2/376	0.464297	1	0	0	1.28172	0.983376	SEPT11;GSN
positive regulation of cellular biosynthetic process (GO:0031328)	1/159	0.485136	1	0	0	1.5155	1.0962	IGF2
transcription initiation from RNA polymerase II promoter (GO:0006367)	1/160	0.48729	1	0	0	1.50602	1.08267	TCF4
positive regulation of I-kappaB kinase/NF-kappaB signaling (GO:0043123)	1/163	0.493698	1	0	0	1.47831	1.04343	LGALS1
positive regulation of protein modification process (GO:0031401)	1/163	0.493698	1	0	0	1.47831	1.04343	IGF2
regulation of transcription, DNA-templated (GO:0006355)	7/1598	0.498381	1	0	0	1.05554	0.735065	COL1A1;EFEMP1;SPP1;IGF2;TCF4;NUPR1;NR2F2
vesicle-mediated transport (GO:0016192)	2/410	0.509919	1	0	0	1.17543	0.791659	ANXA2;LRP1
protein autophosphorylation (GO:0046777)	1/175	0.518549	1	0	0	1.37694	0.904263	FGFR1
cellular response to lipid (GO:0071396)	1/178	0.524571	1	0	0	1.35373	0.873392	SPP1
organonitrogen compound biosynthetic process (GO:1901566)	1/181	0.530518	1	0	0	1.33129	0.843907	GSTM1
phosphate-containing compound metabolic process (GO:0006796)	1/183	0.534443	1	0	0	1.31674	0.82498	ENPP1
DNA-templated transcription, initiation (GO:0006352)	1/186	0.540268	1	0	0	1.2955	0.797629	TCF4
protein complex assembly (GO:0006461)	1/189	0.546022	1	0	0	1.27494	0.771463	AHNAK
protein homooligomerization (GO:0051260)	1/190	0.547924	1	0	0	1.26823	0.762992	COLEC12
positive regulation of ERK1 and ERK2 cascade (GO:0070374)	1/201	0.568333	1	0	0	1.19883	0.677394	FGFR1
regulation of autophagy (GO:0010506)	1/203	0.571944	1	0	0	1.18701	0.663201	DCN
regulation of I-kappaB kinase/NF-kappaB signaling (GO:0043122)	1/204	0.573739	1	0	0	1.1812	0.656249	LGALS1
protein phosphorylation (GO:0006468)	2/470	0.584105	1	0	0	1.02538	0.551319	EFEMP1;FGFR1
transcription from RNA polymerase II promoter (GO:0006366)	2/485	0.601336	1	0	0	0.993665	0.50538	HLF;TCF4
mitotic cell cycle phase transition (GO:0044772)	1/221	0.603135	1	0	0	1.09033	0.551288	PHLDA1
activation of protein kinase activity (GO:0032147)	1/233	0.62267	1	0	0	1.03418	0.489931	IGF2
negative regulation of cellular macromolecule biosynthetic process (GO:2000113)	2/512	0.631008	1	0	0	0.941265	0.433393	ENPP1;NR2F2
negative regulation of transcription, DNA-templated (GO:0045892)	3/813	0.661316	1	0	0	0.889166	0.367691	IGF2;AEBP1;NR2F2
regulation of protein phosphorylation (GO:0001932)	1/261	0.664634	1	0	0	0.923233	0.377158	IGF2
regulation of programmed cell death (GO:0043067)	1/268	0.674383	1	0	0	0.899119	0.354214	LGALS1
MAPK cascade (GO:0000165)	1/278	0.687826	1	0	0	0.866776	0.324364	FGFR1
positive regulation of transcription from RNA polymerase II promoter (GO:0045944)	3/848	0.689294	1	0	0	0.852466	0.317192	HLF;TCF4;DCN
regulation of nucleic acid-templated transcription (GO:1903506)	2/607	0.721961	1	0	0	0.79395	0.258657	EFEMP1;IGF2
DNA metabolic process (GO:0006259)	1/314	0.731836	1	0	0	0.767401	0.239582	IGFBP4
regulation of cellular macromolecule biosynthetic process (GO:2000112)	2/631	0.741769	1	0	0	0.763752	0.228146	EFEMP1;IGF2
protein transport (GO:0015031)	1/326	0.745097	1	0	0	0.739153	0.217489	LRP1
phosphorylation (GO:0016310)	1/386	0.802282	1	0	0	0.624259	0.137521	FGFR1
regulation of intracellular signal transduction (GO:1902531)	1/422	0.830298	1	0	0	0.571004	0.10619	ARHGAP29
negative regulation of nucleic acid-templated transcription (GO:1903507)	1/444	0.845448	1	0	0	0.542711	0.0911149	NR2F2
negative regulation of gene expression (GO:0010629)	1/618	0.926508	1	0	0	0.389909	0.0297628	NR2F2

## Sheet: Macrophage
GO_Biological_Process_2018.Term	GO_Biological_Process_2018.Overlap	GO_Biological_Process_2018.P.value	GO_Biological_Process_2018.Adjusted.P.value	GO_Biological_Process_2018.Old.P.value	GO_Biological_Process_2018.Old.Adjusted.P.value	GO_Biological_Process_2018.Odds.Ratio	GO_Biological_Process_2018.Combined.Score	GO_Biological_Process_2018.Genes
neutrophil degranulation (GO:0043312)	19/479	2.65195e-14	1.35329e-10	0	0	10.042	313.922	CTSA;CD63;GRN;FCER1G;HEXB;CTSZ;CYBA;CTSS;VAMP8;BST2;TYROBP;LAMP1;NPC2;COTL1;CTSH;CD68;CTSD;CTSC;CTSB
neutrophil activation involved in immune response (GO:0002283)	19/483	3.07929e-14	7.8568e-11	0	0	9.95885	309.835	CTSA;CD63;GRN;FCER1G;HEXB;CTSZ;CYBA;CTSS;VAMP8;BST2;TYROBP;LAMP1;NPC2;COTL1;CTSH;CD68;CTSD;CTSC;CTSB
neutrophil mediated immunity (GO:0002446)	19/487	3.57064e-14	6.07366e-11	0	0	9.87706	305.828	CTSA;CD63;GRN;FCER1G;HEXB;CTSZ;CYBA;CTSS;VAMP8;BST2;TYROBP;LAMP1;NPC2;COTL1;CTSH;CD68;CTSD;CTSC;CTSB
cellular protein catabolic process (GO:0044257)	9/62	2.50684e-12	3.19811e-09	0	0	36.7497	981.658	CTSA;CTSZ;CLTC;CLTA;CTSH;CTSS;CTSC;CTSB;LGMN
proteolysis involved in cellular protein catabolic process (GO:0051603)	7/93	8.25095e-08	8.42092e-05	0	0	19.0554	310.8	CTSA;CTSZ;CTSH;CTSS;CTSC;CTSB;LGMN
antigen processing and presentation of exogenous peptide antigen via MHC class II (GO:0019886)	7/97	1.10481e-07	9.39639e-05	0	0	18.2696	292.65	FCER1G;CLTC;CLTA;FCGR2B;CTSD;CTSS;LGMN
antigen processing and presentation of exogenous peptide antigen (GO:0002478)	7/97	1.10481e-07	8.05405e-05	0	0	18.2696	292.65	FCER1G;CLTC;CLTA;FCGR2B;CTSD;CTSS;LGMN
antigen processing and presentation of peptide antigen via MHC class II (GO:0002495)	7/98	1.18605e-07	7.5655e-05	0	0	18.0832	288.381	FCER1G;CLTC;CLTA;FCGR2B;CTSD;CTSS;LGMN
positive regulation of endocytosis (GO:0045807)	6/64	1.95625e-07	0.00011092	0	0	23.7342	366.623	CD63;DAB2;FCER1G;CYBA;GAS6;FCGR2B
cellular response to thyroid hormone stimulus (GO:0097067)	3/10	6.97695e-06	0.00356034	0	0	75.9494	901.739	CTSH;CTSS;CTSB
endocytosis (GO:0006897)	8/263	9.36399e-06	0.00434404	0	0	7.70082	89.1651	CD163;SNX2;CLTC;MRC1;STAB1;PLD4;GAS6;FCGR2B
receptor-mediated endocytosis (GO:0006898)	7/188	9.49596e-06	0.00403816	0	0	9.42634	109.012	CD163;FCER1G;CLTC;MRC1;STAB1;CLTA;FCGR2B
response to thyroid hormone (GO:0097066)	3/11	9.56602e-06	0.00375503	0	0	69.0449	797.972	CTSH;CTSS;CTSB
cellular response to hormone stimulus (GO:0032870)	5/80	1.61298e-05	0.0058793	0	0	15.8228	174.602	MEF2C;CTSH;CTSS;CTSB;ZFP36L1
positive regulation of phagocytosis (GO:0050766)	4/39	1.66932e-05	0.00567902	0	0	25.9656	285.635	FCER1G;CYBA;FCGR2B;GAS6
proteolysis (GO:0006508)	8/291	1.94548e-05	0.00620487	0	0	6.95985	75.4964	CTSA;CTSZ;CTSH;CTSD;CTSS;CTSC;CTSB;LGMN
regulation of phagocytosis (GO:0050764)	4/41	2.04304e-05	0.00613273	0	0	24.699	266.712	FCER1G;CYBA;FCGR2B;GAS6
hyaluronan catabolic process (GO:0030214)	3/16	3.20075e-05	0.00907413	0	0	47.4684	491.276	HEXB;HEXA;LYVE1
pattern recognition receptor signaling pathway (GO:0002221)	4/48	3.84409e-05	0.0103244	0	0	21.097	214.481	UNC93B1;CTSS;CTSB;LGMN
hyaluronan metabolic process (GO:0030212)	3/21	7.49436e-05	0.0191219	0	0	36.1664	343.536	HEXB;HEXA;LYVE1
receptor catabolic process (GO:0032801)	3/24	0.00011308	0.0274785	0	0	31.6456	287.576	CLTC;CLTA;LGMN
platelet degranulation (GO:0002576)	5/124	0.000131956	0.0306078	0	0	10.2082	91.1907	CD63;TMSB4X;F13A1;GAS6;PF4
regulation of protein localization to plasma membrane (GO:1903076)	4/67	0.00014306	0.0317406	0	0	15.1143	133.796	VAMP8;DAB2;CLTC;TREM2
carboxylic acid catabolic process (GO:0046395)	3/28	0.000180959	0.0384764	0	0	27.1248	233.741	HEXB;HEXA;LYVE1
regulated exocytosis (GO:0045055)	5/148	0.000300924	0.0614247	0	0	8.55286	69.3521	CD63;TMSB4X;F13A1;GAS6;PF4
toll-like receptor signaling pathway (GO:0002224)	4/86	0.000374493	0.0735014	0	0	11.7751	92.9048	UNC93B1;CTSS;CTSB;LGMN
immunoglobulin mediated immune response (GO:0016064)	2/8	0.000424753	0.0802783	0	0	63.2911	491.393	FCER1G;FCGR2B
B cell mediated immunity (GO:0019724)	2/8	0.000424753	0.0774112	0	0	63.2911	491.393	FCER1G;FCGR2B
negative regulation of cytokine secretion (GO:0050710)	3/40	0.00052746	0.0928148	0	0	18.9873	143.306	TMSB4X;FCGR2B;GAS6
low-density lipoprotein particle receptor catabolic process (GO:0032802)	2/10	0.000679147	0.115523	0	0	50.6329	369.351	CLTC;CLTA
positive regulation of smooth muscle cell migration (GO:0014911)	2/10	0.000679147	0.111796	0	0	50.6329	369.351	NRP1;AIF1
positive regulation of natural killer cell activation (GO:0032816)	2/10	0.000679147	0.108303	0	0	50.6329	369.351	LAMP1;GAS6
protein processing (GO:0016485)	4/101	0.000688543	0.106474	0	0	10.0263	73.001	CTSH;GAS6;CTSS;LGMN
positive regulation of macromolecule metabolic process (GO:0010604)	6/276	0.000782666	0.117469	0	0	5.50358	39.366	CD63;MEF2C;ERP29;CTSH;GAS6;PF4
low-density lipoprotein receptor particle metabolic process (GO:0032799)	2/11	0.000827944	0.120714	0	0	46.0299	326.654	CLTC;CLTA
positive regulation of chemotaxis (GO:0050921)	3/48	0.00090266	0.127952	0	0	15.8228	110.92	TMSB4X;AIF1;PF4
keratan sulfate catabolic process (GO:0042340)	2/12	0.00099099	0.136676	0	0	42.1941	291.848	HEXB;HEXA
regulation of humoral immune response (GO:0002920)	4/113	0.00104772	0.140697	0	0	8.96158	61.4867	C1QB;C1QA;FCGR2B;C1QC
regulation of immune effector process (GO:0002697)	4/114	0.00108259	0.141653	0	0	8.88297	60.6565	C1QB;C1QA;FCGR2B;C1QC
positive regulation of peptidyl-tyrosine phosphorylation (GO:0050731)	4/116	0.00115477	0.147319	0	0	8.72981	59.0472	NRP1;CSF1R;TREM2;GAS6
chondroitin sulfate catabolic process (GO:0030207)	2/13	0.00116817	0.145395	0	0	38.9484	262.992	HEXB;HEXA
regulation of macrophage differentiation (GO:0045649)	2/13	0.00116817	0.141933	0	0	38.9484	262.992	C1QC;PF4
leukocyte differentiation (GO:0002521)	2/13	0.00116817	0.138632	0	0	38.9484	262.992	TREM2;GAS6
positive regulation of multicellular organismal process (GO:0051240)	5/202	0.00123053	0.142713	0	0	6.26645	41.9872	VAMP8;DAB2;CTSH;GAS6;PFN1
glycosphingolipid metabolic process (GO:0006687)	3/54	0.00127268	0.144321	0	0	14.0647	93.7642	CTSA;HEXB;HEXA
positive regulation of signal transduction (GO:0009967)	5/206	0.0013421	0.148886	0	0	6.14477	40.6385	CD63;LY86;CTSH;TREM2;GAS6
clathrin coat assembly (GO:0048268)	2/14	0.00135938	0.147594	0	0	36.1664	238.724	CLTC;CLTA
negative regulation of smooth muscle cell migration (GO:0014912)	2/14	0.00135938	0.144519	0	0	36.1664	238.724	MEF2C;AIF1
positive regulation of phosphorylation (GO:0042327)	5/208	0.00140061	0.145864	0	0	6.08569	39.9881	NRP1;CSF1R;DAB2;ERP29;GAS6
glycosaminoglycan catabolic process (GO:0006027)	3/56	0.00141426	0.14434	0	0	13.5624	88.9848	HEXB;HEXA;LYVE1
receptor metabolic process (GO:0043112)	3/58	0.00156537	0.156629	0	0	13.0947	84.5871	FCER1G;CLTC;LGMN
ruffle organization (GO:0031529)	2/16	0.00178344	0.175017	0	0	31.6456	200.292	CSF1R;AIF1
positive regulation of leukocyte chemotaxis (GO:0002690)	3/61	0.0018104	0.17431	0	0	12.4507	78.6164	GAS6;AIF1;PF4
regulation of tumor necrosis factor production (GO:0032680)	3/61	0.0018104	0.171082	0	0	12.4507	78.6164	CYBA;GAS6;PF4
positive regulation of cell migration (GO:0030335)	5/221	0.00182795	0.169601	0	0	5.7277	36.1107	NRP1;CSF1R;DAB2;CTSH;PFN1
response to interferon-alpha (GO:0035455)	2/17	0.00201606	0.183714	0	0	29.7841	184.858	BST2;GAS6
positive regulation of response to biotic stimulus (GO:0002833)	2/17	0.00201606	0.180491	0	0	29.7841	184.858	LY86;CYBA
positive regulation of cation transmembrane transport (GO:1904064)	2/17	0.00201606	0.177379	0	0	29.7841	184.858	TMSB4X;CTSS
viral entry into host cell (GO:0046718)	2/17	0.00201606	0.174372	0	0	29.7841	184.858	VAMP8;GAS6
phagocytosis (GO:0006909)	4/135	0.00201695	0.171541	0	0	7.50117	46.5535	PLD4;GAS6;FCGR2B;AIF1
cellular response to cytokine stimulus (GO:0071345)	7/456	0.00215906	0.180618	0	0	3.8863	23.8544	CSF1R;PTPN18;F13A1;GAS6;AIF1;ZFP36L1;PF4
glycolipid metabolic process (GO:0006664)	3/65	0.00217251	0.178812	0	0	11.6845	71.648	CTSA;HEXB;HEXA
negative regulation of lymphocyte activation (GO:0051250)	2/19	0.00252197	0.204279	0	0	26.6489	159.433	LST1;FCGR2B
negative regulation of protein localization to plasma membrane (GO:1903077)	2/19	0.00252197	0.201087	0	0	26.6489	159.433	DAB2;CLTC
negative regulation of protein localization to cell periphery (GO:1904376)	2/19	0.00252197	0.197994	0	0	26.6489	159.433	DAB2;CLTC
positive regulation of plasma membrane bounded cell projection assembly (GO:0120034)	3/69	0.00257663	0.19922	0	0	11.0072	65.6167	NRP1;ARPC2;PFN1
negative regulation of macromolecule biosynthetic process (GO:0010558)	2/20	0.00279503	0.212881	0	0	25.3165	148.859	CLTC;PF4
regulation of neuron death (GO:1901214)	3/72	0.00290822	0.218245	0	0	10.5485	61.6056	MEF2C;CTSZ;FCGR2B
dendritic cell differentiation (GO:0097028)	2/21	0.00308135	0.227886	0	0	24.1109	139.419	TREM2;GAS6
ERK1 and ERK2 cascade (GO:0070371)	2/21	0.00308135	0.224631	0	0	24.1109	139.419	CTSH;ZFP36L1
positive regulation of epithelial cell migration (GO:0010634)	3/74	0.00314321	0.225913	0	0	10.2634	59.1431	NRP1;CTSH;PFN1
inflammatory response (GO:0006954)	5/252	0.00322397	0.228499	0	0	5.02311	28.8183	CSF1R;CYBA;FCGR2B;AIF1;PF4
regulation of ERBB signaling pathway (GO:1901184)	2/22	0.00338084	0.236334	0	0	23.015	130.947	PTPN18;LGMN
negative regulation of myeloid cell differentiation (GO:0045638)	2/22	0.00338084	0.233141	0	0	23.015	130.947	ZFP36L1;PF4
negative regulation of actin filament polymerization (GO:0030837)	2/22	0.00338084	0.230032	0	0	23.015	130.947	TMSB4X;PFN1
antigen processing and presentation of exogenous peptide antigen via MHC class I (GO:0042590)	3/78	0.0036474	0.244903	0	0	9.7371	54.6616	VAMP8;FCER1G;CYBA
positive regulation of ion transmembrane transporter activity (GO:0032414)	2/23	0.00369337	0.24477	0	0	22.0143	123.307	TMSB4X;CTSS
positive regulation of protein modification process (GO:0031401)	4/163	0.00397577	0.260107	0	0	6.21263	34.3405	CSF1R;DAB2;ERP29;GAS6
negative regulation of protein localization to membrane (GO:1905476)	2/24	0.00401886	0.259598	0	0	21.097	116.387	DAB2;CLTC
Golgi vesicle transport (GO:0048193)	5/271	0.00438865	0.279941	0	0	4.67093	25.3573	VAMP8;SNX2;CTSZ;GAS6;CTSC
T cell activation involved in immune response (GO:0002286)	2/26	0.00470824	0.296619	0	0	19.4742	104.351	FCER1G;LCP1
negative regulation of smooth muscle cell proliferation (GO:0048662)	2/27	0.00507194	0.315636	0	0	18.7529	99.0911	MEF2C;AIF1
positive regulation of protein tyrosine kinase activity (GO:0061098)	2/28	0.00544817	0.334964	0	0	18.0832	94.2581	CSF1R;GAS6
positive regulation of protein phosphorylation (GO:0001934)	6/412	0.00578352	0.351349	0	0	3.68686	18.9975	NRP1;CSF1R;DAB2;ERP29;TREM2;GAS6
negative regulation of lymphocyte proliferation (GO:0050672)	2/29	0.00583684	0.350416	0	0	17.4596	89.8047	LST1;FCGR2B
regulation of myoblast differentiation (GO:0045661)	2/29	0.00583684	0.346342	0	0	17.4596	89.8047	MEF2C;ZFP36L1
regulation of actin cytoskeleton reorganization (GO:2000249)	2/30	0.00623783	0.365881	0	0	16.8776	85.6898	CSF1R;NRP1
cellular response to drug (GO:0035690)	2/30	0.00623783	0.361723	0	0	16.8776	85.6898	MEF2C;GAS6
negative regulation of secretion by cell (GO:1903531)	2/30	0.00623783	0.357659	0	0	16.8776	85.6898	VAMP8;ERP29
chondroitin sulfate metabolic process (GO:0030204)	2/30	0.00623783	0.353685	0	0	16.8776	85.6898	HEXB;HEXA
epithelial cell differentiation (GO:0030855)	3/96	0.00651158	0.36515	0	0	7.91139	39.8273	DAB2;MAF;CTSB
regulation of protein tyrosine kinase activity (GO:0061097)	2/31	0.00665104	0.368916	0	0	16.3332	81.878	CSF1R;GAS6
positive regulation of myeloid leukocyte differentiation (GO:0002763)	2/32	0.00707639	0.388288	0	0	15.8228	78.3385	ZFP36L1;PF4
positive regulation of tumor necrosis factor superfamily cytokine production (GO:1903557)	2/32	0.00707639	0.384158	0	0	15.8228	78.3385	CYBA;PF4
positive regulation of cell differentiation (GO:0045597)	4/194	0.00732262	0.39334	0	0	5.21989	25.6651	MEF2C;DAB2;ZFP36L1;PF4
entry into host cell (GO:0030260)	2/33	0.00751376	0.399403	0	0	15.3433	75.0444	VAMP8;GAS6
epithelial tube morphogenesis (GO:0060562)	2/34	0.00796307	0.418923	0	0	14.892	71.9723	CSF1R;MEF2C
keratan sulfate metabolic process (GO:0042339)	2/34	0.00796307	0.414648	0	0	14.892	71.9723	HEXB;HEXA
macromolecule catabolic process (GO:0009057)	2/34	0.00796307	0.41046	0	0	14.892	71.9723	CTSD;LGMN
positive regulation of ERK1 and ERK2 cascade (GO:0070374)	4/201	0.00827461	0.422253	0	0	5.0381	24.1555	NRP1;CSF1R;TREM2;GAS6
positive regulation of ATPase activity (GO:0032781)	2/35	0.0084242	0.425631	0	0	14.4665	69.1016	TMSB4X;PFN1
actin filament bundle organization (GO:0061572)	2/35	0.0084242	0.421458	0	0	14.4665	69.1016	LCP1;AIF1
sulfur compound catabolic process (GO:0044273)	2/35	0.0084242	0.417366	0	0	14.4665	69.1016	HEXB;HEXA
protein kinase B signaling (GO:0043491)	2/35	0.0084242	0.413353	0	0	14.4665	69.1016	GAS6;ZFP36L1
muscle cell differentiation (GO:0042692)	2/36	0.00889706	0.432397	0	0	14.0647	66.414	MBNL1;MEF2C
regulation of muscle cell differentiation (GO:0051147)	2/36	0.00889706	0.428318	0	0	14.0647	66.414	MEF2C;ZFP36L1
regulation of protein activation cascade (GO:2000257)	3/108	0.00899568	0.429018	0	0	7.03235	33.1295	C1QB;C1QA;C1QC
regulation of complement activation (GO:0030449)	3/109	0.00922435	0.43585	0	0	6.96783	32.6506	C1QB;C1QA;C1QC
actin filament bundle assembly (GO:0051017)	2/37	0.00938156	0.439212	0	0	13.6846	63.8934	LCP1;AIF1
positive regulation of multi-organism process (GO:0043902)	2/37	0.00938156	0.435219	0	0	13.6846	63.8934	LY86;CYBA
cellular protein localization (GO:0034613)	5/327	0.00953074	0.438156	0	0	3.87102	18.0127	CTSA;CD63;UNC93B1;CLTC;ERP29
T cell differentiation (GO:0030217)	2/38	0.0098776	0.450048	0	0	13.3245	61.5255	FCER1G;ZFP36L1
clathrin-dependent endocytosis (GO:0072583)	2/39	0.0103851	0.468983	0	0	12.9828	59.2974	CLTC;CLTA
neuron migration (GO:0001764)	2/40	0.0109039	0.488093	0	0	12.6582	57.1979	NRP1;MEF2C
regulation of intracellular transport (GO:0032386)	2/40	0.0109039	0.483849	0	0	12.6582	57.1979	LAMP1;LCP1
sphingolipid metabolic process (GO:0006665)	3/116	0.0109203	0.4804	0	0	6.54736	29.5753	CTSA;HEXB;HEXA
cellular response to peptide (GO:1901653)	2/41	0.011434	0.498697	0	0	12.3495	55.2166	FCGR2B;ZFP36L1
positive regulation of receptor-mediated endocytosis (GO:0048260)	2/41	0.011434	0.494471	0	0	12.3495	55.2166	CD63;DAB2
cytosolic transport (GO:0016482)	3/118	0.0114358	0.490394	0	0	6.43639	28.7771	SNX2;LAMP1;CLTC
regulation of interleukin-6 production (GO:0032675)	2/42	0.0119752	0.509245	0	0	12.0555	53.3444	CYBA;GAS6
negative regulation of protein secretion (GO:0050709)	2/42	0.0119752	0.505037	0	0	12.0555	53.3444	ERP29;FCGR2B
regulation of acute inflammatory response (GO:0002673)	3/121	0.012235	0.511764	0	0	6.27681	27.6396	C1QB;C1QA;C1QC
cellular protein metabolic process (GO:0044267)	6/484	0.0122381	0.507733	0	0	3.1384	13.819	IGFBP4;CTSH;RRBP1;GAS6;ITM2B;LGMN
negative regulation of apoptotic process (GO:0043066)	6/485	0.0123533	0.508377	0	0	3.13193	13.7612	CSF1R;MEF2C;DAB2;CTSH;GAS6;LGMN
regulation of B cell proliferation (GO:0030888)	2/43	0.0125275	0.511422	0	0	11.7751	51.5729	MEF2C;FCGR2B
negative regulation of ERBB signaling pathway (GO:1901185)	2/43	0.0125275	0.507364	0	0	11.7751	51.5729	PTPN18;LGMN
complement activation, classical pathway (GO:0006958)	3/123	0.0127852	0.513725	0	0	6.17475	26.9186	C1QB;C1QA;C1QC
positive regulation of transport (GO:0051050)	2/44	0.0130908	0.521892	0	0	11.5075	49.8947	CD63;DAB2
positive regulation of actin filament bundle assembly (GO:0032233)	2/44	0.0130908	0.517846	0	0	11.5075	49.8947	NRP1;PFN1
humoral immune response mediated by circulating immunoglobulin (GO:0002455)	3/125	0.0133495	0.524017	0	0	6.07595	26.2255	C1QB;C1QA;C1QC
regulation of protein processing (GO:0070613)	3/128	0.0142222	0.554013	0	0	5.93354	25.2351	C1QB;C1QA;C1QC
positive regulation of tumor necrosis factor production (GO:0032760)	2/47	0.0148454	0.57391	0	0	10.773	45.3549	CYBA;PF4
regulation of epithelial cell migration (GO:0010632)	2/48	0.0154516	0.592854	0	0	10.5485	43.9878	CTSH;PFN1
Fc-gamma receptor signaling pathway (GO:0038094)	3/134	0.016063	0.611712	0	0	5.66786	23.4153	FCER1G;ARPC2;FCGR2B
regulation of megakaryocyte differentiation (GO:0045652)	2/49	0.0160683	0.607383	0	0	10.3332	42.6857	MEF2C;PF4
Fc receptor mediated stimulatory signaling pathway (GO:0002431)	3/135	0.0163822	0.614694	0	0	5.62588	23.1311	FCER1G;ARPC2;FCGR2B
regulation of ERK1 and ERK2 cascade (GO:0070372)	4/247	0.0165737	0.617342	0	0	4.09983	16.809	NRP1;CSF1R;TREM2;GAS6
receptor internalization (GO:0031623)	2/50	0.0166955	0.61737	0	0	10.1266	41.4442	FCER1G;CLTC
regulation of blood vessel endothelial cell migration (GO:0043535)	2/50	0.0166955	0.612928	0	0	10.1266	41.4442	MEF2C;TMSB4X
response to cytokine (GO:0034097)	3/138	0.0173613	0.632818	0	0	5.50358	22.3088	BST2;CSF1R;PTPN18
cellular response to growth factor stimulus (GO:0071363)	3/139	0.0176948	0.6404	0	0	5.46398	22.0444	NRP1;MEF2C;ZFP36L1
positive regulation of proteolysis (GO:0045862)	2/52	0.0179806	0.646164	0	0	9.7371	39.1281	CTSH;CTSC
cell morphogenesis involved in differentiation (GO:0000904)	2/54	0.0193064	0.688956	0	0	9.37647	37.0119	NRP1;MEF2C
cellular protein complex assembly (GO:0043623)	3/144	0.0194159	0.68805	0	0	5.27426	20.7894	CLTC;CLTA;CYBA
regulation of protein phosphorylation (GO:0001932)	4/261	0.0198582	0.698871	0	0	3.87992	15.2059	CSF1R;DAB2;ERP29;GAS6
regulation of secretion by cell (GO:1903530)	2/56	0.0206721	0.722532	0	0	9.04159	35.0721	VAMP8;MEF2C
cellular defense response (GO:0006968)	2/56	0.0206721	0.717617	0	0	9.04159	35.0721	CX3CR1;TYROBP
phosphatidylinositol-mediated signaling (GO:0048015)	2/56	0.0206721	0.712768	0	0	9.04159	35.0721	CSF1R;ZFP36L1
regulation of hyaluronan biosynthetic process (GO:1900125)	1/6	0.0234699	0.803806	0	0	42.1941	158.314	CLTC
regulation of glomerular filtration (GO:0003093)	1/6	0.0234699	0.798447	0	0	42.1941	158.314	GAS6
positive regulation of axon guidance (GO:1902669)	1/6	0.0234699	0.793159	0	0	42.1941	158.314	NRP1
granzyme-mediated apoptotic signaling pathway (GO:0008626)	1/6	0.0234699	0.787941	0	0	42.1941	158.314	LAMP1
regulation of macrophage apoptotic process (GO:2000109)	1/6	0.0234699	0.782791	0	0	42.1941	158.314	MEF2C
regulation of keratinocyte apoptotic process (GO:1902172)	1/6	0.0234699	0.777708	0	0	42.1941	158.314	ZFP36L1
B cell chemotaxis (GO:0035754)	1/6	0.0234699	0.772691	0	0	42.1941	158.314	GAS6
negative regulation of erythrocyte differentiation (GO:0045647)	1/6	0.0234699	0.767738	0	0	42.1941	158.314	ZFP36L1
lipoxin biosynthetic process (GO:2001301)	1/6	0.0234699	0.762848	0	0	42.1941	158.314	LTC4S
positive regulation of ATP biosynthetic process (GO:2001171)	1/6	0.0234699	0.758019	0	0	42.1941	158.314	TMSB4X
negative regulation of acute inflammatory response (GO:0002674)	1/6	0.0234699	0.753252	0	0	42.1941	158.314	FCGR2B
positive regulation of receptor binding (GO:1900122)	1/6	0.0234699	0.748544	0	0	42.1941	158.314	NRP1
positive regulation of podosome assembly (GO:0071803)	1/6	0.0234699	0.743895	0	0	42.1941	158.314	LCP1
positive regulation of humoral immune response (GO:0002922)	1/6	0.0234699	0.739303	0	0	42.1941	158.314	FCGR2B
cardiac ventricle formation (GO:0003211)	1/6	0.0234699	0.734767	0	0	42.1941	158.314	MEF2C
positive regulation of clathrin-dependent endocytosis (GO:2000370)	1/6	0.0234699	0.730287	0	0	42.1941	158.314	DAB2
positive regulation of cardiac muscle tissue development (GO:0055025)	1/6	0.0234699	0.725861	0	0	42.1941	158.314	MEF2C
regulation of dendritic cell chemotaxis (GO:2000508)	1/6	0.0234699	0.721488	0	0	42.1941	158.314	GAS6
retinal ganglion cell axon guidance (GO:0031290)	1/6	0.0234699	0.717168	0	0	42.1941	158.314	NRP1
surfactant homeostasis (GO:0043129)	1/6	0.0234699	0.712899	0	0	42.1941	158.314	CTSH
negative regulation of cell cycle phase transition (GO:1901988)	1/6	0.0234699	0.708681	0	0	42.1941	158.314	ZFP36L1
negative regulation of interleukin-6 secretion (GO:1900165)	1/6	0.0234699	0.704512	0	0	42.1941	158.314	GAS6
negative regulation of leukocyte degranulation (GO:0043301)	1/6	0.0234699	0.700392	0	0	42.1941	158.314	FCGR2B
chemical homeostasis within a tissue (GO:0048875)	1/6	0.0234699	0.69632	0	0	42.1941	158.314	CTSH
regulation of stress fiber assembly (GO:0051492)	2/60	0.0235204	0.693783	0	0	8.43882	31.6446	NRP1;PFN1
vesicle coating (GO:0006901)	2/63	0.0257562	0.755368	0	0	8.03697	29.4079	CTSZ;CTSC
COPII vesicle coating (GO:0048208)	2/63	0.0257562	0.751051	0	0	8.03697	29.4079	CTSZ;CTSC
vesicle targeting, rough ER to cis-Golgi (GO:0048207)	2/63	0.0257562	0.746784	0	0	8.03697	29.4079	CTSZ;CTSC
negative regulation of neuron apoptotic process (GO:0043524)	2/63	0.0257562	0.742565	0	0	8.03697	29.4079	MEF2C;LGMN
positive regulation of cell proliferation (GO:0008284)	5/424	0.0262452	0.752411	0	0	2.98543	10.8678	CSF1R;MEF2C;CTSH;GAS6;AIF1
regulation of myeloid cell differentiation (GO:0045637)	2/65	0.027293	0.778078	0	0	7.78968	28.0516	MEF2C;PF4
negative regulation of blood vessel morphogenesis (GO:2000181)	2/65	0.027293	0.773756	0	0	7.78968	28.0516	STAB1;PF4
substrate-dependent cell migration, cell extension (GO:0006930)	1/7	0.0273284	0.770479	0	0	36.1664	130.193	NRP1
membrane fusion involved in viral entry into host cell (GO:0039663)	1/7	0.0273284	0.766245	0	0	36.1664	130.193	GAS6
intracellular sterol transport (GO:0032366)	1/7	0.0273284	0.762058	0	0	36.1664	130.193	NPC2
negative regulation of macrophage activation (GO:0043031)	1/7	0.0273284	0.757917	0	0	36.1664	130.193	FCGR2B
cellular response to interferon-alpha (GO:0035457)	1/7	0.0273284	0.75382	0	0	36.1664	130.193	GAS6
regulation of dendritic cell differentiation (GO:2001198)	1/7	0.0273284	0.749767	0	0	36.1664	130.193	FCGR2B
negative regulation of glial cell apoptotic process (GO:0034351)	1/7	0.0273284	0.745758	0	0	36.1664	130.193	GAS6
positive regulation of dendritic cell chemotaxis (GO:2000510)	1/7	0.0273284	0.741791	0	0	36.1664	130.193	GAS6
regulation of dendritic spine maintenance (GO:1902950)	1/7	0.0273284	0.737866	0	0	36.1664	130.193	FCGR2B
negative regulation of interleukin-8 secretion (GO:2000483)	1/7	0.0273284	0.733982	0	0	36.1664	130.193	TMSB4X
positive regulation of mast cell degranulation (GO:0043306)	1/7	0.0273284	0.73014	0	0	36.1664	130.193	VAMP8
melanocyte differentiation (GO:0030318)	1/7	0.0273284	0.726337	0	0	36.1664	130.193	MEF2C
cytoplasmic sequestering of NF-kappaB (GO:0007253)	1/7	0.0273284	0.722573	0	0	36.1664	130.193	TMSB4X
negative regulation of dendritic cell apoptotic process (GO:2000669)	1/7	0.0273284	0.718849	0	0	36.1664	130.193	GAS6
fusion of virus membrane with host plasma membrane (GO:0019064)	1/7	0.0273284	0.715162	0	0	36.1664	130.193	GAS6
epithelial cell differentiation involved in kidney development (GO:0035850)	1/7	0.0273284	0.711514	0	0	36.1664	130.193	MEF2C
lens fiber cell differentiation (GO:0070306)	1/7	0.0273284	0.707902	0	0	36.1664	130.193	MAF
negative regulation of glycoprotein biosynthetic process (GO:0010561)	1/7	0.0273284	0.704327	0	0	36.1664	130.193	ITM2B
regulation of RNA polymerase II regulatory region sequence-specific DNA binding (GO:1903025)	1/7	0.0273284	0.700787	0	0	36.1664	130.193	TMSB4X
positive regulation of myeloid cell apoptotic process (GO:0033034)	1/7	0.0273284	0.697283	0	0	36.1664	130.193	MEF2C
regulation of Wnt signaling pathway, planar cell polarity pathway (GO:2000095)	1/7	0.0273284	0.693814	0	0	36.1664	130.193	DAB2
heme catabolic process (GO:0042167)	1/7	0.0273284	0.69038	0	0	36.1664	130.193	BLVRB
vascular endothelial growth factor signaling pathway (GO:0038084)	1/7	0.0273284	0.686979	0	0	36.1664	130.193	NRP1
negative regulation of nitrogen compound metabolic process (GO:0051172)	1/7	0.0273284	0.683611	0	0	36.1664	130.193	CLTC
microglial cell activation (GO:0001774)	1/7	0.0273284	0.680276	0	0	36.1664	130.193	AIF1
porphyrin-containing compound catabolic process (GO:0006787)	1/7	0.0273284	0.676974	0	0	36.1664	130.193	BLVRB
regulation of Cdc42 protein signal transduction (GO:0032489)	1/7	0.0273284	0.673704	0	0	36.1664	130.193	NRP1
positive regulation of MAPK cascade (GO:0043410)	4/289	0.0275663	0.676301	0	0	3.50401	12.5835	NRP1;CSF1R;TREM2;GAS6
negative regulation of protein binding (GO:0032091)	2/67	0.0288659	0.704798	0	0	7.55715	26.7908	DAB2;CTSZ
response to interferon-gamma (GO:0034341)	2/68	0.0296657	0.720877	0	0	7.44602	26.1933	BST2;AIF1
COPII-coated vesicle budding (GO:0090114)	2/68	0.0296657	0.717461	0	0	7.44602	26.1933	CTSZ;CTSC
regulation of endocytosis (GO:0030100)	2/69	0.0304744	0.733541	0	0	7.3381	25.6164	CD63;DAB2
negative regulation of angiogenesis (GO:0016525)	2/69	0.0304744	0.730097	0	0	7.3381	25.6164	STAB1;PF4
positive regulation of hydrolase activity (GO:0051345)	3/172	0.0307119	0.73235	0	0	4.41566	15.3802	RGS10;CTSH;PFN1
positive regulation of monocyte differentiation (GO:0045657)	1/8	0.0311718	0.739858	0	0	31.6456	109.755	ZFP36L1
regulation of vascular associated smooth muscle cell migration (GO:1904752)	1/8	0.0311718	0.736433	0	0	31.6456	109.755	MEF2C
Golgi to lysosome transport (GO:0090160)	1/8	0.0311718	0.733039	0	0	31.6456	109.755	LAMP1
positive regulation of macrophage differentiation (GO:0045651)	1/8	0.0311718	0.729676	0	0	31.6456	109.755	PF4
neuron projection extension involved in neuron projection guidance (GO:1902284)	1/8	0.0311718	0.726345	0	0	31.6456	109.755	NRP1
regulation of fibroblast apoptotic process (GO:2000269)	1/8	0.0311718	0.723043	0	0	31.6456	109.755	GAS6
defense response to protozoan (GO:0042832)	1/8	0.0311718	0.719771	0	0	31.6456	109.755	PF4
mRNA cleavage (GO:0006379)	1/8	0.0311718	0.716529	0	0	31.6456	109.755	RNASE4
regulation of chaperone-mediated autophagy (GO:1904714)	1/8	0.0311718	0.713316	0	0	31.6456	109.755	CTSA
negative regulation of interleukin-1 production (GO:0032692)	1/8	0.0311718	0.710132	0	0	31.6456	109.755	GAS6
basement membrane organization (GO:0071711)	1/8	0.0311718	0.706975	0	0	31.6456	109.755	CTSS
negative regulation of leukocyte mediated cytotoxicity (GO:0001911)	1/8	0.0311718	0.703847	0	0	31.6456	109.755	FCGR2B
positive regulation of behavior (GO:0048520)	1/8	0.0311718	0.700747	0	0	31.6456	109.755	MEF2C
regulation of MHC class II biosynthetic process (GO:0045346)	1/8	0.0311718	0.697673	0	0	31.6456	109.755	PF4
nuclear-transcribed mRNA catabolic process, deadenylation-independent decay (GO:0031086)	1/8	0.0311718	0.694626	0	0	31.6456	109.755	ZFP36L1
coronary vasculature morphogenesis (GO:0060977)	1/8	0.0311718	0.691606	0	0	31.6456	109.755	NRP1
actin filament network formation (GO:0051639)	1/8	0.0311718	0.688612	0	0	31.6456	109.755	LCP1
regulation of ATP biosynthetic process (GO:2001169)	1/8	0.0311718	0.685644	0	0	31.6456	109.755	TMSB4X
positive regulation of early endosome to late endosome transport (GO:2000643)	1/8	0.0311718	0.682702	0	0	31.6456	109.755	DAB2
regulation of dendritic cell antigen processing and presentation (GO:0002604)	1/8	0.0311718	0.679784	0	0	31.6456	109.755	FCGR2B
axon extension involved in axon guidance (GO:0048846)	1/8	0.0311718	0.676891	0	0	31.6456	109.755	NRP1
positive regulation of cAMP-mediated signaling (GO:0043950)	1/8	0.0311718	0.674023	0	0	31.6456	109.755	PF4
positive regulation of chemokine secretion (GO:0090197)	1/8	0.0311718	0.671179	0	0	31.6456	109.755	CSF1R
positive regulation of protein homodimerization activity (GO:0090073)	1/8	0.0311718	0.668359	0	0	31.6456	109.755	MEF2C
regulation of toll-like receptor 2 signaling pathway (GO:0034135)	1/8	0.0311718	0.665563	0	0	31.6456	109.755	CYBA
cell junction maintenance (GO:0034331)	1/8	0.0311718	0.662789	0	0	31.6456	109.755	CSF1R
regulation of chemokine secretion (GO:0090196)	1/8	0.0311718	0.660039	0	0	31.6456	109.755	CSF1R
positive regulation of non-canonical Wnt signaling pathway (GO:2000052)	1/8	0.0311718	0.657312	0	0	31.6456	109.755	DAB2
endochondral ossification (GO:0001958)	1/8	0.0311718	0.654607	0	0	31.6456	109.755	MEF2C
protein localization to endosome (GO:0036010)	1/8	0.0311718	0.651924	0	0	31.6456	109.755	NRP1
early endosome to Golgi transport (GO:0034498)	1/8	0.0311718	0.649263	0	0	31.6456	109.755	SNX2
positive regulation of endothelial cell migration (GO:0010595)	2/70	0.0312917	0.649112	0	0	7.23327	25.059	NRP1;TMSB4X
vascular endothelial growth factor receptor signaling pathway (GO:0048010)	2/70	0.0312917	0.646484	0	0	7.23327	25.059	NRP1;CYBA
regulation of cation channel activity (GO:2001257)	2/71	0.0321177	0.660874	0	0	7.1314	24.5202	MEF2C;CTSS
positive regulation of lymphocyte proliferation (GO:0050671)	2/71	0.0321177	0.65822	0	0	7.1314	24.5202	MEF2C;AIF1
regulation of angiogenesis (GO:0045765)	3/177	0.0330243	0.674092	0	0	4.29092	14.6343	STAB1;CTSH;PF4
positive regulation of cell motility (GO:2000147)	3/179	0.0339741	0.690716	0	0	4.24298	14.3504	CSF1R;DAB2;CTSH
ER to Golgi vesicle-mediated transport (GO:0006888)	3/180	0.0344543	0.697699	0	0	4.21941	14.2115	CTSZ;GAS6;CTSC
positive regulation of defense response (GO:0031349)	2/74	0.0346468	0.698824	0	0	6.84229	23.0075	MEF2C;CYBA
negative regulation of NIK/NF-kappaB signaling (GO:1901223)	1/9	0.0350001	0.703172	0	0	28.1294	94.3011	TMSB4X
negative regulation of phagocytosis (GO:0050765)	1/9	0.0350001	0.700415	0	0	28.1294	94.3011	FCGR2B
actin crosslink formation (GO:0051764)	1/9	0.0350001	0.697679	0	0	28.1294	94.3011	LCP1
regulation of amyloid precursor protein biosynthetic process (GO:0042984)	1/9	0.0350001	0.694964	0	0	28.1294	94.3011	ITM2B
regulation of interleukin-1 secretion (GO:0050704)	1/9	0.0350001	0.69227	0	0	28.1294	94.3011	GAS6
endothelial cell chemotaxis (GO:0035767)	1/9	0.0350001	0.689597	0	0	28.1294	94.3011	NRP1
toll-like receptor 3 signaling pathway (GO:0034138)	1/9	0.0350001	0.686945	0	0	28.1294	94.3011	UNC93B1
regulation of microtubule-based movement (GO:0060632)	1/9	0.0350001	0.684313	0	0	28.1294	94.3011	LAMP1
mature B cell differentiation involved in immune response (GO:0002313)	1/9	0.0350001	0.681701	0	0	28.1294	94.3011	FCGR2B
positive regulation of leukocyte apoptotic process (GO:2000108)	1/9	0.0350001	0.679109	0	0	28.1294	94.3011	MEF2C
B cell homeostasis (GO:0001782)	1/9	0.0350001	0.676537	0	0	28.1294	94.3011	MEF2C
endosome to melanosome transport (GO:0035646)	1/9	0.0350001	0.673984	0	0	28.1294	94.3011	CD63
endosome to pigment granule transport (GO:0043485)	1/9	0.0350001	0.67145	0	0	28.1294	94.3011	CD63
muscle cell fate commitment (GO:0042693)	1/9	0.0350001	0.668935	0	0	28.1294	94.3011	MEF2C
virion attachment to host cell (GO:0019062)	1/9	0.0350001	0.666439	0	0	28.1294	94.3011	GAS6
regulation of skeletal muscle cell differentiation (GO:2001014)	1/9	0.0350001	0.663962	0	0	28.1294	94.3011	MEF2C
sympathetic ganglion development (GO:0061549)	1/9	0.0350001	0.661503	0	0	28.1294	94.3011	NRP1
antigen processing and presentation of exogenous peptide antigen via MHC class I, TAP-dependent (GO:0002479)	2/75	0.0355065	0.668597	0	0	6.75105	22.5353	VAMP8;CYBA
regulation of actin cytoskeleton organization (GO:0032956)	2/75	0.0355065	0.666139	0	0	6.75105	22.5353	BST2;CSF1R
regulation of defense response (GO:0031347)	2/75	0.0355065	0.663699	0	0	6.75105	22.5353	TMSB4X;FCGR2B
hemopoiesis (GO:0030097)	2/76	0.0363746	0.677443	0	0	6.66223	22.0778	CSF1R;PLD4
regulation of cell migration (GO:0030334)	4/316	0.0364861	0.677049	0	0	3.20461	10.6099	BST2;CSF1R;DAB2;CTSH
positive regulation of cytoskeleton organization (GO:0051495)	2/77	0.0372508	0.688734	0	0	6.5757	21.6346	NRP1;PFN1
extracellular matrix disassembly (GO:0022617)	2/78	0.0381351	0.702539	0	0	6.4914	21.2049	LCP1;CTSS
ganglion development (GO:0061548)	1/10	0.0388136	0.712467	0	0	25.3165	82.2528	NRP1
cytochrome complex assembly (GO:0017004)	1/10	0.0388136	0.709913	0	0	25.3165	82.2528	CYBA
3'-UTR-mediated mRNA destabilization (GO:0061158)	1/10	0.0388136	0.707378	0	0	25.3165	82.2528	ZFP36L1
superoxide anion generation (GO:0042554)	1/10	0.0388136	0.70486	0	0	25.3165	82.2528	CYBA
positive regulation of cytoplasmic transport (GO:1903651)	1/10	0.0388136	0.702361	0	0	25.3165	82.2528	DAB2
regulation of podosome assembly (GO:0071801)	1/10	0.0388136	0.699879	0	0	25.3165	82.2528	LCP1
response to acidic pH (GO:0010447)	1/10	0.0388136	0.697415	0	0	25.3165	82.2528	CTSS
cell-cell junction maintenance (GO:0045217)	1/10	0.0388136	0.694968	0	0	25.3165	82.2528	CSF1R
positive regulation of cardiac muscle cell differentiation (GO:2000727)	1/10	0.0388136	0.692538	0	0	25.3165	82.2528	MEF2C
regulation of mRNA 3'-end processing (GO:0031440)	1/10	0.0388136	0.690125	0	0	25.3165	82.2528	ZFP36L1
protein kinase A signaling (GO:0010737)	1/10	0.0388136	0.687728	0	0	25.3165	82.2528	LCP1
regulation of immunoglobulin production (GO:0002637)	1/10	0.0388136	0.685349	0	0	25.3165	82.2528	FCGR2B
regulation of granulocyte differentiation (GO:0030852)	1/10	0.0388136	0.682986	0	0	25.3165	82.2528	C1QC
negative regulation of B cell proliferation (GO:0030889)	1/10	0.0388136	0.680638	0	0	25.3165	82.2528	FCGR2B
sequestering of actin monomers (GO:0042989)	1/10	0.0388136	0.678308	0	0	25.3165	82.2528	TMSB4X
regulation of dendritic cell apoptotic process (GO:2000668)	1/10	0.0388136	0.675992	0	0	25.3165	82.2528	GAS6
regulation of plasminogen activation (GO:0010755)	1/10	0.0388136	0.673693	0	0	25.3165	82.2528	CTSZ
smooth muscle cell differentiation (GO:0051145)	1/10	0.0388136	0.671409	0	0	25.3165	82.2528	MEF2C
intracellular cholesterol transport (GO:0032367)	1/10	0.0388136	0.669141	0	0	25.3165	82.2528	NPC2
protein complex assembly (GO:0006461)	3/189	0.0389345	0.668966	0	0	4.01849	13.0435	SNX2;CTSZ;CTSC
cytokine-mediated signaling pathway (GO:0019221)	6/633	0.0390517	0.668728	0	0	2.39966	7.78179	BST2;CSF1R;TMSB4X;F13A1;LCP1;PF4
protein transport (GO:0015031)	4/326	0.0401672	0.685529	0	0	3.10631	9.98588	CTSA;UNC93B1;CLTC;ERP29
positive regulation of intracellular signal transduction (GO:1902533)	5/479	0.0410565	0.69837	0	0	2.64264	8.43743	BST2;CSF1R;TREM2;GAS6;PF4
retrograde transport, endosome to Golgi (GO:0042147)	2/82	0.0417518	0.707838	0	0	6.17475	19.6111	SNX2;CLTC
negative regulation of binding (GO:0051100)	2/82	0.0417518	0.705494	0	0	6.17475	19.6111	DAB2;CTSZ
negative regulation of leukocyte activation (GO:0002695)	1/11	0.0426122	0.717657	0	0	23.015	72.6264	FCGR2B
mononuclear cell differentiation (GO:1903131)	1/11	0.0426122	0.715296	0	0	23.015	72.6264	CSF1R
positive regulation of leukocyte degranulation (GO:0043302)	1/11	0.0426122	0.712951	0	0	23.015	72.6264	LAMP1
regulation of vascular endothelial growth factor signaling pathway (GO:1900746)	1/11	0.0426122	0.710621	0	0	23.015	72.6264	CD63
T cell differentiation in thymus (GO:0033077)	1/11	0.0426122	0.708306	0	0	23.015	72.6264	ZFP36L1
angiotensin maturation (GO:0002003)	1/11	0.0426122	0.706006	0	0	23.015	72.6264	CTSZ
negative regulation of chemotaxis (GO:0050922)	1/11	0.0426122	0.703721	0	0	23.015	72.6264	AIF1
myeloid cell activation involved in immune response (GO:0002275)	1/11	0.0426122	0.701451	0	0	23.015	72.6264	FCER1G
regulation of integrin-mediated signaling pathway (GO:2001044)	1/11	0.0426122	0.699196	0	0	23.015	72.6264	CD63
L-serine metabolic process (GO:0006563)	1/11	0.0426122	0.696955	0	0	23.015	72.6264	SERINC3
regulation of cardiac muscle cell differentiation (GO:2000725)	1/11	0.0426122	0.694728	0	0	23.015	72.6264	MEF2C
negative regulation of peptide secretion (GO:0002792)	1/11	0.0426122	0.692516	0	0	23.015	72.6264	ERP29
monocyte differentiation (GO:0030224)	1/11	0.0426122	0.690317	0	0	23.015	72.6264	CSF1R
transcytosis (GO:0045056)	1/11	0.0426122	0.688133	0	0	23.015	72.6264	CLTC
negative regulation of cell division (GO:0051782)	1/11	0.0426122	0.685962	0	0	23.015	72.6264	TXNIP
hepatocyte growth factor receptor signaling pathway (GO:0048012)	1/11	0.0426122	0.683805	0	0	23.015	72.6264	NRP1
macrophage differentiation (GO:0030225)	1/11	0.0426122	0.681661	0	0	23.015	72.6264	CSF1R
icosanoid biosynthetic process (GO:0046456)	1/11	0.0426122	0.679531	0	0	23.015	72.6264	LTC4S
negative regulation of neuron death (GO:1901215)	2/83	0.0426754	0.678419	0	0	6.10035	19.2413	MEF2C;LGMN
cellular response to molecule of bacterial origin (GO:0071219)	2/84	0.0436067	0.691072	0	0	6.02773	18.8821	MEF2C;FCGR2B
regulation of peptidyl-tyrosine phosphorylation (GO:0050730)	2/85	0.0445456	0.703766	0	0	5.95681	18.5331	NRP1;TREM2
cellular response to fluid shear stress (GO:0071498)	1/12	0.0463959	0.730736	0	0	21.097	64.7794	MEF2C
regulation of skeletal muscle tissue development (GO:0048641)	1/12	0.0463959	0.728487	0	0	21.097	64.7794	MEF2C
positive regulation of peptidase activity (GO:0010952)	1/12	0.0463959	0.726253	0	0	21.097	64.7794	CTSH
negative regulation of vascular smooth muscle cell proliferation (GO:1904706)	1/12	0.0463959	0.724032	0	0	21.097	64.7794	MEF2C
regulation of protein import into nucleus, translocation (GO:0033158)	1/12	0.0463959	0.721824	0	0	21.097	64.7794	GAS6
carbohydrate derivative transport (GO:1901264)	1/12	0.0463959	0.71963	0	0	21.097	64.7794	NPC2
endochondral bone morphogenesis (GO:0060350)	1/12	0.0463959	0.71745	0	0	21.097	64.7794	MEF2C
positive regulation of skeletal muscle tissue development (GO:0048643)	1/12	0.0463959	0.715282	0	0	21.097	64.7794	MEF2C
negative regulation of interleukin-1 secretion (GO:0050711)	1/12	0.0463959	0.713128	0	0	21.097	64.7794	GAS6
serine family amino acid biosynthetic process (GO:0009070)	1/12	0.0463959	0.710986	0	0	21.097	64.7794	SERINC3
regulation of angiotensin levels in blood (GO:0002002)	1/12	0.0463959	0.708858	0	0	21.097	64.7794	CTSZ
regulation of vascular endothelial cell proliferation (GO:1905562)	1/12	0.0463959	0.706742	0	0	21.097	64.7794	MEF2C
regulation of bone remodeling (GO:0046850)	1/12	0.0463959	0.704638	0	0	21.097	64.7794	CSF1R
positive regulation of cardiocyte differentiation (GO:1905209)	1/12	0.0463959	0.702547	0	0	21.097	64.7794	MEF2C
positive regulation of ruffle assembly (GO:1900029)	1/12	0.0463959	0.700469	0	0	21.097	64.7794	PFN1
negative regulation of androgen receptor signaling pathway (GO:0060766)	1/12	0.0463959	0.698402	0	0	21.097	64.7794	DAB2
negative regulation of leukocyte apoptotic process (GO:2000107)	1/12	0.0463959	0.696348	0	0	21.097	64.7794	GAS6
regulation of protein localization to cell periphery (GO:1904375)	1/12	0.0463959	0.694306	0	0	21.097	64.7794	VAMP8
positive regulation of SMAD protein import into nucleus (GO:0060391)	1/12	0.0463959	0.692276	0	0	21.097	64.7794	DAB2
Wnt signaling pathway, planar cell polarity pathway (GO:0060071)	2/88	0.047407	0.7053	0	0	5.75374	17.5431	CLTC;PFN1
regulation of establishment of planar polarity (GO:0090175)	2/89	0.0483755	0.717617	0	0	5.68909	17.2309	CLTC;PFN1
regulation of neuron apoptotic process (GO:0043523)	2/89	0.0483755	0.715537	0	0	5.68909	17.2309	MEF2C;LGMN
intracellular protein transport (GO:0006886)	4/347	0.0485658	0.716275	0	0	2.91832	8.82745	CTSA;UNC93B1;CLTC;ERP29
cell-matrix adhesion (GO:0007160)	2/90	0.0493512	0.725761	0	0	5.62588	16.9271	CD63;LYVE1
positive regulation of response to external stimulus (GO:0032103)	2/90	0.0493512	0.723676	0	0	5.62588	16.9271	LY86;CYBA
regulation of endothelial cell chemotaxis (GO:2001026)	1/13	0.0501649	0.7335	0	0	19.4742	58.2754	TMSB4X
cellular response to low-density lipoprotein particle stimulus (GO:0071404)	1/13	0.0501649	0.731404	0	0	19.4742	58.2754	FCER1G
regulation of plasma membrane bounded cell projection organization (GO:0120035)	1/13	0.0501649	0.729321	0	0	19.4742	58.2754	FCGR2B
positive regulation of cardiac muscle cell proliferation (GO:0060045)	1/13	0.0501649	0.727249	0	0	19.4742	58.2754	MEF2C
positive regulation of lamellipodium assembly (GO:0010592)	1/13	0.0501649	0.725189	0	0	19.4742	58.2754	ARPC2
embryonic appendage morphogenesis (GO:0035113)	1/13	0.0501649	0.72314	0	0	19.4742	58.2754	MBNL1
regulation of neurotransmitter transport (GO:0051588)	1/13	0.0501649	0.721103	0	0	19.4742	58.2754	MEF2C
regulation of NMDA receptor activity (GO:2000310)	1/13	0.0501649	0.719077	0	0	19.4742	58.2754	MEF2C
mammary gland epithelium development (GO:0061180)	1/13	0.0501649	0.717063	0	0	19.4742	58.2754	CSF1R
semaphorin-plexin signaling pathway involved in neuron projection guidance (GO:1902285)	1/13	0.0501649	0.71506	0	0	19.4742	58.2754	NRP1
regulation of biomineral tissue development (GO:0070167)	1/13	0.0501649	0.713068	0	0	19.4742	58.2754	GAS6
regulation of cytolysis (GO:0042268)	1/13	0.0501649	0.711088	0	0	19.4742	58.2754	PF4
regulation of axon guidance (GO:1902667)	1/13	0.0501649	0.709118	0	0	19.4742	58.2754	NRP1
positive regulation of endothelial cell chemotaxis (GO:2001028)	1/13	0.0501649	0.707159	0	0	19.4742	58.2754	TMSB4X
regulation of cAMP metabolic process (GO:0030814)	1/13	0.0501649	0.705211	0	0	19.4742	58.2754	PF4
B cell activation involved in immune response (GO:0002312)	1/13	0.0501649	0.703274	0	0	19.4742	58.2754	FCGR2B
negative regulation of interleukin-10 production (GO:0032693)	1/13	0.0501649	0.701347	0	0	19.4742	58.2754	FCGR2B
toll-like receptor 9 signaling pathway (GO:0034162)	1/13	0.0501649	0.699431	0	0	19.4742	58.2754	UNC93B1
branching involved in blood vessel morphogenesis (GO:0001569)	1/14	0.0539192	0.749727	0	0	18.0832	52.8078	NRP1
cellular response to osmotic stress (GO:0071470)	1/14	0.0539192	0.747689	0	0	18.0832	52.8078	ZFP36L1
neutrophil activation (GO:0042119)	1/14	0.0539192	0.745663	0	0	18.0832	52.8078	FCER1G
Golgi to vacuole transport (GO:0006896)	1/14	0.0539192	0.743648	0	0	18.0832	52.8078	LAMP1
regulation of nuclear-transcribed mRNA catabolic process, deadenylation-dependent decay (GO:1900151)	1/14	0.0539192	0.741643	0	0	18.0832	52.8078	ZFP36L1
positive regulation of myoblast differentiation (GO:0045663)	1/14	0.0539192	0.73965	0	0	18.0832	52.8078	MEF2C
regulation of synapse organization (GO:0050807)	1/14	0.0539192	0.737667	0	0	18.0832	52.8078	MEF2C
positive regulation of response to cytokine stimulus (GO:0060760)	1/14	0.0539192	0.735694	0	0	18.0832	52.8078	GAS6
regulation of monocyte differentiation (GO:0045655)	1/14	0.0539192	0.733732	0	0	18.0832	52.8078	ZFP36L1
positive regulation of purine nucleotide metabolic process (GO:1900544)	1/14	0.0539192	0.731781	0	0	18.0832	52.8078	PF4
negative regulation of secretion (GO:0051048)	1/14	0.0539192	0.72984	0	0	18.0832	52.8078	VAMP8
regulation of lymphocyte differentiation (GO:0045619)	1/14	0.0539192	0.727909	0	0	18.0832	52.8078	ZFP36L1
regulation of adaptive immune response (GO:0002819)	1/14	0.0539192	0.725989	0	0	18.0832	52.8078	FCGR2B
negative regulation of biomineral tissue development (GO:0070168)	1/14	0.0539192	0.724078	0	0	18.0832	52.8078	GAS6
cell migration involved in sprouting angiogenesis (GO:0002042)	1/14	0.0539192	0.722178	0	0	18.0832	52.8078	NRP1
regulation of B cell activation (GO:0050864)	2/95	0.0543354	0.725848	0	0	5.32978	15.5234	FCGR2B;ZFP36L1
protein oligomerization (GO:0051259)	3/217	0.0546598	0.728275	0	0	3.49997	10.1731	FCER1G;SNX2;EHD4
cellular response to organonitrogen compound (GO:0071417)	2/97	0.0563772	0.749201	0	0	5.21989	15.0108	MEF2C;ZFP36L1
response to molecule of bacterial origin (GO:0002237)	2/98	0.0574082	0.760919	0	0	5.16662	14.764	FCGR2B;PF4
myotube differentiation (GO:0014902)	1/15	0.0576588	0.762262	0	0	16.8776	48.1555	MEF2C
neural crest cell differentiation (GO:0014033)	1/15	0.0576588	0.760292	0	0	16.8776	48.1555	MEF2C
vitamin D metabolic process (GO:0042359)	1/15	0.0576588	0.758332	0	0	16.8776	48.1555	LGMN
regulation of B cell differentiation (GO:0045577)	1/15	0.0576588	0.756383	0	0	16.8776	48.1555	ZFP36L1
autonomic nervous system development (GO:0048483)	1/15	0.0576588	0.754444	0	0	16.8776	48.1555	NRP1
substrate-dependent cell migration (GO:0006929)	1/15	0.0576588	0.752514	0	0	16.8776	48.1555	NRP1
lipoxygenase pathway (GO:0019372)	1/15	0.0576588	0.750594	0	0	16.8776	48.1555	LTC4S
unsaturated fatty acid biosynthetic process (GO:0006636)	1/15	0.0576588	0.748684	0	0	16.8776	48.1555	LTC4S
intracellular lipid transport (GO:0032365)	1/15	0.0576588	0.746784	0	0	16.8776	48.1555	NPC2
cardiac muscle cell differentiation (GO:0055007)	1/15	0.0576588	0.744894	0	0	16.8776	48.1555	MEF2C
negative regulation of protein processing (GO:0010955)	1/15	0.0576588	0.743013	0	0	16.8776	48.1555	CTSZ
regulation of lymphocyte proliferation (GO:0050670)	1/15	0.0576588	0.741141	0	0	16.8776	48.1555	LST1
positive regulation of protein export from nucleus (GO:0046827)	1/15	0.0576588	0.739279	0	0	16.8776	48.1555	GAS6
regulation of clathrin-dependent endocytosis (GO:2000369)	1/15	0.0576588	0.737426	0	0	16.8776	48.1555	DAB2
cellular response to corticosteroid stimulus (GO:0071384)	1/15	0.0576588	0.735582	0	0	16.8776	48.1555	ZFP36L1
cellular response to transforming growth factor beta stimulus (GO:0071560)	2/100	0.0594898	0.757048	0	0	5.06329	14.2884	MEF2C;ZFP36L1
negative regulation of NF-kappaB import into nucleus (GO:0042347)	1/16	0.0613839	0.779209	0	0	15.8228	44.1552	TMSB4X
positive regulation of nuclear-transcribed mRNA catabolic process, deadenylation-dependent decay (GO:1900153)	1/16	0.0613839	0.777275	0	0	15.8228	44.1552	ZFP36L1
regulation of SMAD protein import into nucleus (GO:0060390)	1/16	0.0613839	0.775351	0	0	15.8228	44.1552	DAB2
positive regulation of cyclic nucleotide metabolic process (GO:0030801)	1/16	0.0613839	0.773437	0	0	15.8228	44.1552	PF4
positive regulation of cardiac muscle tissue growth (GO:0055023)	1/16	0.0613839	0.771532	0	0	15.8228	44.1552	MEF2C
regulation of protein homodimerization activity (GO:0043496)	1/16	0.0613839	0.769636	0	0	15.8228	44.1552	MEF2C
G-protein coupled acetylcholine receptor signaling pathway (GO:0007213)	1/16	0.0613839	0.76775	0	0	15.8228	44.1552	RGS10
regulation of stem cell proliferation (GO:0072091)	1/16	0.0613839	0.765872	0	0	15.8228	44.1552	ZFP36L1
cytoplasmic sequestering of transcription factor (GO:0042994)	1/16	0.0613839	0.764004	0	0	15.8228	44.1552	TMSB4X
regulation of reactive oxygen species biosynthetic process (GO:1903426)	1/16	0.0613839	0.762146	0	0	15.8228	44.1552	CYBA
positive regulation of G1/S transition of mitotic cell cycle (GO:1900087)	1/16	0.0613839	0.760296	0	0	15.8228	44.1552	AIF1
sympathetic nervous system development (GO:0048485)	1/16	0.0613839	0.758455	0	0	15.8228	44.1552	NRP1
artery development (GO:0060840)	1/16	0.0613839	0.756623	0	0	15.8228	44.1552	NRP1
positive regulation of lymphocyte differentiation (GO:0045621)	1/16	0.0613839	0.7548	0	0	15.8228	44.1552	GAS6
extracellular matrix assembly (GO:0085029)	1/16	0.0613839	0.752985	0	0	15.8228	44.1552	GAS6
negative regulation of transcription regulatory region DNA binding (GO:2000678)	1/16	0.0613839	0.751179	0	0	15.8228	44.1552	TMSB4X
myoblast differentiation (GO:0045445)	1/16	0.0613839	0.749382	0	0	15.8228	44.1552	MBNL1
positive regulation of macrophage derived foam cell differentiation (GO:0010744)	1/16	0.0613839	0.747594	0	0	15.8228	44.1552	PF4
positive regulation of response to endoplasmic reticulum stress (GO:1905898)	1/16	0.0613839	0.745814	0	0	15.8228	44.1552	FCGR2B
endosomal transport (GO:0016197)	3/229	0.0621993	0.753927	0	0	3.31657	9.21147	SNX2;EHD4;CLTC
extracellular matrix organization (GO:0030198)	3/229	0.0621993	0.75214	0	0	3.31657	9.21147	LCP1;GAS6;CTSS
plasma membrane invagination (GO:0099024)	2/103	0.0626605	0.755925	0	0	4.91582	13.6169	FCGR2B;AIF1
phagocytosis, engulfment (GO:0006911)	2/104	0.06373	0.767014	0	0	4.86855	13.4036	FCGR2B;AIF1
regulation of signal transduction (GO:0009966)	3/233	0.0648152	0.77824	0	0	3.25963	8.91905	CD63;CSF1R;IGFBP4
positive regulation of focal adhesion assembly (GO:0051894)	1/17	0.0650944	0.779757	0	0	14.892	40.6838	NRP1
regulation of protein localization to membrane (GO:1905475)	1/17	0.0650944	0.777931	0	0	14.892	40.6838	VAMP8
regulation of insulin-like growth factor receptor signaling pathway (GO:0043567)	1/17	0.0650944	0.776113	0	0	14.892	40.6838	IGFBP4
positive regulation of lymphocyte migration (GO:2000403)	1/17	0.0650944	0.774304	0	0	14.892	40.6838	AIF1
positive regulation of natural killer cell mediated cytotoxicity (GO:0045954)	1/17	0.0650944	0.772503	0	0	14.892	40.6838	LAMP1
macrophage activation (GO:0042116)	1/17	0.0650944	0.770711	0	0	14.892	40.6838	AIF1
positive regulation of monocyte chemotaxis (GO:0090026)	1/17	0.0650944	0.768927	0	0	14.892	40.6838	AIF1
negative regulation of B cell activation (GO:0050869)	1/17	0.0650944	0.767151	0	0	14.892	40.6838	FCGR2B
positive regulation of striated muscle cell differentiation (GO:0051155)	1/17	0.0650944	0.765384	0	0	14.892	40.6838	MEF2C
regulation of T cell migration (GO:2000404)	1/17	0.0650944	0.763624	0	0	14.892	40.6838	AIF1
negative regulation of interleukin-8 production (GO:0032717)	1/17	0.0650944	0.761873	0	0	14.892	40.6838	TMSB4X
positive chemotaxis (GO:0050918)	1/17	0.0650944	0.760129	0	0	14.892	40.6838	NRP1
positive regulation of hormone secretion (GO:0046887)	1/17	0.0650944	0.758394	0	0	14.892	40.6838	VAMP8
regulation of early endosome to late endosome transport (GO:2000641)	1/17	0.0650944	0.756666	0	0	14.892	40.6838	DAB2
platelet-derived growth factor receptor signaling pathway (GO:0048008)	1/17	0.0650944	0.754947	0	0	14.892	40.6838	NRP1
negative regulation of tumor necrosis factor-mediated signaling pathway (GO:0010804)	1/17	0.0650944	0.753235	0	0	14.892	40.6838	GAS6
cellular response to glucocorticoid stimulus (GO:0071385)	1/17	0.0650944	0.75153	0	0	14.892	40.6838	ZFP36L1
negative regulation of stress fiber assembly (GO:0051497)	1/17	0.0650944	0.749834	0	0	14.892	40.6838	PFN1
positive regulation of cellular protein catabolic process (GO:1903364)	1/17	0.0650944	0.748145	0	0	14.892	40.6838	CTSC
positive regulation of natural killer cell mediated immunity (GO:0002717)	1/17	0.0650944	0.746464	0	0	14.892	40.6838	LAMP1
positive regulation of cellular component organization (GO:0051130)	2/106	0.0658876	0.753866	0	0	4.77669	12.9917	CD63;DAB2
viral life cycle (GO:0019058)	2/107	0.0669755	0.7646	0	0	4.73205	12.7927	VAMP8;GAS6
regulation of cardiac muscle cell proliferation (GO:0060043)	1/18	0.0687904	0.783565	0	0	14.0647	37.6469	MEF2C
regulation of spindle organization (GO:0090224)	1/18	0.0687904	0.78182	0	0	14.0647	37.6469	CLTC
actin filament polymerization (GO:0030041)	1/18	0.0687904	0.780083	0	0	14.0647	37.6469	AIF1
regulation of keratinocyte proliferation (GO:0010837)	1/18	0.0687904	0.778353	0	0	14.0647	37.6469	ZFP36L1
positive regulation of actin cytoskeleton reorganization (GO:2000251)	1/18	0.0687904	0.776631	0	0	14.0647	37.6469	NRP1
regulation of cAMP-mediated signaling (GO:0043949)	1/18	0.0687904	0.774917	0	0	14.0647	37.6469	PF4
leukotriene biosynthetic process (GO:0019370)	1/18	0.0687904	0.77321	0	0	14.0647	37.6469	LTC4S
blood vessel endothelial cell migration (GO:0043534)	1/18	0.0687904	0.77151	0	0	14.0647	37.6469	NRP1
negative regulation of protein transport (GO:0051224)	1/18	0.0687904	0.769818	0	0	14.0647	37.6469	ERP29
regulation of peptidase activity (GO:0052547)	1/18	0.0687904	0.768134	0	0	14.0647	37.6469	CTSH
regulation of lipopolysaccharide-mediated signaling pathway (GO:0031664)	1/18	0.0687904	0.766457	0	0	14.0647	37.6469	LY86
regulation of smooth muscle cell migration (GO:0014910)	1/18	0.0687904	0.764787	0	0	14.0647	37.6469	NRP1
mRNA destabilization (GO:0061157)	1/18	0.0687904	0.763124	0	0	14.0647	37.6469	ZFP36L1
negative regulation of cytokine production (GO:0001818)	2/110	0.0702752	0.777905	0	0	4.60299	12.2225	GAS6;FCGR2B
regulation of protein binding (GO:0043393)	2/111	0.0713868	0.7885	0	0	4.56152	12.0408	DAB2;CTSZ
transmembrane receptor protein tyrosine kinase signaling pathway (GO:0007169)	4/396	0.071652	0.78972	0	0	2.55722	6.74066	NRP1;CSF1R;ARPC2;CYBA
positive regulation of transforming growth factor beta receptor signaling pathway (GO:0030511)	1/19	0.0724719	0.797035	0	0	13.3245	34.9708	DAB2
striated muscle cell differentiation (GO:0051146)	1/19	0.0724719	0.795321	0	0	13.3245	34.9708	MEF2C
regulation of platelet activation (GO:0010543)	1/19	0.0724719	0.793614	0	0	13.3245	34.9708	FCER1G
acetylcholine receptor signaling pathway (GO:0095500)	1/19	0.0724719	0.791915	0	0	13.3245	34.9708	RGS10
positive regulation of mononuclear cell migration (GO:0071677)	1/19	0.0724719	0.790223	0	0	13.3245	34.9708	AIF1
Rac protein signal transduction (GO:0016601)	1/19	0.0724719	0.788538	0	0	13.3245	34.9708	AIF1
excitatory postsynaptic potential (GO:0060079)	1/19	0.0724719	0.78686	0	0	13.3245	34.9708	MEF2C
positive regulation of adherens junction organization (GO:1903393)	1/19	0.0724719	0.78519	0	0	13.3245	34.9708	NRP1
positive regulation of toll-like receptor signaling pathway (GO:0034123)	1/19	0.0724719	0.783526	0	0	13.3245	34.9708	CYBA
osteoclast differentiation (GO:0030316)	1/19	0.0724719	0.78187	0	0	13.3245	34.9708	CSF1R
leukotriene metabolic process (GO:0006691)	1/19	0.0724719	0.78022	0	0	13.3245	34.9708	LTC4S
positive regulation of cellular response to transforming growth factor beta stimulus (GO:1903846)	1/19	0.0724719	0.778578	0	0	13.3245	34.9708	DAB2
response to interferon-beta (GO:0035456)	1/19	0.0724719	0.776942	0	0	13.3245	34.9708	BST2
positive regulation of axon extension (GO:0045773)	1/19	0.0724719	0.775313	0	0	13.3245	34.9708	NRP1
positive regulation of kinase activity (GO:0033674)	2/113	0.0736273	0.786025	0	0	4.48079	11.6892	CSF1R;GAS6
hydrogen peroxide metabolic process (GO:0042743)	1/20	0.0761392	0.811144	0	0	12.6582	32.5974	CYBA
regulation of epidermal cell differentiation (GO:0045604)	1/20	0.0761392	0.809454	0	0	12.6582	32.5974	ZFP36L1
negative regulation of actin filament bundle assembly (GO:0032232)	1/20	0.0761392	0.807772	0	0	12.6582	32.5974	PFN1
positive regulation of T cell migration (GO:2000406)	1/20	0.0761392	0.806096	0	0	12.6582	32.5974	AIF1
axon extension (GO:0048675)	1/20	0.0761392	0.804427	0	0	12.6582	32.5974	NRP1
Arp2/3 complex-mediated actin nucleation (GO:0034314)	1/20	0.0761392	0.802765	0	0	12.6582	32.5974	ARPC2
negative regulation of interferon-gamma production (GO:0032689)	1/20	0.0761392	0.80111	0	0	12.6582	32.5974	GAS6
immune response-activating cell surface receptor signaling pathway (GO:0002429)	1/20	0.0761392	0.799461	0	0	12.6582	32.5974	FCER1G
regulation of transport (GO:0051049)	1/20	0.0761392	0.79782	0	0	12.6582	32.5974	NRP1
regulation of immune response (GO:0050776)	3/251	0.0772011	0.807289	0	0	3.02587	7.75029	TYROBP;TREM2;FCGR2B
negative regulation of programmed cell death (GO:0043069)	4/408	0.0780338	0.814328	0	0	2.48201	6.33064	CSF1R;DAB2;CTSH;GAS6
vesicle-mediated transport (GO:0016192)	4/410	0.0791246	0.824026	0	0	2.4699	6.26547	VAMP8;SNX2;EHD4;CLTC
positive regulation of cellular component movement (GO:0051272)	1/21	0.0797921	0.829285	0	0	12.0555	30.4802	CSF1R
regulation of ruffle assembly (GO:1900027)	1/21	0.0797921	0.827599	0	0	12.0555	30.4802	PFN1
limb morphogenesis (GO:0035108)	1/21	0.0797921	0.825921	0	0	12.0555	30.4802	MBNL1
cellular response to hexose stimulus (GO:0071331)	1/21	0.0797921	0.824249	0	0	12.0555	30.4802	GAS6
sterol transport (GO:0015918)	1/21	0.0797921	0.822584	0	0	12.0555	30.4802	NPC2
positive regulation of receptor internalization (GO:0002092)	1/21	0.0797921	0.820925	0	0	12.0555	30.4802	CD63
positive regulation of lamellipodium organization (GO:1902745)	1/21	0.0797921	0.819273	0	0	12.0555	30.4802	ARPC2
regulation of macrophage activation (GO:0043030)	1/21	0.0797921	0.817628	0	0	12.0555	30.4802	FCGR2B
regulation of natural killer cell mediated cytotoxicity (GO:0042269)	1/22	0.0834307	0.8532	0	0	11.5075	28.5816	LAMP1
negative regulation of protein polymerization (GO:0032272)	1/22	0.0834307	0.851494	0	0	11.5075	28.5816	PFN1
positive regulation of biosynthetic process (GO:0009891)	1/22	0.0834307	0.849794	0	0	11.5075	28.5816	CYBA
negative regulation of protein import into nucleus (GO:0042308)	1/22	0.0834307	0.848101	0	0	11.5075	28.5816	GAS6
positive regulation of proteolysis involved in cellular protein catabolic process (GO:1903052)	1/22	0.0834307	0.846415	0	0	11.5075	28.5816	CTSC
lymphocyte activation involved in immune response (GO:0002285)	1/22	0.0834307	0.844736	0	0	11.5075	28.5816	LCP1
outflow tract septum morphogenesis (GO:0003148)	1/22	0.0834307	0.843063	0	0	11.5075	28.5816	NRP1
viral genome replication (GO:0019079)	1/22	0.0834307	0.841397	0	0	11.5075	28.5816	GAS6
hematopoietic progenitor cell differentiation (GO:0002244)	1/22	0.0834307	0.839737	0	0	11.5075	28.5816	PLD4
regulation of bone resorption (GO:0045124)	1/22	0.0834307	0.838084	0	0	11.5075	28.5816	CSF1R
regulation of monocyte chemotaxis (GO:0090025)	1/22	0.0834307	0.836438	0	0	11.5075	28.5816	AIF1
positive regulation of phosphatase activity (GO:0010922)	1/22	0.0834307	0.834798	0	0	11.5075	28.5816	MEF2C
positive regulation of gene expression (GO:0010628)	6/771	0.084157	0.840417	0	0	1.97015	4.87627	MEF2C;DAB2;ERP29;CTSH;GAS6;PF4
negative regulation of macromolecule metabolic process (GO:0010605)	2/124	0.0863403	0.860537	0	0	4.0833	10.0019	MEF2C;ERP29
positive regulation of ATP metabolic process (GO:1903580)	1/23	0.0870551	0.865969	0	0	11.0072	26.8708	TMSB4X
regulation of axon extension involved in axon guidance (GO:0048841)	1/23	0.0870551	0.864285	0	0	11.0072	26.8708	NRP1
cholesterol efflux (GO:0033344)	1/23	0.0870551	0.862606	0	0	11.0072	26.8708	NPC2
positive regulation of cell cycle G1/S phase transition (GO:1902808)	1/23	0.0870551	0.860935	0	0	11.0072	26.8708	AIF1
negative regulation of signal transduction in absence of ligand (GO:1901099)	1/23	0.0870551	0.859269	0	0	11.0072	26.8708	PF4
regulation of interleukin-8 secretion (GO:2000482)	1/23	0.0870551	0.857611	0	0	11.0072	26.8708	TMSB4X
negative regulation of extrinsic apoptotic signaling pathway in absence of ligand (GO:2001240)	1/23	0.0870551	0.855958	0	0	11.0072	26.8708	PF4
regulation of proteolysis involved in cellular protein catabolic process (GO:1903050)	1/23	0.0870551	0.854312	0	0	11.0072	26.8708	CTSC
positive regulation of mRNA catabolic process (GO:0061014)	1/23	0.0870551	0.852672	0	0	11.0072	26.8708	ZFP36L1
autophagosome maturation (GO:0097352)	1/23	0.0870551	0.851039	0	0	11.0072	26.8708	VAMP8
metanephros development (GO:0001656)	1/23	0.0870551	0.849412	0	0	11.0072	26.8708	CTSH
cellular response to amyloid-beta (GO:1904646)	1/23	0.0870551	0.847791	0	0	11.0072	26.8708	FCGR2B
regulation of androgen receptor signaling pathway (GO:0060765)	1/23	0.0870551	0.846176	0	0	11.0072	26.8708	DAB2
positive regulation of cell junction assembly (GO:1901890)	1/23	0.0870551	0.844567	0	0	11.0072	26.8708	NRP1
negative regulation of multicellular organismal process (GO:0051241)	2/125	0.0875272	0.847536	0	0	4.05063	9.86655	MEF2C;GAS6
vesicle organization (GO:0016050)	2/127	0.0899156	0.869014	0	0	3.98684	9.60384	VAMP8;SNX2
negative regulation of response to stimulus (GO:0048585)	2/127	0.0899156	0.867371	0	0	3.98684	9.60384	CSF1R;FCGR2B
non-canonical Wnt signaling pathway (GO:0035567)	2/127	0.0899156	0.865735	0	0	3.98684	9.60384	CLTC;PFN1
positive regulation of neutrophil chemotaxis (GO:0090023)	1/24	0.0906654	0.87131	0	0	10.5485	25.3226	PF4
negative regulation of cytoskeleton organization (GO:0051494)	1/24	0.0906654	0.869672	0	0	10.5485	25.3226	PFN1
response to glucocorticoid (GO:0051384)	1/24	0.0906654	0.86804	0	0	10.5485	25.3226	ZFP36L1
positive regulation of purine nucleotide biosynthetic process (GO:1900373)	1/24	0.0906654	0.866415	0	0	10.5485	25.3226	TMSB4X
regulation of actin filament bundle assembly (GO:0032231)	1/24	0.0906654	0.864795	0	0	10.5485	25.3226	PFN1
negative regulation of interleukin-6 production (GO:0032715)	1/24	0.0906654	0.863182	0	0	10.5485	25.3226	GAS6
actin nucleation (GO:0045010)	1/24	0.0906654	0.861575	0	0	10.5485	25.3226	ARPC2
negative regulation of endothelial cell apoptotic process (GO:2000352)	1/24	0.0906654	0.859973	0	0	10.5485	25.3226	GAS6
regulation of AMPA receptor activity (GO:2000311)	1/24	0.0906654	0.858378	0	0	10.5485	25.3226	MEF2C
generation of neurons (GO:0048699)	2/130	0.0935343	0.8839	0	0	3.89484	9.22854	NRP1;MEF2C
cellular response to epidermal growth factor stimulus (GO:0071364)	1/25	0.0942616	0.889125	0	0	10.1266	23.9158	ZFP36L1
cellular response to vascular endothelial growth factor stimulus (GO:0035924)	1/25	0.0942616	0.887485	0	0	10.1266	23.9158	NRP1
regulation of apoptotic signaling pathway (GO:2001233)	1/25	0.0942616	0.885851	0	0	10.1266	23.9158	CTSH
signal peptide processing (GO:0006465)	1/25	0.0942616	0.884222	0	0	10.1266	23.9158	GAS6
organophosphate ester transport (GO:0015748)	1/25	0.0942616	0.8826	0	0	10.1266	23.9158	NPC2
lamellipodium organization (GO:0097581)	1/25	0.0942616	0.880983	0	0	10.1266	23.9158	SNX2
positive regulation of neutrophil migration (GO:1902624)	1/25	0.0942616	0.879373	0	0	10.1266	23.9158	PF4
peptide catabolic process (GO:0043171)	1/25	0.0942616	0.877768	0	0	10.1266	23.9158	CTSH
in utero embryonic development (GO:0001701)	1/25	0.0942616	0.876169	0	0	10.1266	23.9158	MBNL1
response to amyloid-beta (GO:1904645)	1/25	0.0942616	0.874576	0	0	10.1266	23.9158	FCGR2B
regulation of interleukin-10 production (GO:0032653)	1/25	0.0942616	0.872989	0	0	10.1266	23.9158	FCGR2B
regulation of nervous system development (GO:0051960)	1/25	0.0942616	0.871407	0	0	10.1266	23.9158	MEF2C
regulation of vascular smooth muscle cell proliferation (GO:1904705)	1/25	0.0942616	0.869832	0	0	10.1266	23.9158	MEF2C
positive regulation of filopodium assembly (GO:0051491)	1/25	0.0942616	0.868261	0	0	10.1266	23.9158	NRP1
positive regulation of leukocyte mediated cytotoxicity (GO:0001912)	1/25	0.0942616	0.866697	0	0	10.1266	23.9158	LAMP1
regulation of cellular protein localization (GO:1903827)	1/25	0.0942616	0.865138	0	0	10.1266	23.9158	LCP1
regulation of lamellipodium assembly (GO:0010591)	1/25	0.0942616	0.863585	0	0	10.1266	23.9158	ARPC2
Fc-gamma receptor signaling pathway involved in phagocytosis (GO:0038096)	2/133	0.097195	0.888864	0	0	3.80699	8.87422	ARPC2;FCGR2B
cellular response to organic substance (GO:0071310)	2/133	0.097195	0.887274	0	0	3.80699	8.87422	CSF1R;PTPN18
MAPK cascade (GO:0000165)	3/278	0.0975598	0.889014	0	0	2.73199	6.35814	MEF2C;CTSH;ZFP36L1
apoptotic cell clearance (GO:0043277)	1/26	0.0978437	0.890012	0	0	9.7371	22.6328	GAS6
fat-soluble vitamin metabolic process (GO:0006775)	1/26	0.0978437	0.888428	0	0	9.7371	22.6328	LGMN
positive regulation of granulocyte chemotaxis (GO:0071624)	1/26	0.0978437	0.88685	0	0	9.7371	22.6328	PF4
positive regulation of cAMP metabolic process (GO:0030816)	1/26	0.0978437	0.885277	0	0	9.7371	22.6328	PF4
cellular response to organic cyclic compound (GO:0071407)	2/135	0.099658	0.900097	0	0	3.75059	8.64889	MEF2C;ZFP36L1
endocytic recycling (GO:0032456)	1/27	0.101412	0.914319	0	0	9.37647	21.4587	EHD4
regulation of protein transport (GO:0051223)	1/27	0.101412	0.912707	0	0	9.37647	21.4587	LCP1
regulation of neurotransmitter secretion (GO:0046928)	1/27	0.101412	0.9111	0	0	9.37647	21.4587	MEF2C
regulation of extrinsic apoptotic signaling pathway in absence of ligand (GO:2001239)	1/27	0.101412	0.909499	0	0	9.37647	21.4587	PF4
positive regulation of substrate adhesion-dependent cell spreading (GO:1900026)	1/27	0.101412	0.907903	0	0	9.37647	21.4587	NRP1
negative regulation of myeloid leukocyte differentiation (GO:0002762)	1/27	0.101412	0.906313	0	0	9.37647	21.4587	C1QC
cellular response to glucose stimulus (GO:0071333)	1/27	0.101412	0.904729	0	0	9.37647	21.4587	GAS6
negative regulation of signal transduction (GO:0009968)	3/283	0.101549	0.904375	0	0	2.68372	6.13824	CSF1R;PTPN18;LGMN
regulation of apoptotic process (GO:0042981)	6/815	0.102901	0.914819	0	0	1.86379	4.23822	CSF1R;MEF2C;DAB2;CTSH;GAS6;CTSB
negative regulation of endocytosis (GO:0045806)	1/28	0.104966	0.931551	0	0	9.04159	20.3808	FCGR2B
neuron projection extension (GO:1990138)	1/28	0.104966	0.929934	0	0	9.04159	20.3808	NRP1
negative regulation of intracellular steroid hormone receptor signaling pathway (GO:0033144)	1/28	0.104966	0.928322	0	0	9.04159	20.3808	DAB2
regulation of NIK/NF-kappaB signaling (GO:1901222)	1/28	0.104966	0.926716	0	0	9.04159	20.3808	TMSB4X
negative regulation of homeostatic process (GO:0032845)	1/28	0.104966	0.925116	0	0	9.04159	20.3808	ZFP36L1
RNA phosphodiester bond hydrolysis (GO:0090501)	1/28	0.104966	0.923521	0	0	9.04159	20.3808	RNASE4
positive regulation of calcium-mediated signaling (GO:0050850)	1/28	0.104966	0.921931	0	0	9.04159	20.3808	TREM2
neural crest cell migration (GO:0001755)	1/28	0.104966	0.920347	0	0	9.04159	20.3808	NRP1
regulation of mRNA processing (GO:0050684)	1/28	0.104966	0.918768	0	0	9.04159	20.3808	ZFP36L1
regulation of receptor internalization (GO:0002090)	1/28	0.104966	0.917195	0	0	9.04159	20.3808	CD63
antigen processing and presentation of peptide antigen via MHC class I (GO:0002474)	1/28	0.104966	0.915627	0	0	9.04159	20.3808	FCER1G
positive regulation of phosphate metabolic process (GO:0045937)	1/28	0.104966	0.914065	0	0	9.04159	20.3808	NRP1
chondrocyte differentiation (GO:0002062)	1/28	0.104966	0.912508	0	0	9.04159	20.3808	MEF2C
regulation of actin polymerization or depolymerization (GO:0008064)	1/28	0.104966	0.910956	0	0	9.04159	20.3808	PFN1
positive regulation of fibroblast proliferation (GO:0048146)	1/28	0.104966	0.909409	0	0	9.04159	20.3808	GAS6
response to lipid (GO:0033993)	2/140	0.105891	0.91587	0	0	3.61664	8.12059	CTSH;PF4
negative regulation of sequence-specific DNA binding transcription factor activity (GO:0043433)	2/140	0.105891	0.914321	0	0	3.61664	8.12059	TMSB4X;GAS6
regulation of macrophage derived foam cell differentiation (GO:0010743)	1/29	0.108506	0.935318	0	0	8.72981	19.3884	PF4
regulation of keratinocyte differentiation (GO:0045616)	1/29	0.108506	0.933741	0	0	8.72981	19.3884	ZFP36L1
negative regulation of epithelial cell apoptotic process (GO:1904036)	1/29	0.108506	0.932169	0	0	8.72981	19.3884	GAS6
superoxide metabolic process (GO:0006801)	1/29	0.108506	0.930602	0	0	8.72981	19.3884	CYBA
B cell proliferation (GO:0042100)	1/29	0.108506	0.929041	0	0	8.72981	19.3884	MEF2C
semaphorin-plexin signaling pathway (GO:0071526)	1/29	0.108506	0.927485	0	0	8.72981	19.3884	NRP1
skeletal muscle organ development (GO:0060538)	1/29	0.108506	0.925934	0	0	8.72981	19.3884	MEF2C
regulation of neutrophil chemotaxis (GO:0090022)	1/29	0.108506	0.924388	0	0	8.72981	19.3884	PF4
striated muscle tissue development (GO:0014706)	1/29	0.108506	0.922847	0	0	8.72981	19.3884	MEF2C
positive regulation of cation channel activity (GO:2001259)	1/30	0.112033	0.951255	0	0	8.43882	18.4723	CTSS
negative regulation of endothelial cell proliferation (GO:0001937)	1/30	0.112033	0.949674	0	0	8.43882	18.4723	MEF2C
cellular response to cAMP (GO:0071320)	1/30	0.112033	0.9481	0	0	8.43882	18.4723	ZFP36L1
phosphatidylinositol 3-kinase signaling (GO:0014065)	1/30	0.112033	0.94653	0	0	8.43882	18.4723	ZFP36L1
artery morphogenesis (GO:0048844)	1/30	0.112033	0.944965	0	0	8.43882	18.4723	NRP1
regulation of leukocyte chemotaxis (GO:0002688)	1/30	0.112033	0.943406	0	0	8.43882	18.4723	PF4
regulation of blood coagulation (GO:0030193)	1/30	0.112033	0.941852	0	0	8.43882	18.4723	FCER1G
positive regulation of B cell proliferation (GO:0030890)	1/30	0.112033	0.940303	0	0	8.43882	18.4723	MEF2C
regulation of protein polymerization (GO:0032271)	1/30	0.112033	0.938759	0	0	8.43882	18.4723	PFN1
activation of protein kinase B activity (GO:0032148)	1/30	0.112033	0.93722	0	0	8.43882	18.4723	GAS6
regulation of cation transmembrane transport (GO:1904062)	1/30	0.112033	0.935686	0	0	8.43882	18.4723	CD63
positive regulation of reactive oxygen species biosynthetic process (GO:1903428)	1/30	0.112033	0.934157	0	0	8.43882	18.4723	CYBA
regulation of gene expression (GO:0010468)	7/1037	0.114925	0.956705	0	0	1.70892	3.69722	MBNL1;MEF2C;ERP29;CTSH;GAS6;ZFP36L1;PF4
regulation of dendritic spine development (GO:0060998)	1/31	0.115546	0.960309	0	0	8.1666	17.6243	MEF2C
negative regulation of blood vessel endothelial cell migration (GO:0043537)	1/31	0.115546	0.958747	0	0	8.1666	17.6243	MEF2C
negative regulation of tumor necrosis factor superfamily cytokine production (GO:1903556)	1/31	0.115546	0.957191	0	0	8.1666	17.6243	GAS6
regulation of cytokine secretion (GO:0050707)	1/31	0.115546	0.955639	0	0	8.1666	17.6243	FCGR2B
regulation of protein export from nucleus (GO:0046825)	1/31	0.115546	0.954093	0	0	8.1666	17.6243	GAS6
positive regulation of bone mineralization (GO:0030501)	1/31	0.115546	0.952552	0	0	8.1666	17.6243	MEF2C
protein destabilization (GO:0031648)	1/31	0.115546	0.951015	0	0	8.1666	17.6243	CTSH
negative regulation of canonical Wnt signaling pathway (GO:0090090)	2/148	0.116077	0.953848	0	0	3.42114	7.36744	DAB2;IGFBP4
positive regulation of TOR signaling (GO:0032008)	1/32	0.119045	0.976664	0	0	7.91139	16.8375	GAS6
regulation of glutamate receptor signaling pathway (GO:1900449)	1/32	0.119045	0.975096	0	0	7.91139	16.8375	MEF2C
substrate adhesion-dependent cell spreading (GO:0034446)	1/32	0.119045	0.973534	0	0	7.91139	16.8375	NRP1
regulation of erythrocyte differentiation (GO:0045646)	1/32	0.119045	0.971976	0	0	7.91139	16.8375	ZFP36L1
regulation of potassium ion transmembrane transport (GO:1901379)	1/32	0.119045	0.970423	0	0	7.91139	16.8375	CD63
protein stabilization (GO:0050821)	2/152	0.121261	0.98691	0	0	3.33111	7.02803	LAMP1;PFN1
positive regulation of biomineral tissue development (GO:0070169)	1/33	0.12253	0.995654	0	0	7.67165	16.1059	MEF2C
positive regulation of cytokine-mediated signaling pathway (GO:0001961)	1/33	0.12253	0.994071	0	0	7.67165	16.1059	GAS6
chemical synaptic transmission, postsynaptic (GO:0099565)	1/33	0.12253	0.992493	0	0	7.67165	16.1059	MEF2C
positive regulation of nucleocytoplasmic transport (GO:0046824)	1/33	0.12253	0.99092	0	0	7.67165	16.1059	GAS6
stem cell differentiation (GO:0048863)	1/33	0.12253	0.989352	0	0	7.67165	16.1059	MEF2C
positive regulation of cell-matrix adhesion (GO:0001954)	1/33	0.12253	0.987789	0	0	7.67165	16.1059	NRP1
platelet aggregation (GO:0070527)	1/33	0.12253	0.986231	0	0	7.67165	16.1059	GAS6
positive regulation of locomotion (GO:0040017)	1/33	0.12253	0.984678	0	0	7.67165	16.1059	CSF1R
cellular glucose homeostasis (GO:0001678)	1/33	0.12253	0.98313	0	0	7.67165	16.1059	GAS6
regulation of intracellular protein transport (GO:0033157)	1/33	0.12253	0.981587	0	0	7.67165	16.1059	LCP1
regulation of neurotransmitter receptor activity (GO:0099601)	1/33	0.12253	0.980048	0	0	7.67165	16.1059	MEF2C
regulation of postsynaptic membrane potential (GO:0060078)	1/33	0.12253	0.978514	0	0	7.67165	16.1059	MEF2C
response to lipopolysaccharide (GO:0032496)	2/155	0.125186	0.998161	0	0	3.26664	6.78794	MEF2C;PF4
embryonic limb morphogenesis (GO:0030326)	1/34	0.126002	1	0	0	7.44602	15.4241	MBNL1
positive regulation of leukocyte migration (GO:0002687)	1/34	0.126002	1	0	0	7.44602	15.4241	PF4
negative regulation of T cell activation (GO:0050868)	1/34	0.126002	0.99998	0	0	7.44602	15.4241	FCGR2B
negative regulation of endothelial cell migration (GO:0010596)	1/34	0.126002	0.998427	0	0	7.44602	15.4241	MEF2C
positive regulation of muscle cell differentiation (GO:0051149)	1/34	0.126002	0.996879	0	0	7.44602	15.4241	MEF2C
positive regulation of chemokine production (GO:0032722)	1/34	0.126002	0.995336	0	0	7.44602	15.4241	CSF1R
regulation of synapse assembly (GO:0051963)	1/35	0.12946	1	0	0	7.23327	14.7876	MEF2C
regulation of endothelial cell apoptotic process (GO:2000351)	1/35	0.12946	1	0	0	7.23327	14.7876	GAS6
endothelial cell migration (GO:0043542)	1/35	0.12946	1	0	0	7.23327	14.7876	NRP1
membrane protein proteolysis (GO:0033619)	1/35	0.12946	1	0	0	7.23327	14.7876	CTSH
negative regulation of tumor necrosis factor production (GO:0032720)	1/35	0.12946	1	0	0	7.23327	14.7876	GAS6
regulation of mitotic spindle organization (GO:0060236)	1/35	0.12946	1	0	0	7.23327	14.7876	CLTC
positive regulation of osteoblast differentiation (GO:0045669)	1/35	0.12946	1	0	0	7.23327	14.7876	MEF2C
regulation of potassium ion transport (GO:0043266)	1/36	0.132905	1	0	0	7.03235	14.1922	CD63
ferric iron transport (GO:0015682)	1/36	0.132905	1	0	0	7.03235	14.1922	CLTC
actin polymerization or depolymerization (GO:0008154)	1/36	0.132905	1	0	0	7.03235	14.1922	AIF1
epithelial cell migration (GO:0010631)	1/36	0.132905	1	0	0	7.03235	14.1922	NRP1
transferrin transport (GO:0033572)	1/36	0.132905	1	0	0	7.03235	14.1922	CLTC
lymphocyte proliferation (GO:0046651)	1/36	0.132905	1	0	0	7.03235	14.1922	MEF2C
regulation of filopodium assembly (GO:0051489)	1/36	0.132905	1	0	0	7.03235	14.1922	NRP1
heart looping (GO:0001947)	1/36	0.132905	1	0	0	7.03235	14.1922	MEF2C
zymogen activation (GO:0031638)	1/36	0.132905	1	0	0	7.03235	14.1922	CTSH
positive regulation of stress fiber assembly (GO:0051496)	1/37	0.136336	1	0	0	6.84229	13.6342	NRP1
regulation of dendrite development (GO:0050773)	1/37	0.136336	1	0	0	6.84229	13.6342	MEF2C
positive regulation of smooth muscle cell proliferation (GO:0048661)	1/37	0.136336	1	0	0	6.84229	13.6342	AIF1
positive regulation of neuron death (GO:1901216)	1/38	0.139754	1	0	0	6.66223	13.1104	FCGR2B
homotypic cell-cell adhesion (GO:0034109)	1/38	0.139754	1	0	0	6.66223	13.1104	GAS6
regulation of ossification (GO:0030278)	1/38	0.139754	1	0	0	6.66223	13.1104	MEF2C
regulation of cellular amide metabolic process (GO:0034248)	1/38	0.139754	1	0	0	6.66223	13.1104	CTSA
positive regulation of fat cell differentiation (GO:0045600)	1/39	0.143158	1	0	0	6.4914	12.618	ZFP36L1
positive regulation of reactive oxygen species metabolic process (GO:2000379)	1/39	0.143158	1	0	0	6.4914	12.618	CYBA
negative regulation of protein catabolic process (GO:0042177)	1/39	0.143158	1	0	0	6.4914	12.618	CTSA
skeletal muscle tissue development (GO:0007519)	1/39	0.143158	1	0	0	6.4914	12.618	MEF2C
regulation of alternative mRNA splicing, via spliceosome (GO:0000381)	1/39	0.143158	1	0	0	6.4914	12.618	MBNL1
inositol lipid-mediated signaling (GO:0048017)	1/39	0.143158	1	0	0	6.4914	12.618	CSF1R
regulation of RNA metabolic process (GO:0051252)	1/39	0.143158	1	0	0	6.4914	12.618	MBNL1
ERBB2 signaling pathway (GO:0038128)	1/39	0.143158	1	0	0	6.4914	12.618	PTPN18
negative regulation of transport (GO:0051051)	1/40	0.146549	1	0	0	6.32911	12.1544	BST2
embryonic heart tube morphogenesis (GO:0003143)	1/40	0.146549	1	0	0	6.32911	12.1544	MEF2C
response to peptide hormone (GO:0043434)	1/40	0.146549	1	0	0	6.32911	12.1544	ZFP36L1
regulation of cellular localization (GO:0060341)	1/40	0.146549	1	0	0	6.32911	12.1544	MEF2C
negative regulation of cytokine-mediated signaling pathway (GO:0001960)	1/40	0.146549	1	0	0	6.32911	12.1544	GAS6
positive regulation of epithelial to mesenchymal transition (GO:0010718)	1/40	0.146549	1	0	0	6.32911	12.1544	DAB2
regulation of ATPase activity (GO:0043462)	1/40	0.146549	1	0	0	6.32911	12.1544	PFN1
response to cAMP (GO:0051591)	1/40	0.146549	1	0	0	6.32911	12.1544	ZFP36L1
positive regulation of mitotic cell cycle phase transition (GO:1901992)	1/40	0.146549	1	0	0	6.32911	12.1544	AIF1
determination of heart left/right asymmetry (GO:0061371)	1/40	0.146549	1	0	0	6.32911	12.1544	MEF2C
positive regulation of protein kinase activity (GO:0045860)	2/172	0.14797	1	0	0	2.94377	5.62481	CSF1R;GAS6
positive regulation of cellular process (GO:0048522)	4/519	0.149326	1	0	0	1.95117	3.7104	CSF1R;DAB2;CTSH;FCGR2B
mesenchymal cell differentiation (GO:0048762)	1/41	0.149927	1	0	0	6.17475	11.7172	MEF2C
regulation of calcium-mediated signaling (GO:0050848)	1/41	0.149927	1	0	0	6.17475	11.7172	TREM2
regulation of cellular metabolic process (GO:0031323)	1/41	0.149927	1	0	0	6.17475	11.7172	NPC2
regulation of substrate adhesion-dependent cell spreading (GO:1900024)	1/41	0.149927	1	0	0	6.17475	11.7172	NRP1
negative regulation of Wnt signaling pathway (GO:0030178)	2/174	0.150704	1	0	0	2.90994	5.50687	DAB2;IGFBP4
cellular response to calcium ion (GO:0071277)	1/42	0.153292	1	0	0	6.02773	11.3045	MEF2C
cardiac ventricle morphogenesis (GO:0003208)	1/43	0.156643	1	0	0	5.88755	10.9142	MEF2C
positive regulation of protein localization to plasma membrane (GO:1903078)	1/43	0.156643	1	0	0	5.88755	10.9142	TREM2
positive regulation of interleukin-6 production (GO:0032755)	1/43	0.156643	1	0	0	5.88755	10.9142	CYBA
branching morphogenesis of an epithelial tube (GO:0048754)	1/43	0.156643	1	0	0	5.88755	10.9142	NRP1
regulation of interferon-gamma production (GO:0032649)	1/43	0.156643	1	0	0	5.88755	10.9142	GAS6
regulation of focal adhesion assembly (GO:0051893)	1/44	0.159982	1	0	0	5.75374	10.5449	NRP1
sprouting angiogenesis (GO:0002040)	1/44	0.159982	1	0	0	5.75374	10.5449	NRP1
cholesterol transport (GO:0030301)	1/44	0.159982	1	0	0	5.75374	10.5449	NPC2
lymphocyte chemotaxis (GO:0048247)	1/44	0.159982	1	0	0	5.75374	10.5449	GAS6
negative regulation of immune system process (GO:0002683)	1/44	0.159982	1	0	0	5.75374	10.5449	FCGR2B
negative regulation of immune response (GO:0050777)	1/44	0.159982	1	0	0	5.75374	10.5449	FCGR2B
regulation of smooth muscle cell proliferation (GO:0048660)	1/44	0.159982	1	0	0	5.75374	10.5449	AIF1
negative regulation of cellular process (GO:0048523)	4/534	0.160456	1	0	0	1.89636	3.46984	VAMP8;BST2;TXNIP;PF4
regulation of synaptic transmission, glutamatergic (GO:0051966)	1/45	0.163307	1	0	0	5.62588	10.1948	MEF2C
protein polymerization (GO:0051258)	1/45	0.163307	1	0	0	5.62588	10.1948	AIF1
positive regulation of blood vessel endothelial cell migration (GO:0043536)	1/45	0.163307	1	0	0	5.62588	10.1948	TMSB4X
negative regulation of ossification (GO:0030279)	1/45	0.163307	1	0	0	5.62588	10.1948	MEF2C
protein complex disassembly (GO:0043241)	1/46	0.166619	1	0	0	5.50358	9.86265	VAMP8
interleukin-12-mediated signaling pathway (GO:0035722)	1/46	0.166619	1	0	0	5.50358	9.86265	LCP1
regulation of G1/S transition of mitotic cell cycle (GO:2000045)	1/46	0.166619	1	0	0	5.50358	9.86265	AIF1
regulation of fibroblast proliferation (GO:0048145)	1/46	0.166619	1	0	0	5.50358	9.86265	GAS6
positive regulation of protein localization to cell periphery (GO:1904377)	1/46	0.166619	1	0	0	5.50358	9.86265	TREM2
cartilage development (GO:0051216)	1/46	0.166619	1	0	0	5.50358	9.86265	MEF2C
icosanoid metabolic process (GO:0006690)	1/46	0.166619	1	0	0	5.50358	9.86265	LTC4S
aminoglycan biosynthetic process (GO:0006023)	1/46	0.166619	1	0	0	5.50358	9.86265	HEXA
negative regulation of autophagy (GO:0010507)	1/46	0.166619	1	0	0	5.50358	9.86265	CTSA
cellular response to interleukin-12 (GO:0071349)	1/46	0.166619	1	0	0	5.50358	9.86265	LCP1
positive regulation of ion transport (GO:0043270)	1/46	0.166619	1	0	0	5.50358	9.86265	VAMP8
response to glucose (GO:0009749)	1/47	0.169919	1	0	0	5.38648	9.54718	GAS6
negative regulation of I-kappaB kinase/NF-kappaB signaling (GO:0043124)	1/47	0.169919	1	0	0	5.38648	9.54718	TMSB4X
peptide cross-linking (GO:0018149)	1/47	0.169919	1	0	0	5.38648	9.54718	F13A1
positive regulation of organelle assembly (GO:1902117)	1/47	0.169919	1	0	0	5.38648	9.54718	LCP1
polyol metabolic process (GO:0019751)	1/47	0.169919	1	0	0	5.38648	9.54718	PLD4
negative regulation of cellular biosynthetic process (GO:0031327)	1/47	0.169919	1	0	0	5.38648	9.54718	CLTC
inositol phosphate metabolic process (GO:0043647)	1/47	0.169919	1	0	0	5.38648	9.54718	PLD4
positive regulation of pathway-restricted SMAD protein phosphorylation (GO:0010862)	1/47	0.169919	1	0	0	5.38648	9.54718	DAB2
protein homooligomerization (GO:0051260)	2/190	0.172926	1	0	0	2.66489	4.6766	FCER1G;EHD4
negative regulation of mitotic cell cycle (GO:0045930)	1/48	0.173205	1	0	0	5.27426	9.24724	ZFP36L1
antimicrobial humoral immune response mediated by antimicrobial peptide (GO:0061844)	1/49	0.176479	1	0	0	5.16662	8.96178	PF4
cellular response to tumor necrosis factor (GO:0071356)	2/194	0.178565	1	0	0	2.60994	4.49642	TMSB4X;ZFP36L1
regulation of bone mineralization (GO:0030500)	1/50	0.17974	1	0	0	5.06329	8.68984	MEF2C
myeloid leukocyte differentiation (GO:0002573)	1/50	0.17974	1	0	0	5.06329	8.68984	CSF1R
negative regulation of viral genome replication (GO:0045071)	1/50	0.17974	1	0	0	5.06329	8.68984	BST2
peptidyl-tyrosine modification (GO:0018212)	1/51	0.182988	1	0	0	4.96401	8.43055	CSF1R
positive regulation of actin filament polymerization (GO:0030838)	1/51	0.182988	1	0	0	4.96401	8.43055	PFN1
plasma membrane bounded cell projection morphogenesis (GO:0120039)	1/52	0.186224	1	0	0	4.86855	8.18309	SNX2
positive regulation of cell-substrate adhesion (GO:0010811)	1/52	0.186224	1	0	0	4.86855	8.18309	NRP1
chemokine-mediated signaling pathway (GO:0070098)	1/52	0.186224	1	0	0	4.86855	8.18309	PF4
positive regulation of ossification (GO:0045778)	1/52	0.186224	1	0	0	4.86855	8.18309	MEF2C
neutrophil chemotaxis (GO:0030593)	1/53	0.189446	1	0	0	4.77669	7.94674	FCER1G
positive regulation of tyrosine phosphorylation of STAT protein (GO:0042531)	1/53	0.189446	1	0	0	4.77669	7.94674	CSF1R
positive regulation of protein import into nucleus (GO:0042307)	1/53	0.189446	1	0	0	4.77669	7.94674	DAB2
negative regulation of supramolecular fiber organization (GO:1902904)	1/54	0.192657	1	0	0	4.68823	7.7208	PFN1
positive regulation of immune response (GO:0050778)	1/54	0.192657	1	0	0	4.68823	7.7208	FCGR2B
positive regulation of response to stimulus (GO:0048584)	1/54	0.192657	1	0	0	4.68823	7.7208	FCGR2B
regulation of RNA splicing (GO:0043484)	1/55	0.195854	1	0	0	4.60299	7.50465	MBNL1
regulation of tumor necrosis factor-mediated signaling pathway (GO:0010803)	1/56	0.199039	1	0	0	4.5208	7.29771	GAS6
granulocyte chemotaxis (GO:0071621)	1/56	0.199039	1	0	0	4.5208	7.29771	FCER1G
chordate embryonic development (GO:0043009)	1/56	0.199039	1	0	0	4.5208	7.29771	MBNL1
organonitrogen compound catabolic process (GO:1901565)	1/56	0.199039	1	0	0	4.5208	7.29771	CTSD
positive regulation of cell death (GO:0010942)	1/57	0.202212	1	0	0	4.44148	7.09944	FCGR2B
regulation of Rho protein signal transduction (GO:0035023)	1/57	0.202212	1	0	0	4.44148	7.09944	NRP1
response to retinoic acid (GO:0032526)	1/57	0.202212	1	0	0	4.44148	7.09944	CTSH
phospholipid transport (GO:0015914)	1/58	0.205372	1	0	0	4.36491	6.90935	NPC2
neutrophil migration (GO:1990266)	1/58	0.205372	1	0	0	4.36491	6.90935	FCER1G
positive regulation of cell morphogenesis involved in differentiation (GO:0010770)	1/58	0.205372	1	0	0	4.36491	6.90935	NRP1
sterol homeostasis (GO:0055092)	1/58	0.205372	1	0	0	4.36491	6.90935	NPC2
post-Golgi vesicle-mediated transport (GO:0006892)	1/58	0.205372	1	0	0	4.36491	6.90935	VAMP8
cholesterol homeostasis (GO:0042632)	1/58	0.205372	1	0	0	4.36491	6.90935	NPC2
integrin-mediated signaling pathway (GO:0007229)	1/58	0.205372	1	0	0	4.36491	6.90935	NRP1
regulation of canonical Wnt signaling pathway (GO:0060828)	2/213	0.205706	1	0	0	2.37713	3.75898	DAB2;IGFBP4
keratinocyte differentiation (GO:0030216)	1/59	0.20852	1	0	0	4.29092	6.72697	TXNIP
regulation of pathway-restricted SMAD protein phosphorylation (GO:0060393)	1/59	0.20852	1	0	0	4.29092	6.72697	DAB2
regulation of mRNA splicing, via spliceosome (GO:0048024)	1/60	0.211656	1	0	0	4.21941	6.55187	MBNL1
cell chemotaxis (GO:0060326)	1/60	0.211656	1	0	0	4.21941	6.55187	NRP1
muscle organ development (GO:0007517)	1/60	0.211656	1	0	0	4.21941	6.55187	MEF2C
positive regulation of protein binding (GO:0032092)	1/60	0.211656	1	0	0	4.21941	6.55187	MEF2C
actin cytoskeleton reorganization (GO:0031532)	1/61	0.214779	1	0	0	4.15024	6.38367	NRP1
regulation of tyrosine phosphorylation of STAT protein (GO:0042509)	1/61	0.214779	1	0	0	4.15024	6.38367	CSF1R
positive regulation of T cell proliferation (GO:0042102)	1/61	0.214779	1	0	0	4.15024	6.38367	AIF1
glycosaminoglycan metabolic process (GO:0030203)	1/61	0.214779	1	0	0	4.15024	6.38367	HEXA
negative regulation of viral life cycle (GO:1903901)	1/61	0.214779	1	0	0	4.15024	6.38367	BST2
stress-activated MAPK cascade (GO:0051403)	1/62	0.21789	1	0	0	4.0833	6.22198	ZFP36L1
establishment of protein localization to organelle (GO:0072594)	1/62	0.21789	1	0	0	4.0833	6.22198	LAMP1
regulation of actin filament-based process (GO:0032970)	1/62	0.21789	1	0	0	4.0833	6.22198	BST2
regulation of T cell proliferation (GO:0042129)	1/62	0.21789	1	0	0	4.0833	6.22198	AIF1
kidney development (GO:0001822)	1/63	0.220989	1	0	0	4.01849	6.06647	CTSH
regulation of viral genome replication (GO:0045069)	1/63	0.220989	1	0	0	4.01849	6.06647	BST2
positive regulation of protein polymerization (GO:0032273)	1/64	0.224076	1	0	0	3.9557	5.91681	PFN1
glycerophospholipid metabolic process (GO:0006650)	1/64	0.224076	1	0	0	3.9557	5.91681	CSF1R
positive regulation of JAK-STAT cascade (GO:0046427)	1/64	0.224076	1	0	0	3.9557	5.91681	CSF1R
cellular response to decreased oxygen levels (GO:0036294)	1/64	0.224076	1	0	0	3.9557	5.91681	ZFP36L1
cellular response to type I interferon (GO:0071357)	1/65	0.227151	1	0	0	3.89484	5.7727	BST2
regulation of cell division (GO:0051302)	1/65	0.227151	1	0	0	3.89484	5.7727	TXNIP
type I interferon signaling pathway (GO:0060337)	1/65	0.227151	1	0	0	3.89484	5.7727	BST2
negative regulation of gene expression (GO:0010629)	4/618	0.227774	1	0	0	1.63861	2.42416	MEF2C;DAB2;ERP29;GAS6
epidermal cell differentiation (GO:0009913)	1/67	0.233264	1	0	0	3.77858	5.50003	TXNIP
positive regulation of endothelial cell proliferation (GO:0001938)	1/67	0.233264	1	0	0	3.77858	5.50003	NRP1
regulation of TOR signaling (GO:0032006)	1/67	0.233264	1	0	0	3.77858	5.50003	GAS6
activation of protein kinase activity (GO:0032147)	2/233	0.234728	1	0	0	2.17309	3.14952	ERP29;GAS6
regulation of epithelial to mesenchymal transition (GO:0010717)	1/68	0.236303	1	0	0	3.72301	5.37096	DAB2
negative regulation of cysteine-type endopeptidase activity involved in apoptotic process (GO:0043154)	1/68	0.236303	1	0	0	3.72301	5.37096	GAS6
positive regulation of T cell activation (GO:0050870)	1/68	0.236303	1	0	0	3.72301	5.37096	AIF1
regulation of actin filament polymerization (GO:0030833)	1/68	0.236303	1	0	0	3.72301	5.37096	PFN1
regulation of endothelial cell migration (GO:0010594)	1/69	0.23933	1	0	0	3.66905	5.24642	NRP1
positive regulation of neurogenesis (GO:0050769)	1/69	0.23933	1	0	0	3.66905	5.24642	MEF2C
regulation of innate immune response (GO:0045088)	1/69	0.23933	1	0	0	3.66905	5.24642	FCGR2B
regulation of osteoblast differentiation (GO:0045667)	1/69	0.23933	1	0	0	3.66905	5.24642	MEF2C
negative regulation of developmental process (GO:0051093)	1/70	0.242345	1	0	0	3.61664	5.1262	GAS6
positive regulation of proteasomal ubiquitin-dependent protein catabolic process (GO:0032436)	1/70	0.242345	1	0	0	3.61664	5.1262	DAB2
organelle membrane fusion (GO:0090174)	1/71	0.245348	1	0	0	3.5657	5.01008	VAMP8
response to insulin (GO:0032868)	1/71	0.245348	1	0	0	3.5657	5.01008	ZFP36L1
plasma membrane bounded cell projection assembly (GO:0120031)	2/241	0.246414	1	0	0	2.10095	2.94289	NRP1;AIF1
defense response to bacterium (GO:0042742)	2/241	0.246414	1	0	0	2.10095	2.94289	FCER1G;STAB1
negative regulation of cysteine-type endopeptidase activity (GO:2000117)	1/72	0.24834	1	0	0	3.51617	4.89788	GAS6
cell-cell junction organization (GO:0045216)	1/72	0.24834	1	0	0	3.51617	4.89788	CSF1R
lysosomal transport (GO:0007041)	1/72	0.24834	1	0	0	3.51617	4.89788	LAMP1
regulation of fat cell differentiation (GO:0045598)	1/72	0.24834	1	0	0	3.51617	4.89788	ZFP36L1
regulation of epithelial cell proliferation (GO:0050678)	1/72	0.24834	1	0	0	3.51617	4.89788	ZFP36L1
positive regulation of inflammatory response (GO:0050729)	1/73	0.251319	1	0	0	3.46801	4.78943	VAMP8
B cell activation (GO:0042113)	1/73	0.251319	1	0	0	3.46801	4.78943	MEF2C
positive regulation of cytokine secretion (GO:0050715)	1/73	0.251319	1	0	0	3.46801	4.78943	CSF1R
positive regulation of proteasomal protein catabolic process (GO:1901800)	1/73	0.251319	1	0	0	3.46801	4.78943	DAB2
negative regulation of cellular amide metabolic process (GO:0034249)	1/75	0.257244	1	0	0	3.37553	4.58306	CTSA
negative regulation of extrinsic apoptotic signaling pathway (GO:2001237)	1/76	0.260189	1	0	0	3.33111	4.48484	PF4
positive regulation of JNK cascade (GO:0046330)	1/76	0.260189	1	0	0	3.33111	4.48484	FCGR2B
positive regulation of apoptotic signaling pathway (GO:2001235)	1/76	0.260189	1	0	0	3.33111	4.48484	CTSH
negative regulation of cell communication (GO:0010648)	1/78	0.266044	1	0	0	3.2457	4.29761	CSF1R
nervous system development (GO:0007399)	3/455	0.267879	1	0	0	1.66922	2.19872	MBNL1;MEF2C;ITM2B
negative regulation of mitotic cell cycle phase transition (GO:1901991)	1/79	0.268955	1	0	0	3.20461	4.20834	ZFP36L1
regulation of endothelial cell proliferation (GO:0001936)	1/79	0.268955	1	0	0	3.20461	4.20834	NRP1
response to calcium ion (GO:0051592)	1/79	0.268955	1	0	0	3.20461	4.20834	MEF2C
peptidyl-tyrosine phosphorylation (GO:0018108)	1/79	0.268955	1	0	0	3.20461	4.20834	CSF1R
regulation of transforming growth factor beta receptor signaling pathway (GO:0017015)	1/79	0.268955	1	0	0	3.20461	4.20834	DAB2
RNA transport (GO:0050658)	1/80	0.271854	1	0	0	3.16456	4.12181	ZFP36L1
positive regulation of stress-activated MAPK cascade (GO:0032874)	1/80	0.271854	1	0	0	3.16456	4.12181	FCGR2B
regulation of protein serine/threonine kinase activity (GO:0071900)	1/80	0.271854	1	0	0	3.16456	4.12181	CSF1R
ERBB signaling pathway (GO:0038127)	1/80	0.271854	1	0	0	3.16456	4.12181	PTPN18
nucleic acid metabolic process (GO:0090304)	1/80	0.271854	1	0	0	3.16456	4.12181	IGFBP4
protein catabolic process (GO:0030163)	1/81	0.274741	1	0	0	3.12549	4.0379	CTSD
regulation of anatomical structure morphogenesis (GO:0022603)	1/82	0.277618	1	0	0	3.08737	3.9565	MEF2C
modulation of chemical synaptic transmission (GO:0050804)	1/82	0.277618	1	0	0	3.08737	3.9565	MEF2C
negative regulation of NF-kappaB transcription factor activity (GO:0032088)	1/82	0.277618	1	0	0	3.08737	3.9565	TMSB4X
positive regulation of transmembrane receptor protein serine/threonine kinase signaling pathway (GO:0090100)	1/82	0.277618	1	0	0	3.08737	3.9565	DAB2
ephrin receptor signaling pathway (GO:0048013)	1/82	0.277618	1	0	0	3.08737	3.9565	ARPC2
negative regulation of signaling (GO:0023057)	1/83	0.280483	1	0	0	3.05018	3.87751	CSF1R
positive regulation of peptidyl-serine phosphorylation (GO:0033138)	1/83	0.280483	1	0	0	3.05018	3.87751	GAS6
protein maturation (GO:0051604)	1/83	0.280483	1	0	0	3.05018	3.87751	CTSS
regulation of neuron differentiation (GO:0045664)	1/84	0.283337	1	0	0	3.01386	3.80084	MEF2C
positive regulation of supramolecular fiber organization (GO:1902905)	1/84	0.283337	1	0	0	3.01386	3.80084	PFN1
regulation of peptidyl-serine phosphorylation (GO:0033135)	1/86	0.289011	1	0	0	2.94377	3.65408	GAS6
calcium ion transmembrane transport (GO:0070588)	1/86	0.289011	1	0	0	2.94377	3.65408	GAS6
positive regulation of cellular component biogenesis (GO:0044089)	1/87	0.291832	1	0	0	2.90994	3.58381	PFN1
T cell activation (GO:0042110)	1/88	0.294641	1	0	0	2.87687	3.51552	LCP1
regulation of proteasomal ubiquitin-dependent protein catabolic process (GO:0032434)	1/88	0.294641	1	0	0	2.87687	3.51552	DAB2
positive regulation of protein complex assembly (GO:0031334)	1/88	0.294641	1	0	0	2.87687	3.51552	LCP1
cellular response to oxygen-containing compound (GO:1901701)	2/274	0.294737	1	0	0	1.84792	2.25755	MEF2C;ZFP36L1
regulation of cytokine-mediated signaling pathway (GO:0001959)	1/90	0.300227	1	0	0	2.81294	3.38457	GAS6
regulation of JNK cascade (GO:0046328)	1/90	0.300227	1	0	0	2.81294	3.38457	FCGR2B
lipid transport (GO:0006869)	1/91	0.303004	1	0	0	2.78203	3.32177	NPC2
regulation of protein catabolic process (GO:0042176)	1/91	0.303004	1	0	0	2.78203	3.32177	CTSA
cellular response to lipopolysaccharide (GO:0071222)	1/91	0.303004	1	0	0	2.78203	3.32177	MEF2C
positive regulation of cellular metabolic process (GO:0031325)	1/92	0.30577	1	0	0	2.75179	3.26066	CD63
regulation of cysteine-type endopeptidase activity involved in apoptotic process (GO:0043281)	1/93	0.308525	1	0	0	2.7222	3.20118	GAS6
cellular response to fibroblast growth factor stimulus (GO:0044344)	1/94	0.311269	1	0	0	2.69324	3.14328	ZFP36L1
vesicle fusion (GO:0006906)	1/94	0.311269	1	0	0	2.69324	3.14328	VAMP8
skin development (GO:0043588)	1/94	0.311269	1	0	0	2.69324	3.14328	TXNIP
positive regulation of protein localization to membrane (GO:1905477)	1/95	0.314002	1	0	0	2.66489	3.08689	TREM2
regulation of cytoskeleton organization (GO:0051493)	1/95	0.314002	1	0	0	2.66489	3.08689	BST2
regulation of cell death (GO:0010941)	1/96	0.316725	1	0	0	2.63713	3.03197	CTSZ
mRNA metabolic process (GO:0016071)	1/97	0.319436	1	0	0	2.60994	2.97846	RNASE4
[truncated: 118 more rows]

## Sheet: Neuron
GO_Biological_Process_2018.Term	GO_Biological_Process_2018.Overlap	GO_Biological_Process_2018.P.value	GO_Biological_Process_2018.Adjusted.P.value	GO_Biological_Process_2018.Old.P.value	GO_Biological_Process_2018.Old.Adjusted.P.value	GO_Biological_Process_2018.Odds.Ratio	GO_Biological_Process_2018.Combined.Score	GO_Biological_Process_2018.Genes
[truncated: 1,133 more rows]

[truncated: 5 more sheets: Neuron (Slc17a6), Neuron (Th), Oligodendrocyte, Polydendrocyte (Tnr), Polydendrocyte (Tnr, Cspg5)]
