# Supplementary material for: Single-nuclei chromatin profiling of ventral midbrain reveals cell identity transcription factors and cell-type-specific gene regulatory variation
Source: Epigenetics Chromatin. 2021 Sep 9;14:43. doi: 10.1186/s13072-021-00418-3 (PMC8427957; doi:10.1186/s13072-021-00418-3)
Supplement: Supplementary file 6 — Additional file 6: Table S5. Putative regulatory variants. The chromosome coordinates and major/alternative alleles are reported for the 3909 variants locating within TF footprints in active enhancers and designated as putative regulatory variants. [file 13072_2021_418_MOESM6_ESM.csv]

chr	start	end	id	C57BL/6J	alt
chr1	4785686	4785687	.	TG	T
chr1	4785688	4785689	.	C	CTT
chr1	16105740	16105741	rs229296902	TGGAC	T
chr1	16519224	16519225	.	G	GAACTGACCCCGCTCAGC
chr1	24100566	24100567	rs222113050	TGGGGGTAG	T
chr1	30874061	30874062	rs222547218	G	GTTTCCCCGA
chr1	36939900	36939901	rs243783836	CA	C
chr1	39367735	39367736	.	CCCTGGG	C
chr1	39367748	39367749	.	CTGGGT	C
chr1	59120102	59120103	rs261693316	CGGAGG	C
chr1	65112137	65112138	rs228393721;rs248821356	T	TAA
chr1	66175314	66175315	rs223639495	CGGTGGA	C
chr1	66700732	66700733	.	G	GCC
chr1	69105821	69105822	.	T	TC
chr1	72593831	72593832	rs253368232	AGCTGCTCTCG	A
chr1	72871186	72871187	rs214498606	G	GACA
chr1	75169093	75169094	rs259335740	CAG	C
chr1	80758797	80758798	rs230905240	T	TGGCACCGAGC
chr1	86059438	86059439	rs225964596	C	CGGGTTA
chr1	87273649	87273650	rs240462827;rs264962667	A	ACC
chr1	89069618	89069619	rs259370958	G	GAGAGCAGCCA
chr1	89606683	89606684	rs226091096	ATG	A
chr1	119422026	119422027	.	GTC	G
chr1	135158881	135158882	rs255603612	CG	C
chr1	135781531	135781532	rs251582570	G	GC
chr1	138963271	138963272	rs263818980	TC	T
chr1	151500916	151500917	rs263336451;rs256879171	GGAGC	G
chr1	155812882	155812883	rs234193989	C	CGGA
chr1	165035958	165035959	rs242506564	C	CAGAT
chr1	170174969	170174970	rs245838345	GA	G
chr1	170175082	170175083	rs247256090	C	CT
chr1	170215415	170215416	rs219156726	C	CCAG
chr1	171044517	171044518	rs219957292	G	GC
chr1	171044685	171044686	rs264758170	C	CA
chr1	172341171	172341172	rs257385023	C	CT
chr1	172482145	172482146	.	AG	A
chr1	178406378	178406379	rs245003648	CTGGG	C
chr1	180904235	180904236	rs232858370	G	GT
chr1	182020569	182020570	rs247152665	G	GCACA
chr1	189922503	189922504	rs237561425	G	GA
chr1	191325838	191325839	rs219412540	T	TC
chr1	192190993	192190994	rs251416819	C	CG
chr10	9118226	9118227	rs256602526	A	AT
chr10	12922751	12922752	rs263435473	C	CGCTCCCG
chr10	12922800	12922801	rs263777761;rs214874892	G	GCGCCGCCGC
chr10	18055499	18055500	rs214521665	T	TTC
chr10	18235294	18235295	rs246880987	C	CA
chr10	22059012	22059013	rs217093735	CG	C
chr10	82859140	82859141	.	GC	G
chr10	85386870	85386871	rs237700636	CA	C
chr10	86705577	86705578	rs237406443	TG	T
chr10	93160555	93160556	rs224115946	A	AC
chr10	93589661	93589662	rs252294805	A	AG
chr10	111010217	111010218	rs248320511	GCCGGC	G
chr11	6406623	6406624	rs263570882	TG	T
chr11	20112689	20112690	rs222715231	G	GC
chr11	20112983	20112984	rs223787785	G	GAA
chr11	29247341	29247342	rs228205820;rs221729218	A	AG
chr11	32161605	32161606	rs240966202	G	GC
chr11	32267690	32267691	rs262307511	GC	G
chr11	36046028	36046029	rs231867698	TG	T
chr11	57962450	57962451	rs238011106	T	TC
chr11	58168645	58168646	.	A	AT
chr11	58179819	58179820	.	A	ACT
chr11	58904212	58904213	rs254794217	G	GCCCCC
chr11	58960187	58960188	.	CTG	C
chr11	58977995	58977996	rs242574962	C	CTG
chr11	59934124	59934125	rs241632174	GC	G
chr11	61494574	61494575	rs243648621	A	AG
chr11	62756944	62756945	rs216664332	TC	T
chr11	69418272	69418273	rs228872773	G	GGACA
chr11	69662603	69662604	rs218988519	A	AC
chr11	72215187	72215188	rs239838533	GTGCCGGAGGACT	G
chr11	83441512	83441513	rs222259838;rs215085019	CGT	C
chr11	87987690	87987691	.	AG	A
chr11	88148910	88148911	.	CTA	C
chr11	88654795	88654796	rs250917750	GC	G
chr11	88655212	88655213	rs255196330	AAC	A
chr11	93968498	93968499	rs235176780	AC	A
chr11	94549269	94549270	.	CG	C
chr11	95076112	95076113	rs211887032	GC	G
chr11	95077009	95077010	rs247873796	T	TG
chr11	95384510	95384511	rs264028272;rs257338046	C	CAAA
chr11	95384510	95384511	rs264028272;rs257338046	C	CAAAA
chr11	95534046	95534047	rs220150859	TCTGACCA	T
chr11	97660129	97660130	.	CG	C
chr11	100712549	100712550	rs227729241	CT	C
chr11	101627180	101627181	rs239637129	AC	A
chr11	102087764	102087765	rs214420072;rs226240707	GC	G
chr11	102088258	102088259	rs261000248	C	CAG
chr11	103003339	103003340	rs223792523	GC	G
chr11	109312351	109312352	rs220415521	A	AC
chr11	113649398	113649399	rs240662502	T	TA
chr11	113750861	113750862	rs261335671	GC	G
chr11	116274508	116274509	rs231616978	G	GACAC
chr11	117541448	117541449	rs251568355	GAGGACGGCAGCCAGGGAGACTTTAACTGCCTTTTCA	G
chr11	117870901	117870902	rs218289745	T	TC
chr12	8339805	8339806	rs260338953	C	CA
chr12	16589901	16589902	.	C	CCA
chr12	28750229	28750230	rs236594364	A	ACT
chr12	29280257	29280258	rs261172360	A	AG
chr12	52700194	52700195	rs249863018;rs257824503	G	GCCGCCCGC
chr12	54203865	54203866	rs248133368	C	CG
chr12	69583093	69583094	rs230188499	A	AAAGCGCGG
chr12	73997611	73997612	rs232067042	C	CGGGCT
chr12	88360408	88360409	rs216197056	A	AG
chr12	110454462	110454463	rs247205435	T	TTG
chr12	111672573	111672574	rs228518847	C	CT
chr12	111677917	111677918	rs226401995	CAGGCCGCGGG	C
chr12	111810021	111810022	rs228495483	C	CGCCCACAGCCCCA
chr12	112511288	112511289	rs228308150	CAG	C
chr12	113000705	113000706	rs230801176	AGGGCG	A
chr12	113000958	113000959	rs240330830	GAAAC	G
chr12	113074528	113074529	.	A	AGCTCG
chr12	116262796	116262797	rs265734414	A	AGG
chr12	116262819	116262820	rs227925633	CGGACCAGGCT	C
chr13	21408537	21408538	.	AGAGG	A
chr13	23739901	23739902	rs213363722	C	CTT
chr13	34096086	34096087	rs230976854	G	GA
chr13	36582617	36582618	rs265926744	TACTTTTCGGC	T
chr13	43201288	43201289	.	AGCC	A
chr13	43201327	43201328	rs243761092	C	CA
chr13	46571272	46571273	rs225622584	C	CA
chr13	46728037	46728038	rs266100897	CG	C
chr13	47014822	47014823	.	CCACGGT	C
chr13	56702679	56702680	rs219050294	T	TC
chr13	59557511	59557512	rs257189478	AGGGGC	A
chr13	64152346	64152347	rs233919823	C	CATCT
chr13	64161732	64161733	.	AG	A
chr13	68582131	68582132	rs260276816	A	ACG
chr13	69535132	69535133	rs223991742	CCA	C
chr13	83715072	83715073	rs263190165	C	CA
chr13	83729822	83729823	rs240840940	T	TG
chr13	90923056	90923057	rs218621101	C	CAAAGACCACCCCCTCCA
chr13	90923315	90923316	rs255199835	AGG	A
chr13	99344709	99344710	rs254171671	A	AG
chr13	104109812	104109813	rs238443624	G	GGGCGGC
chr13	112100776	112100777	rs214435010	GCCCATT	G
chr13	117024616	117024617	rs219627588	AATCC	A
chr13	118387260	118387261	rs257862937	AG	A
chr14	13961312	13961313	rs213357107	C	CGCG
chr14	26579474	26579475	rs230630911;rs247484708	A	AC
chr14	45691077	45691078	.	GGCTAAAACA	G
chr14	46787994	46787995	rs233442266	GTGGA	G
chr14	49066084	49066085	rs239782495	CCCG	C
chr14	52305135	52305136	rs244921956	CA	C
chr14	54361230	54361231	.	T	TTGCAGCGCCCCGACTGC
chr14	62837470	62837471	rs265479491;rs245513288	AT	A
chr14	70890025	70890026	rs248856515	GGGGA	G
chr14	72710096	72710097	rs234447180;rs231125817	G	GCA
chr14	78732777	78732778	rs229634601	C	CCT
chr14	87416670	87416671	rs258624563	G	GTTT
chr14	122181636	122181637	.	CG	C
chr15	25415011	25415012	rs241235670;rs221609641	A	AGG
chr15	27466618	27466619	rs262467592	C	CG
chr15	44427944	44427945	.	CA	C
chr15	44428331	44428332	rs245843184	G	GCGCT
chr15	53902723	53902724	rs255705137	GGAT	G
chr15	76625560	76625561	rs252071187	GT	G
chr15	76625611	76625612	rs226889933	A	AAAG
chr15	76671445	76671446	rs232912408	TTAAAA	T
chr15	76671445	76671446	rs232912408	TTAAAA	TA
chr15	79153000	79153001	rs214642935	GGTA	G
chr15	81960678	81960679	rs253871682	C	CTCTGG
chr15	85811712	85811713	rs241230591	CG	C
chr15	101224119	101224120	rs221323350	TC	T
chr15	101246837	101246838	.	TGGGGA	T
chr16	20498736	20498737	rs216888375	T	TGA
chr16	30510403	30510404	.	AAG	A
chr16	63857150	63857151	rs229527736	ACAGT	A
chr16	70314475	70314476	rs263058155	T	TGC
chr16	77537118	77537119	rs226325758	C	CACTT
chr16	91648123	91648124	rs226624048	GCCC	G
chr16	91931615	91931616	.	ACG	A
chr16	96304769	96304770	rs241047877;rs249584248	GTC	G
chr17	9905679	9905680	rs238398803	T	TCCG
chr17	9905805	9905806	rs253740188	G	GTCCA
chr17	9905824	9905825	rs219354888	G	GA
chr17	17625448	17625449	rs260176275	TC	T
chr17	23771899	23771900	rs245424999	TGCA	T
chr17	23802981	23802982	rs236126812	G	GT
chr17	24220898	24220899	rs266159562	C	CG
chr17	24352047	24352048	rs220101606	C	CCCCCCA
chr17	24506463	24506464	rs253944103	C	CAGTG
chr17	24550020	24550021	rs241796337	T	TGG
chr17	24654182	24654183	rs233126852	GGCCGACGATA	G
chr17	24669384	24669385	rs227874594	T	TC
chr17	24707791	24707792	.	AT	A
chr17	24886528	24886529	rs219056778;rs226157392	G	GTTTT
chr17	25252789	25252790	rs263598162	C	CTA
chr17	26252893	26252894	rs241182964	G	GA
chr17	28800929	28800930	.	C	CGCCGCCGCT
chr17	33951538	33951539	.	A	AG
chr17	33955747	33955748	.	T	TTCTC
chr17	36257405	36257406	.	T	TC
chr17	36951836	36951837	.	T	TG
chr17	80373537	80373538	rs261584877	C	CGCGCAG
chr17	83514437	83514438	rs239123309	CG	C
chr18	12128630	12128631	rs222306673	C	CAAT
chr18	24121525	24121526	rs259243853	TCCCC	T
chr18	24121922	24121923	rs229129234	AC	A
chr18	31788873	31788874	.	GAAAC	G
chr18	34221726	34221727	rs233285083	T	TGCCTGCC
chr18	34248485	34248486	rs214226583	T	TGAAAC
chr18	35837102	35837103	.	G	GGGCTGGCT
chr18	44828396	44828397	rs221403036	CG	C
chr18	46280885	46280886	rs212683099	G	GCAGGCTACTCC
chr18	53744604	53744605	rs236467026	GGACAAAGGGT	G
chr18	60560443	60560444	.	A	AAAAT
chr18	61314184	61314185	rs257488366;rs241046549	C	CA
chr18	67205294	67205295	rs220746329	CG	C
chr18	75005498	75005499	rs216998019	CAG	C
chr18	76161058	76161059	rs217772314	G	GGGGCC
chr18	80046839	80046840	.	G	GGGCGGGACTCGGGA
chr19	3575960	3575961	rs250790836	A	AG
chr19	10041337	10041338	rs260431305	TGGG	T
chr19	12596613	12596614	rs260914666	C	CTG
chr19	18631917	18631918	rs236525860	T	TG
chr19	18632193	18632194	rs213377455	TTA	T
chr19	18712814	18712815	rs214593427	CA	C
chr19	32103048	32103049	.	AC	A
chr19	36554746	36554747	rs248879668	GCCGCCA	G
chr19	44069514	44069515	rs265472337	GCT	G
chr19	44314774	44314775	rs240783512	TCACAACCCCCC	T
chr19	44314957	44314958	rs248586239	A	AGC
chr19	44989053	44989054	rs249484456;rs222638075	G	GC
chr19	45783632	45783633	rs236763596	A	AG
chr19	45783805	45783806	.	AGGG	A
chr19	46045525	46045526	rs258321723	G	GGGAGCC
chr19	60811813	60811814	rs214312047	TGCGG	T
chr2	24962681	24962682	rs243237437	AG	A
chr2	25427081	25427082	rs239484887	CTCAGGA	C
chr2	25427126	25427127	rs221272275	AT	A
chr2	25581664	25581665	rs256191012	AAT	A
chr2	26487488	26487489	rs222111859	G	GC
chr2	30591169	30591170	.	GT	G
chr2	33665540	33665541	rs265949541	A	AGTC
chr2	51972996	51972997	rs255304900	TCA	T
chr2	51973094	51973095	rs229307896;rs258527406	TTA	T
chr2	71636736	71636737	rs229790530	TGGGACCCACAAAG	T
chr2	76370060	76370061	rs242253715	GCGGCCGAGAAC	G
chr2	84715791	84715792	rs222314173;rs218261221	CTTTT	C
chr2	90917708	90917709	rs231270167	G	GA
chr2	92184065	92184066	rs237992910	CAGAGAGAG	C
chr2	92529532	92529533	rs264147976	T	TTCTGGTTGGTTG
chr2	93203999	93204000	rs257834090	CG	C
chr2	102401135	102401136	rs248927131	T	TC
chr2	103797651	103797652	rs227188451	A	AG
chr2	105616550	105616551	rs235195165	C	CA
chr2	118479798	118479799	rs248137102	CGCTT	C
chr2	118714386	118714387	rs259070777	G	GTCTCTGTCTCTC
chr2	119478029	119478030	rs236871615	C	CT
chr2	120027647	120027648	rs242027917	CAG	C
chr2	120731581	120731582	rs264157982	AT	A
chr2	120731832	120731833	rs262245144	T	TC
chr2	122028495	122028496	rs237334380	G	GCCCCGC
chr2	122348434	122348435	rs236169734	CTAA	C
chr2	122348665	122348666	rs222594689	GAGCGCGCCGCCTCAGGGA	G
chr2	122375844	122375845	rs229574165	C	CCCTT
chr2	122702894	122702895	rs218816339	G	GC
chr2	122738581	122738582	rs237441541	TCTC	T
chr2	127183044	127183045	rs235792384	AATTT	A
chr2	127522238	127522239	rs244696700	A	AT
chr2	147012927	147012928	rs236081341	CTCCGGCAG	C
chr2	150904562	150904563	rs250694001	G	GC
chr2	153225545	153225546	rs244447469;rs219115624	G	GAA
chr2	153225620	153225621	rs252403462	T	TA
chr2	153345792	153345793	rs232378191	CAAA	C
chr2	165276224	165276225	rs231598177	A	AGGGCGAAACCATC
chr2	170511102	170511103	rs211747192	TTTC	T
chr2	170520887	170520888	rs243370735	G	GCTGT
chr2	172346228	172346229	rs252039729	C	CG
chr2	172863348	172863349	rs243134512	CCACGCTGCAGCCAGGGTAACCG	C
chr2	174329617	174329618	rs252451206	C	CCT
chr3	5576633	5576634	rs226713312	T	TC
chr3	32365695	32365696	rs246826788	C	CGGAGGA
chr3	36551519	36551520	rs230684427	A	AGG
chr3	50906241	50906242	rs230844914	TTC	T
chr3	57735708	57735709	rs235181545	C	CA
chr3	81932632	81932633	rs236623354	CG	C
chr3	87987200	87987201	rs251210249	G	GT
chr3	96501587	96501588	rs232502525	TGTGCGTGC	T
chr3	96905434	96905435	rs229046539	ATG	A
chr3	115888053	115888054	rs265009123	CG	C
chr3	116808243	116808244	rs260893175	T	TG
chr3	123267497	123267498	rs227722639	T	TCGGCGG
chr3	127162376	127162377	rs220208899	TGCTGCC	T
chr3	137864380	137864381	rs257835032	T	TC
chr3	137865727	137865728	rs212484698	C	CCTAAG
chr3	138489503	138489504	.	GC	G
chr3	152346162	152346163	rs225217626	CCT	C
chr4	8647556	8647557	rs240410048;rs245006327	G	GC
chr4	8647604	8647605	rs228336255	TG	T
chr4	9770975	9770976	rs218016086	C	CGGAG
chr4	41465042	41465043	rs229808271	C	CA
chr4	41569571	41569572	rs218239981	GA	G
chr4	41640295	41640296	rs241544985	G	GTCGGCTGAGC
chr4	45408784	45408785	rs215485360	GCGGGGCGGGGCGGGA	G
chr4	76327629	76327630	rs221817494	C	CT
chr4	94614515	94614516	.	TG	T
chr4	95052428	95052429	.	TCC	T
chr4	114822104	114822105	rs231066197	GGGGAGGCGAGAGGAGTGGTGTGTGGAGGGGA	G
chr4	117915533	117915534	rs242170811	TTGG	T
chr4	124657522	124657523	rs260248672	C	CG
chr4	129640783	129640784	.	CCG	C
chr4	133297850	133297851	rs232883643	T	TGAG
chr4	133813340	133813341	rs260945954	CG	C
chr4	134480910	134480911	.	AG	A
chr4	136469678	136469679	rs241336317	TA	T
chr4	136469767	136469768	rs234081634	T	TG
chr4	136470048	136470049	rs228804393	A	AT
chr4	137164717	137164718	rs254808454	C	CG
chr4	138305041	138305042	rs224837279	A	AGCGCC
chr4	148435875	148435876	.	A	AG
chr4	148558371	148558372	.	A	AGGGTGG
chr4	148558378	148558379	.	G	GGGGGGGT
chr4	148558651	148558652	rs226491528	CCGGCGCCCGTCA	C
chr4	150257423	150257424	rs213654223	CGTCCTGAACAG	C
chr4	155173501	155173502	.	ACAGC	A
chr4	155943704	155943705	rs216862292	AT	A
chr4	155944082	155944083	rs238508747	G	GGCGGGGAC
chr4	156234913	156234914	rs227220686	CGCGT	C
chr5	21645556	21645557	rs256396093	A	ATC
chr5	24597674	24597675	.	A	AAC
chr5	24602727	24602728	rs223130414	C	CGCGT
chr5	35795665	35795666	rs256267978	C	CAAATCG
chr5	36398291	36398292	.	CCCTTCCTTCTTT	C
chr5	37241988	37241989	rs215917231	T	TCCGCC
chr5	66676808	66676809	rs260523506;rs220209015	C	CGT
chr5	96906100	96906101	rs220243669	GCGC	G
chr5	100039960	100039961	rs220289309	AC	A
chr5	100070465	100070466	rs212315337	T	TAACA
chr5	104113821	104113822	.	CA	C
chr5	106925997	106925998	rs218881649	C	CCGCTCCCT
chr5	109923583	109923584	rs231507741	TA	T
chr5	110269914	110269915	rs223657200	TC	T
chr5	110286230	110286231	.	A	AGGGGCGGGGC
chr5	110653338	110653339	rs221864973	T	TGCC
chr5	114380585	114380586	rs243278837	T	TC
chr5	115538920	115538921	rs251568704	T	TGC
chr5	115538969	115538970	rs217475895	GCCCTCCCGCC	G
chr5	117319119	117319120	rs244687211	A	AC
chr5	118331790	118331791	rs252679129;rs233302303	A	AG
chr5	120680247	120680248	rs253623819	AT	A
chr5	122799187	122799188	rs223328533	G	GC
chr5	123749414	123749415	rs259006896	GAAA	G
chr5	125409544	125409545	rs239575459;rs255256500	C	CTT
chr5	134315065	134315066	rs215179533	T	TG
chr5	134315236	134315237	rs234439096	T	TC
chr5	139736291	139736292	rs257814190	C	CCA
chr5	146795078	146795079	rs254791620	CGG	C
chr5	146832813	146832814	rs256643859	CTAACAA	C
chr5	147400437	147400438	rs222808595	C	CGCGAGCCCCGGG
chr5	148552513	148552514	rs244726709;rs253835519	C	CGCCGAGCCGAGCCGA
chr6	8258940	8258941	rs251557830	AC	A
chr6	47594812	47594813	rs246621415;rs216013008	T	TCGCCGC
chr6	47920615	47920616	rs220535425	ACGG	A
chr6	48016361	48016362	rs261588290	GCCAGGTGGGCGCCGGCCTCCGAGGC	G
chr6	54682005	54682006	rs219584177	GCAGGGTGC	G
chr6	88906943	88906944	rs225721097	CCTT	C
chr6	89348681	89348682	rs241802423	C	CG
chr6	90765336	90765337	rs235447930	AC	A
chr6	91473654	91473655	rs258321607	AACGTGTCAG	A
chr6	108065328	108065329	rs228876251	C	CT
chr6	128760478	128760479	.	CA	C
chr6	129533300	129533301	rs239567783	AG	A
chr6	134897957	134897958	rs223385877	G	GC
chr6	134897990	134897991	rs252411188	A	AGC
chr6	136470460	136470461	rs265284123	C	CG
chr6	136803860	136803861	rs242582383	CA	C
chr6	145047586	145047587	rs213862013	GC	G
chr6	145341920	145341921	.	GTTT	G
chr6	146577590	146577591	rs244553559	G	GAAAAA
chr6	146577590	146577591	rs244553559	G	GAAAAAA
chr6	146577840	146577841	.	G	GCCCCCTC
chr6	146642476	146642477	rs237593094	GC	G
chr6	146724897	146724898	rs257564291	A	AAAAACC
chr6	146724906	146724907	rs243961610	A	AG
chr6	147091412	147091413	.	GGGCCCGC	G
chr7	4137355	4137356	rs232443684	G	GCGCGTC
chr7	13010117	13010118	rs252000800;rs247658842	CT	C
chr7	13278809	13278810	rs219160926	GC	G
chr7	19176380	19176381	rs257912391	A	AGG
chr7	19342906	19342907	.	AACACATCTCACAC	A
chr7	29170451	29170452	rs237722263	TCCACTTAAGAGGCG	T
chr7	29853800	29853801	rs222014485	C	CAA
chr7	30090582	30090583	rs220298709	TAGTC	T
chr7	35119140	35119141	rs265401272	T	TCCCG
chr7	37563414	37563415	rs214617029	TC	T
chr7	38201200	38201201	.	GC	G
chr7	38271303	38271304	.	CAATT	C
chr7	44974926	44974927	.	GTTTTTTTTTTT	G
chr7	44997669	44997670	rs218613952	AT	A
chr7	45154624	45154625	rs236643980	GC	G
chr7	45916862	45916863	rs218308220	CTTG	C
chr7	75455966	75455967	rs217279740	TC	T
chr7	80993488	80993489	rs212801126	GGGCCA	G
chr7	81762874	81762875	rs224685070;rs218092501	C	CG
chr7	81934453	81934454	rs261300826;rs217288066	TC	T
chr7	97425120	97425121	rs262666436	AC	A
chr7	100582889	100582890	rs251855997	T	TC
chr7	100706450	100706451	rs241245543	G	GTCGGCTTCAT
chr7	101310730	101310731	rs228030987	T	TGG
chr7	101666702	101666703	rs239061713	CAG	C
chr7	102065552	102065553	rs222221640	T	TA
chr7	112213149	112213150	rs252297549	CAAAAAAAAAA	C
chr7	113143661	113143662	rs213532837	C	CTGACCATAATT
chr7	123377662	123377663	rs225967549	GAC	G
chr7	126649561	126649562	rs250930231	GA	G
chr7	127233166	127233167	rs236423720;rs256541105	ACGC	A
chr7	127777550	127777551	rs238509563;rs263616696	T	TG
chr7	131560230	131560231	.	A	AC
chr8	15011218	15011219	rs244975267	C	CGCAGGAGTAA
chr8	31089537	31089538	rs217370108	GTA	G
chr8	31187395	31187396	rs213543307	CCGAGGATTGTTG	C
chr8	36247992	36247993	rs233213060	GA	G
chr8	36732962	36732963	rs238749511	G	GTCC
chr8	41041900	41041901	.	CTG	C
chr8	41417189	41417190	rs263358773	G	GTT
chr8	68062415	68062416	rs235577609	AGGCTC	A
chr8	70476956	70476957	rs240885472	GC	G
chr8	70487390	70487391	rs228964444	AG	A
chr8	70608370	70608371	rs234629723	GC	G
chr8	70761082	70761083	.	CG	C
chr8	83594294	83594295	rs241552636	CT	C
chr8	83607929	83607930	rs246364643	TG	T
chr8	84257338	84257339	rs247783801	AC	A
chr8	84813320	84813321	rs235980304	AGAGAGACG	A
chr8	84974446	84974447	rs231569591	G	GGACA
chr8	85083156	85083157	rs213705098	T	TG
chr8	87663662	87663663	rs252895841	TAG	T
chr8	88137906	88137907	rs250762646	TGA	T
chr8	95143389	95143390	rs263828905	ATGTGCCACAGGAGCC	A
chr8	121898249	121898250	rs261530404	TC	T
chr8	121907763	121907764	rs216937240	GT	G
chr8	123859587	123859588	rs226739211	G	GGA
chr8	123859696	123859697	rs264447587	A	ATACTCG
chr8	124231410	124231411	.	G	GCGCCGCC
chr8	125465704	125465705	rs265489392	A	AGTGCACAGAGT
chr8	125514135	125514136	rs232642454	C	CAGTACCATGCTCCCG
chr9	37147180	37147181	.	C	CCGCCGCCGCTG
chr9	41936904	41936905	rs243610129	G	GA
chr9	44287644	44287645	rs239557177	CGGT	C
chr9	50775419	50775420	rs247852448;rs227738845	T	TGGC
chr9	61914755	61914756	rs258449558	T	TC
chr9	62344104	62344105	rs230151539	T	TG
chr9	64341169	64341170	rs254981374	GGGCGGCGGGCGGCA	G
chr9	65196430	65196431	rs231557502	A	AC
chr9	65196451	65196452	.	A	ATAAG
chr9	74952972	74952973	rs239765591	AGCGTCTCG	A
chr9	75037582	75037583	rs246803474	A	AC
chr9	75625414	75625415	rs246976137	GT	G
chr9	78194115	78194116	rs260051926	G	GA
chr9	80066843	80066844	rs215538880	GGA	G
chr9	86880921	86880922	rs262999756	TCGGC	T
chr9	88481780	88481781	rs234495880	T	TCCGCCG
chr9	101074497	101074498	.	C	CGCCT
chr9	103305147	103305148	rs257955406	G	GC
chr9	105495910	105495911	rs228139255	C	CT
chr9	106289142	106289143	rs214222227	G	GGTGT
chr9	106289142	106289143	rs214222227	G	GGTGTGT
chr9	106318232	106318233	rs226009567	GAA	G
chr9	106377463	106377464	rs211951771	C	CT
chr9	106438466	106438467	rs235702987	G	GC
chr9	106454976	106454977	rs224969008	CT	C
chr9	106789307	106789308	rs220839677	AACGGCG	A
chr9	107338348	107338349	rs266058453	CCACCCCA	C
chr9	107563275	107563276	rs260759640	A	AGGC
chr9	121858001	121858002	rs234117182	AT	A
chrX	134541694	134541695	rs224965493	C	CCG
chr1	4785450	4785451	rs31688137	A	G
chr1	4785702	4785703	rs107615295	A	T
chr1	6214739	6214740	rs31382278	G	C
chr1	9299653	9299654	rs31837762	C	T
chr1	9299799	9299800	rs51556950	G	A
chr1	10009224	10009225	rs32126221	G	A
chr1	13372447	13372448	.	T	C
chr1	15805515	15805516	rs32103837	C	T
chr1	15805619	15805620	rs31383968	C	T
chr1	15805656	15805657	rs31838899	G	T
chr1	15805657	15805658	rs32696154	G	A
chr1	16619394	16619395	rs32378673	G	A
chr1	16665081	16665082	rs251761218	A	G
chr1	16665092	16665093	rs248187024	G	A
chr1	16665105	16665106	rs212709213	A	C
chr1	16665171	16665172	rs51952276	C	G
chr1	16665185	16665186	rs48350360	C	A
chr1	16665194	16665195	rs49130170	C	A
chr1	16665284	16665285	rs50145531	G	C
chr1	20890492	20890493	rs32755390	G	C
chr1	21079818	21079819	rs30948341	C	T
chr1	21411674	21411675	rs31271115	A	G
chr1	22806223	22806224	rs236987530	G	A
chr1	24005643	24005644	rs30886159	A	C
chr1	24005699	24005700	rs32637329	A	T
chr1	24100496	24100497	rs49999991	C	T
chr1	24100604	24100605	rs48341639	G	A
chr1	30874023	30874024	rs249045777	G	T
chr1	34579615	34579616	rs32196644	C	G
chr1	34579656	34579657	rs48463845	A	C
chr1	36068346	36068347	rs225578173	A	G
chr1	36307588	36307589	rs31768240	A	C
chr1	36369194	36369195	rs32499300	A	G
chr1	36557048	36557049	rs32644291	A	C
chr1	36580524	36580525	rs32199103	G	A
chr1	36939538	36939539	rs248131797	T	C
chr1	36939629	36939630	rs219082172	C	G
chr1	36939906	36939907	rs584114608	C	A
chr1	36939924	36939925	rs30510937	T	C
chr1	37299790	37299791	rs256457672	T	C
chr1	38787750	38787751	rs3691238	G	A
chr1	38987677	38987678	rs30885448	C	A
chr1	39367682	39367683	rs47028185	C	G
chr1	39367684	39367685	rs266222953	C	A
chr1	39367688	39367689	rs48686174	T	A
chr1	39367745	39367746	rs579126598	G	A
chr1	39900720	39900721	rs255142239	G	C
chr1	40790794	40790795	rs32799576	G	A
chr1	44102166	44102167	rs49767851	T	C
chr1	44102511	44102512	rs51118693	T	C
chr1	46853792	46853793	rs51692575	G	C
chr1	59119771	59119772	rs31174446	A	G
chr1	59120169	59120170	rs47107794	G	C
chr1	62706904	62706905	rs29953679	A	G
chr1	63445922	63445923	.	A	C
chr1	64737531	64737532	rs30864875	A	G
chr1	66175155	66175156	.	G	A
chr1	66321995	66321996	.	A	G
chr1	67038860	67038861	.	A	T
chr1	67038921	67038922	.	A	C
chr1	67038928	67038929	.	A	G
chr1	69105831	69105832	.	G	A
chr1	69105845	69105846	.	C	T
chr1	72226038	72226039	rs51154236	A	G
chr1	72243763	72243764	rs30665062	C	T
chr1	72254624	72254625	rs30663926	A	C
chr1	72254805	72254806	rs50518734	C	G
chr1	72254811	72254812	rs47935632	G	T
chr1	72254991	72254992	rs30664805	A	G
chr1	72254996	72254997	rs582449537	G	C
chr1	72255000	72255001	rs579147816	G	A
chr1	72255001	72255002	rs582007647	C	T
chr1	72255003	72255004	rs579485501	A	T
chr1	72255084	72255085	rs238913797	T	C
chr1	72284310	72284311	rs247710730	A	G
chr1	72593805	72593806	rs51521423	C	T
chr1	72593816	72593817	rs49761080	T	C
chr1	72871240	72871241	rs51626355	A	G
chr1	72878092	72878093	rs45847685	A	C
chr1	72878115	72878116	rs49642352	G	A
chr1	74236423	74236424	rs245901493	A	T
chr1	74295668	74295669	rs32140978	G	T
chr1	74386970	74386971	rs32812380	A	T
chr1	74854819	74854820	rs31956763	G	A
chr1	75218894	75218895	rs30468777	G	A
chr1	75219274	75219275	rs30669621	G	A
chr1	77516388	77516389	rs32056797	T	C
chr1	80340920	80340921	.	T	G
chr1	80758682	80758683	rs46458995	G	C
chr1	81593820	81593821	rs32657980	G	A
chr1	82291490	82291491	rs253680698	G	A
chr1	87213808	87213809	rs31991499	G	C
chr1	87853864	87853865	rs31555040	T	C
chr1	88008384	88008385	rs51421143	G	C
chr1	88277695	88277696	rs48685106	A	T
chr1	89454757	89454758	rs32552426	C	T
chr1	89606872	89606873	rs46378224	A	T
chr1	91209521	91209522	rs31479758	T	C
chr1	91298300	91298301	rs3669852	G	A
chr1	91398806	91398807	rs265811937	C	G
chr1	92180664	92180665	rs227799044	T	C
chr1	93342813	93342814	rs30386121	A	C
chr1	94035158	94035159	rs51052126	T	C
chr1	105663737	105663738	rs30764946	C	G
chr1	105990376	105990377	rs232859788	G	C
chr1	111865000	111865001	rs50322608	G	C
chr1	118321897	118321898	rs32359363	T	C
chr1	119053710	119053711	rs32437268	G	A
chr1	120121103	120121104	rs31305369	G	T
chr1	121327886	121327887	rs31376520	C	T
chr1	121327934	121327935	rs30465703	G	A
chr1	121328011	121328012	rs13476082	A	G
chr1	121431098	121431099	rs47996182	C	T
chr1	125435552	125435553	rs52152863	A	G
chr1	127204985	127204986	rs6208544	G	C
chr1	127868723	127868724	rs48958782	G	A
chr1	128472597	128472598	.	T	G
chr1	134557388	134557389	rs32628999	A	C
chr1	134955659	134955660	rs32719505	C	T
chr1	135146777	135146778	rs215477170	A	C
chr1	135146780	135146781	rs232976964	A	G
chr1	135158925	135158926	rs3726242	A	G
chr1	135158927	135158928	rs3726244	T	C
chr1	135368948	135368949	rs47901778	A	G
chr1	135369252	135369253	rs32117330	A	G
chr1	135546225	135546226	rs38649907	C	T
chr1	135583094	135583095	rs31734984	A	C
chr1	135583141	135583142	rs32281581	G	T
chr1	135583213	135583214	rs31373020	A	G
chr1	135583430	135583431	rs49358109	A	G
chr1	135659675	135659676	rs37650526	C	T
chr1	135670707	135670708	rs51655397	G	A
chr1	135700783	135700784	rs46085425	C	T
chr1	135753103	135753104	rs50959931	A	G
chr1	135753104	135753105	rs47275276	T	C
chr1	135766021	135766022	rs31548392	A	G
chr1	135781532	135781533	rs245476328	T	G
chr1	136131212	136131213	.	A	C
chr1	138856789	138856790	rs31912770	C	A
chr1	138963232	138963233	rs30693453	T	C
chr1	138963241	138963242	rs32376923	G	A
chr1	143777297	143777298	rs243286314	C	G
chr1	150393141	150393142	rs32181997	A	G
chr1	151755156	151755157	rs31360918	A	G
chr1	152400109	152400110	rs50463559	C	T
chr1	152400175	152400176	rs51997461	C	G
chr1	152400201	152400202	rs49948948	T	G
chr1	152400221	152400222	rs48773681	G	A
chr1	152903168	152903169	.	A	C
chr1	155973386	155973387	rs47491958	G	A
chr1	156036424	156036425	rs47346700	G	A
chr1	156040807	156040808	rs31683689	A	G
chr1	156674340	156674341	rs30853369	G	A
chr1	156718977	156718978	rs212875020	G	C
chr1	156719232	156719233	rs32758380	G	A
chr1	156938863	156938864	rs31843043	A	C
chr1	160906274	160906275	rs224483132	C	T
chr1	161035029	161035030	rs8259394	T	A
chr1	161035084	161035085	rs48769734	G	A
chr1	161035162	161035163	rs47570370	A	G
chr1	161070602	161070603	rs33753843	G	A
chr1	161070768	161070769	rs33753841	A	G
chr1	161170871	161170872	rs45740859	A	T
chr1	165641651	165641652	.	T	G
chr1	169747782	169747783	rs30555115	G	A
chr1	169747819	169747820	rs31497203	A	G
chr1	169969308	169969309	rs31481045	A	G
chr1	170174661	170174662	rs260961393	C	G
chr1	170174668	170174669	rs50255156	C	T
chr1	170174671	170174672	rs6289827	A	G
chr1	170174949	170174950	rs32219435	G	A
chr1	170174973	170174974	rs225782030	A	G
chr1	170174990	170174991	rs46263953	C	A
chr1	170174991	170174992	rs238596423	A	G
chr1	170175027	170175028	rs32456770	C	G
chr1	170175033	170175034	rs47391305	C	T
chr1	170175077	170175078	rs47054847	G	A
chr1	170589778	170589779	rs253746977	G	C
chr1	170868581	170868582	rs31157514	A	G
chr1	170885168	170885169	rs31577163	G	T
chr1	170907908	170907909	rs46164094	G	C
chr1	170907950	170907951	rs108088463	G	T
chr1	170908146	170908147	rs46733724	T	C
chr1	171044515	171044516	rs584316135	A	G
chr1	171044688	171044689	rs48525922	A	G
chr1	171102701	171102702	rs256761432	A	G
chr1	171102739	171102740	rs33889460	A	T
chr1	171102740	171102741	rs235743976	C	T
chr1	171102743	171102744	rs108253100	G	A
chr1	171102745	171102746	rs107951337	G	A
chr1	171111153	171111154	rs51811932	G	A
chr1	171111189	171111190	rs45685012	C	T
chr1	171111272	171111273	rs51754256	C	G
chr1	171262995	171262996	rs31545156	A	G
chr1	171263215	171263216	rs31545155	A	G
chr1	171270297	171270298	rs31544156	A	G
chr1	171270301	171270302	rs51634894	T	C
chr1	171281210	171281211	rs30597151	A	G
chr1	171288247	171288248	rs30551151	A	T
chr1	171288253	171288254	rs31183638	C	G
chr1	171329145	171329146	.	A	C
chr1	171345606	171345607	rs31551723	A	T
chr1	171345625	171345626	rs31551722	G	A
chr1	171360879	171360880	rs31548273	C	T
chr1	171360920	171360921	rs31354057	G	A
chr1	171361276	171361277	rs31548269	A	G
chr1	171411269	171411270	rs31538547	T	C
chr1	171504106	171504107	rs31537260	A	G
chr1	172206460	172206461	rs31868780	T	C
chr1	172217249	172217250	rs31016010	A	C
chr1	172312258	172312259	rs32572087	C	G
chr1	172326285	172326286	rs8259380	T	C
chr1	172341175	172341176	rs584374859	G	T
chr1	172364753	172364754	rs31875809	A	G
chr1	172376475	172376476	rs31564528	C	G
chr1	172376586	172376587	rs13469573	A	G
chr1	172490331	172490332	rs3706616	C	G
chr1	172632744	172632745	rs31558029	T	C
chr1	172632986	172632987	rs50621269	C	T
chr1	172633014	172633015	rs50093564	T	G
chr1	172633151	172633152	rs48235943	A	C
chr1	176213806	176213807	rs32564428	G	A
chr1	177258568	177258569	rs225703330	A	G
chr1	177258604	177258605	rs247784387	C	G
chr1	177258993	177258994	rs50619281	C	T
chr1	177983196	177983197	.	C	T
chr1	178318546	178318547	rs32026157	T	C
chr1	178319490	178319491	rs32538321	A	T
chr1	180250301	180250302	rs30670767	A	G
chr1	180256239	180256240	rs51931702	G	A
chr1	180422304	180422305	rs32749025	A	G
chr1	180768714	180768715	rs261686236	G	A
chr1	180848135	180848136	rs30493581	T	C
chr1	180850758	180850759	rs31745248	A	G
chr1	180904146	180904147	rs32732747	A	C
chr1	180904282	180904283	rs258715886	C	T
chr1	181144236	181144237	rs31502568	A	T
chr1	181144253	181144254	rs32146643	T	A
chr1	181842309	181842310	.	T	C
chr1	182124809	182124810	rs33819834	A	T
chr1	182341718	182341719	rs264112785	C	T
chr1	182539340	182539341	rs50625846	C	T
chr1	182539358	182539359	rs48172807	A	G
chr1	182991153	182991154	rs30843186	G	C
chr1	185363067	185363068	rs30816875	G	T
chr1	186117346	186117347	rs46919239	G	C
chr1	191026293	191026294	rs32478936	A	C
chr1	191026352	191026353	rs31827900	A	C
chr1	191312873	191312874	rs46649115	T	C
chr1	191312935	191312936	rs32054321	A	C
chr1	191318044	191318045	rs217185322	G	T
chr1	191325835	191325836	rs32148511	G	T
chr1	191325898	191325899	rs32455284	A	G
chr1	191576017	191576018	rs48589703	A	G
chr1	191718189	191718190	rs237957626	T	C
chr1	191906619	191906620	rs244485765	A	G
chr1	192190586	192190587	rs254500767	T	C
chr1	192190686	192190687	rs224815869	C	T
chr1	192190689	192190690	rs239106806	T	C
chr10	7681861	7681862	rs29323497	G	C
chr10	7792753	7792754	rs29321998	G	A
chr10	8886142	8886143	rs29352684	G	A
chr10	8943877	8943878	rs29364709	G	T
chr10	9118004	9118005	rs49219786	A	G
chr10	9118030	9118031	rs47904108	G	T
chr10	9118049	9118050	rs50676698	G	A
chr10	12869231	12869232	rs212714568	G	A
chr10	13983004	13983005	rs29335350	G	C
chr10	13983072	13983073	rs48585763	A	C
chr10	18235273	18235274	rs29361649	A	G
chr10	18235391	18235392	rs29347927	G	A
chr10	18545857	18545858	rs46731727	C	T
chr10	18545868	18545869	rs51660841	C	G
chr10	18545878	18545879	rs45979605	T	A
chr10	19592036	19592037	rs29356851	A	C
chr10	19592037	19592038	rs29383124	G	C
chr10	20312066	20312067	rs29375475	T	C
chr10	43540991	43540992	.	A	C
chr10	81037264	81037265	.	A	C
chr10	81176415	81176416	rs29321872	T	C
chr10	82629730	82629731	rs29375039	G	T
chr10	82859098	82859099	rs51346400	G	A
chr10	84576222	84576223	rs29368194	G	A
chr10	84576446	84576447	rs30093845	C	T
chr10	85221068	85221069	rs46616873	G	A
chr10	85387351	85387352	rs30144542	T	G
chr10	85387373	85387374	rs30145614	C	T
chr10	86303017	86303018	rs6298748	T	C
chr10	86339806	86339807	rs29361982	G	T
chr10	88503999	88504000	rs255031001	T	G
chr10	89443747	89443748	rs29323277	G	A
chr10	89873284	89873285	rs46894891	C	T
chr10	91082911	91082912	rs29352565	C	T
chr10	93081601	93081602	rs47678594	T	C
chr10	93081630	93081631	rs48395323	A	G
chr10	93081650	93081651	rs48554741	G	A
chr10	93160584	93160585	rs29361236	A	G
chr10	93160639	93160640	rs29370840	A	G
chr10	93275584	93275585	rs29326349	C	A
chr10	93276655	93276656	rs48851213	A	G
chr10	93540038	93540039	rs29347585	G	A
chr10	93589499	93589500	rs49714215	C	T
chr10	93589600	93589601	rs13471676	C	T
chr10	93589625	93589626	rs46836937	A	C
chr10	94147739	94147740	rs8240337	A	T
chr10	94147741	94147742	rs8240336	A	G
chr10	94147810	94147811	rs8240335	G	A
chr10	94148005	94148006	rs48866532	C	T
chr10	94148477	94148478	rs29346524	C	T
chr10	94230830	94230831	rs29371974	C	T
chr10	105574575	105574576	rs29331302	A	C
chr10	107272459	107272460	rs29365207	A	T
chr10	117629489	117629490	rs33880972	A	G
chr10	120208975	120208976	rs29348118	A	G
chr10	121505593	121505594	rs245445223	A	G
chr10	121626545	121626546	rs29369194	A	C
chr10	125389670	125389671	rs29355177	G	A
chr10	125966442	125966443	rs47648923	C	T
chr10	127312058	127312059	rs29337122	A	G
chr10	127380530	127380531	rs219068189	C	G
chr10	127538159	127538160	rs29349100	C	T
chr10	127614496	127614497	rs29321157	T	C
chr10	127614520	127614521	rs29361217	T	G
chr10	128211828	128211829	rs29326621	G	A
chr10	128232013	128232014	rs236341037	T	C
chr10	128303020	128303021	rs29342118	G	C
chr10	128303324	128303325	rs29372078	A	G
chr10	128409889	128409890	rs29322839	T	G
chr10	128696440	128696441	.	C	A
chr11	3895132	3895133	rs29382325	C	A
chr11	4160220	4160221	rs26913629	G	A
chr11	4594967	4594968	rs260486925	A	G
chr11	4895215	4895216	rs26886038	C	T
chr11	4931345	4931346	rs26885901	A	G
chr11	4947331	4947332	rs225589983	C	A
chr11	5099457	5099458	rs29478882	G	C
chr11	5445046	5445047	rs223845020	C	T
chr11	5762353	5762354	rs585930405	T	A
chr11	5762354	5762355	rs237027828	T	A
chr11	5762425	5762426	rs51320375	T	C
chr11	5762453	5762454	rs26931541	T	G
chr11	5762454	5762455	rs26931540	T	C
chr11	5996187	5996188	rs26914484	G	A
chr11	9010887	9010888	rs26894615	A	G
chr11	9011224	9011225	rs26894614	C	A
chr11	17211517	17211518	rs26851224	A	C
chr11	17211554	17211555	rs50549684	T	A
chr11	17953669	17953670	rs52639087	A	G
chr11	17953951	17953952	rs48844661	C	T
chr11	17953983	17953984	rs49835947	G	A
chr11	20249432	20249433	rs219592775	C	T
chr11	20249487	20249488	rs51160108	T	C
chr11	20446140	20446141	rs26837735	T	G
chr11	20455234	20455235	rs50400366	A	G
chr11	20631687	20631688	rs29462643	G	C
chr11	20655912	20655913	rs26878418	T	C
chr11	26387551	26387552	rs260407415	C	G
chr11	26387560	26387561	rs230294299	G	A
chr11	29130976	29130977	rs49749514	C	T
chr11	29172682	29172683	rs26835508	G	C
chr11	29172688	29172689	rs26835507	T	A
chr11	29172907	29172908	rs26835506	G	A
chr11	29515099	29515100	rs26871510	A	G
chr11	29515102	29515103	rs49649820	T	C
chr11	29692783	29692784	rs29448440	A	G
chr11	29692832	29692833	rs48822872	C	G
chr11	29692943	29692944	rs232937893	C	T
chr11	29692944	29692945	rs250515428	C	G
chr11	29692945	29692946	rs219524884	T	G
chr11	29693749	29693750	rs29429867	A	T
chr11	30268083	30268084	rs260337016	A	G
chr11	30471908	30471909	rs50573991	A	G
chr11	30885285	30885286	rs50771130	A	G
chr11	30954388	30954389	rs50433342	G	T
chr11	30954419	30954420	rs50720926	A	G
chr11	30954472	30954473	rs50872078	T	C
chr11	30954509	30954510	rs13461269	C	T
chr11	32226442	32226443	rs29417318	C	G
chr11	33163296	33163297	rs13480948	T	C
chr11	44470683	44470684	rs29456124	T	C
chr11	45955237	45955238	rs26996927	T	C
chr11	45955242	45955243	rs50000999	G	T
chr11	54902780	54902781	rs29441476	C	T
chr11	57474415	57474416	rs45786731	G	A
chr11	57645004	57645005	rs26944936	C	A
chr11	57645020	57645021	rs26944935	G	A
chr11	57645214	57645215	rs26944933	T	A
chr11	57962423	57962424	rs47134440	C	A
chr11	57962437	57962438	rs46364768	G	A
chr11	58104046	58104047	rs29385592	T	C
chr11	58104058	58104059	rs29462371	T	C
chr11	58168573	58168574	.	C	T
chr11	58168586	58168587	.	C	T
chr11	58171659	58171660	.	T	A
chr11	58171694	58171695	.	G	A
chr11	58179782	58179783	.	T	C
chr11	58301819	58301820	.	C	T
chr11	58301833	58301834	.	C	G
chr11	58301986	58301987	.	T	G
chr11	58301997	58301998	.	T	A
chr11	58302013	58302014	.	C	G
chr11	58302469	58302470	rs51133309	G	A
chr11	58302537	58302538	rs51194247	G	A
chr11	58302538	58302539	.	T	G
chr11	58302594	58302595	rs47939970	C	T
chr11	58306952	58306953	rs3664000	T	A
chr11	58306998	58306999	rs3664076	C	T
chr11	58330389	58330390	rs29432343	G	A
chr11	58330708	58330709	rs26991245	T	C
chr11	58904007	58904008	rs46464290	G	C
chr11	58904012	58904013	rs48223398	C	G
chr11	58904018	58904019	rs47247062	G	A
chr11	58954407	58954408	rs29470880	T	C
chr11	58960200	58960201	rs234661246	C	T
chr11	59183984	59183985	rs48597140	C	T
chr11	59191883	59191884	rs264122154	A	G
chr11	59191920	59191921	rs29426024	G	A
chr11	59202218	59202219	rs256743977	A	T
chr11	59202223	59202224	rs223861845	G	A
chr11	59202239	59202240	rs253493865	G	C
chr11	59202423	59202424	rs256609161	C	T
chr11	59208269	59208270	rs48306950	A	T
chr11	59228379	59228380	rs26955475	G	T
chr11	59308029	59308030	rs29405711	C	G
chr11	59450066	59450067	rs51893185	C	T
chr11	59708428	59708429	rs28194113	T	C
chr11	59759190	59759191	rs28193929	A	G
chr11	59810337	59810338	rs46044630	G	A
chr11	59839286	59839287	rs51425006	C	G
chr11	59839363	59839364	rs49099157	T	C
chr11	59934039	59934040	rs26971193	C	T
chr11	60027408	60027409	rs230898842	T	A
chr11	60027561	60027562	rs48851719	A	G
chr11	60027562	60027563	rs49524864	C	T
chr11	60046297	60046298	rs46500293	T	C
chr11	60046313	60046314	rs50081435	A	C
chr11	60106696	60106697	rs45663037	G	T
chr11	60115385	60115386	rs250022634	T	A
chr11	60115426	60115427	rs26941446	C	A
chr11	60115474	60115475	rs51437956	G	A
chr11	60220698	60220699	rs26973107	G	C
chr11	60292870	60292871	rs26957547	T	C
chr11	60293043	60293044	rs26957546	A	G
chr11	60417101	60417102	rs248927300	A	C
chr11	60537515	60537516	rs221845359	G	A
chr11	60727212	60727213	rs264239664	A	T
chr11	60728300	60728301	rs48684213	A	G
chr11	60777227	60777228	rs26957257	C	G
chr11	60878596	60878597	rs52381256	A	G
chr11	60913748	60913749	rs29450183	G	T
chr11	60913787	60913788	rs29469571	G	A
chr11	60913910	60913911	rs257147132	T	C
chr11	60932062	60932063	rs257442145	T	G
chr11	60932330	60932331	rs108293751	T	C
chr11	60932472	60932473	rs261111920	G	A
chr11	62879549	62879550	rs45663901	T	C
chr11	62879686	62879687	rs46403233	C	T
chr11	68691730	68691731	rs49558374	A	C
chr11	68901335	68901336	rs29476287	C	T
chr11	69411842	69411843	rs29426277	T	G
chr11	69671515	69671516	rs26908317	T	C
chr11	73177034	73177035	.	C	T
chr11	73177066	73177067	.	A	G
chr11	73177092	73177093	.	C	T
chr11	74898054	74898055	rs29400003	A	G
chr11	76217626	76217627	rs29482650	G	T
chr11	76243511	76243512	rs28199831	C	G
chr11	76243648	76243649	rs28199830	C	A
chr11	76243710	76243711	rs28199828	T	A
chr11	76744731	76744732	rs28197560	G	A
chr11	82871024	82871025	rs108691626	G	C
chr11	82890653	82890654	rs29472084	A	G
chr11	82908145	82908146	rs28209042	T	G
chr11	82908374	82908375	rs28209041	G	A
chr11	83440759	83440760	rs29444496	T	C
chr11	83473014	83473015	rs29383325	A	G
chr11	84168992	84168993	rs29457207	C	T
chr11	84179430	84179431	rs29478822	T	C
chr11	84179544	84179545	rs29389301	A	G
chr11	84179608	84179609	rs29412747	G	A
chr11	84870102	84870103	.	A	C
chr11	86201280	86201281	rs6355170	A	G
chr11	86484187	86484188	rs29413222	T	G
chr11	86484409	86484410	rs46651706	T	G
chr11	86758151	86758152	rs49034731	G	T
chr11	86758153	86758154	rs48463104	A	G
chr11	86758167	86758168	rs49613473	T	C
chr11	86993707	86993708	.	A	C
chr11	87359013	87359014	.	G	C
chr11	87760388	87760389	.	A	T
chr11	87760413	87760414	.	T	A
chr11	87764202	87764203	.	T	A
chr11	87853137	87853138	.	A	G
chr11	88048477	88048478	.	G	A
chr11	88099781	88099782	.	T	C
chr11	88119301	88119302	.	T	C
chr11	88146770	88146771	.	C	T
chr11	88161711	88161712	.	C	T
chr11	88187890	88187891	.	G	A
chr11	88187900	88187901	.	G	C
chr11	88187902	88187903	.	G	A
chr11	88203864	88203865	.	T	C
chr11	88204418	88204419	.	G	C
chr11	88654804	88654805	.	T	G
chr11	88718517	88718518	.	G	T
chr11	89059998	89059999	.	C	G
chr11	89060736	89060737	.	A	G
chr11	89302098	89302099	.	T	C
chr11	89302164	89302165	.	C	T
chr11	90391017	90391018	rs48826389	A	G
chr11	90697642	90697643	rs29440039	A	G
chr11	93885766	93885767	rs29450326	G	A
chr11	93955783	93955784	rs29409835	T	A
chr11	94160630	94160631	rs29395660	A	G
chr11	94233621	94233622	rs29436697	A	G
chr11	94322074	94322075	rs29481976	G	A
chr11	94327879	94327880	rs29477368	G	A
chr11	94441275	94441276	rs29475745	T	G
chr11	94474435	94474436	rs265198835	A	G
chr11	94486181	94486182	rs27059753	A	G
chr11	94521257	94521258	rs27059678	T	C
chr11	94549201	94549202	rs29385909	A	C
chr11	94549321	94549322	rs27059593	T	A
chr11	94629682	94629683	rs221642453	T	C
chr11	94629712	94629713	rs216889113	T	C
chr11	94654285	94654286	rs46394097	T	C
chr11	94985273	94985274	rs218559930	T	A
chr11	94990911	94990912	rs223913206	C	A
chr11	95259197	95259198	rs29482360	A	G
chr11	95365649	95365650	rs27042186	T	C
chr11	95365697	95365698	rs27042185	A	G
chr11	95533895	95533896	rs29400541	T	C
chr11	95858667	95858668	rs27087072	T	C
chr11	96830029	96830030	rs27037846	A	T
chr11	96860736	96860737	rs46118332	A	G
chr11	96862127	96862128	rs27037768	A	C
chr11	96867395	96867396	rs264903896	C	G
chr11	96876817	96876818	rs6189932	C	T
chr11	96876878	96876879	rs6190038	T	G
chr11	96935139	96935140	rs51369031	G	A
chr11	96944054	96944055	rs27024125	T	G
chr11	96944058	96944059	rs29410951	T	C
chr11	96982513	96982514	rs29485672	T	C
chr11	96982530	96982531	rs29418276	A	G
chr11	97029817	97029818	rs27023962	G	C
chr11	97063414	97063415	rs257946586	A	G
chr11	97063416	97063417	rs50396248	G	A
chr11	97063433	97063434	rs51084558	C	T
chr11	97063633	97063634	rs29462194	G	A
chr11	97063663	97063664	rs27062281	G	C
chr11	97362142	97362143	rs260804663	A	G
chr11	97401376	97401377	rs29459356	C	G
chr11	97428358	97428359	rs27011454	T	C
chr11	97449901	97449902	rs29458053	C	T
chr11	97449909	97449910	rs29417335	A	G
chr11	97524191	97524192	rs29448985	G	C
chr11	97950424	97950425	rs52011776	A	G
chr11	98019377	98019378	rs48710127	T	C
chr11	98942014	98942015	.	T	G
chr11	99230409	99230410	rs27071649	C	A
chr11	100323753	100323754	rs27072971	G	T
chr11	100391083	100391084	rs29448777	G	A
chr11	100414398	100414399	rs13461730	A	C
chr11	100571403	100571404	rs27107578	C	A
chr11	100893656	100893657	rs27105523	G	A
chr11	101155670	101155671	rs29482839	G	A
chr11	101189726	101189727	rs50350702	T	C
chr11	101618112	101618113	rs28257434	C	A
chr11	101627181	101627182	rs28257417	C	A
chr11	101627568	101627569	rs47075527	G	A
chr11	101627580	101627581	rs50039831	G	A
chr11	101665585	101665586	rs28257272	G	T
chr11	102087641	102087642	rs29441172	T	C
chr11	102407514	102407515	rs226748884	A	G
chr11	102408478	102408479	rs29430692	G	T
chr11	102556281	102556282	rs29481267	A	G
chr11	102990272	102990273	rs29457911	C	T
chr11	103003318	103003319	rs27019849	C	G
chr11	103003337	103003338	rs27019848	T	C
chr11	103028291	103028292	rs45913087	G	A
chr11	103217860	103217861	rs584915769	G	A
chr11	103217879	103217880	rs27007679	G	A
chr11	103217968	103217969	rs27007678	C	T
chr11	103413029	103413030	rs27008849	G	A
chr11	103810512	103810513	rs227151424	G	A
chr11	103954052	103954053	rs29412689	T	C
chr11	104231298	104231299	.	A	G
chr11	104231476	104231477	.	T	G
chr11	106737148	106737149	rs29432258	T	C
chr11	106779285	106779286	rs27039937	A	G
chr11	109312373	109312374	rs27022727	T	C
chr11	109358650	109358651	rs29427475	A	G
chr11	109425732	109425733	rs51855934	T	C
chr11	109425820	109425821	rs29395348	G	A
chr11	110337714	110337715	rs29440339	C	T
chr11	110337856	110337857	rs214615604	A	C
chr11	113165068	113165069	rs214410530	C	G
chr11	113165218	113165219	rs29419937	A	T
chr11	113165313	113165314	rs29473817	T	C
chr11	113165316	113165317	rs29427764	G	T
chr11	113165342	113165343	rs29405194	C	A
chr11	113165343	113165344	rs29411677	C	G
chr11	113172561	113172562	rs241469321	G	A
chr11	113565731	113565732	rs49416990	C	G
chr11	113684189	113684190	rs29427632	A	G
chr11	113751807	113751808	rs29445924	G	C
chr11	113751917	113751918	rs27006819	C	T
chr11	113751940	113751941	rs46220075	T	C
chr11	113806453	113806454	rs28278723	G	A
chr11	113811309	113811310	rs48501556	G	A
chr11	113811322	113811323	rs50165862	T	C
chr11	113811338	113811339	rs48848508	T	G
chr11	113990573	113990574	rs221614417	G	A
chr11	114067055	114067056	rs29456841	A	G
chr11	114669144	114669145	rs51030189	T	C
chr11	114669187	114669188	rs46198747	T	C
chr11	114669440	114669441	rs27029732	A	G
chr11	114669469	114669470	rs49816468	T	G
chr11	114675438	114675439	rs249839287	T	C
chr11	114675447	114675448	rs29473869	G	C
chr11	115297676	115297677	rs48546190	G	C
chr11	115612977	115612978	rs237396858	T	C
chr11	115708612	115708613	rs29441708	G	A
chr11	115708628	115708629	rs29406776	G	T
chr11	115813683	115813684	rs29441098	C	T
chr11	115813695	115813696	rs29480450	T	G
chr11	115813843	115813844	.	T	G
chr11	115813855	115813856	.	T	G
chr11	115813858	115813859	.	A	G
chr11	115813864	115813865	.	T	G
chr11	116274227	116274228	rs29441562	T	C
chr11	116274228	116274229	rs27017434	G	T
chr11	116433959	116433960	rs29403167	C	T
chr11	116658058	116658059	rs51874400	T	C
chr11	116853161	116853162	rs29462793	G	A
chr11	116853846	116853847	.	T	G
chr11	117484314	117484315	rs47068631	C	T
chr11	117484329	117484330	rs49816683	G	A
chr11	117484369	117484370	rs50361902	G	C
chr11	117654578	117654579	rs250503903	G	A
chr11	117655552	117655553	rs51739925	T	C
chr11	118423529	118423530	rs46555990	C	T
chr11	118423558	118423559	rs50300766	T	C
chr11	118476815	118476816	.	A	C
chr11	118477391	118477392	rs46647672	C	A
chr11	118477393	118477394	rs50836420	T	C
chr11	120169441	120169442	.	A	C
chr11	120784142	120784143	.	A	C
chr12	4843289	4843290	.	A	C
chr12	8345102	8345103	rs36453343	T	C
chr12	8345129	8345130	rs36265877	A	G
chr12	8499819	8499820	rs226570690	A	G
chr12	8500216	8500217	rs29491434	G	C
chr12	8500398	8500399	rs29131379	A	G
chr12	13249221	13249222	rs46692830	T	C
chr12	13269085	13269086	rs46702772	A	G
chr12	15813782	15813783	rs29186825	T	C
chr12	16515491	16515492	rs46740184	T	C
chr12	16533520	16533521	rs29212692	A	G
chr12	16551358	16551359	rs29133993	G	A
chr12	16589578	16589579	rs29192090	A	G
chr12	16589608	16589609	rs46649794	G	A
chr12	16589878	16589879	rs233143595	T	C
chr12	16591584	16591585	rs29189990	T	A
chr12	16653843	16653844	rs29188126	T	C
chr12	16894667	16894668	rs243424314	C	G
chr12	17348341	17348342	rs50569093	G	A
chr12	17348352	17348353	rs49842487	C	T
chr12	17348459	17348460	rs48193735	G	A
chr12	17881817	17881818	rs29171138	G	C
chr12	21286177	21286178	rs45812385	T	G
chr12	21286181	21286182	rs246714715	T	C
chr12	21286184	21286185	rs46057939	T	C
chr12	21286249	21286250	rs51528633	T	G
chr12	21286269	21286270	rs47237812	T	C
chr12	21286283	21286284	rs238845550	C	T
chr12	21286285	21286286	rs255133147	A	G
chr12	21286331	21286332	rs50244372	A	T
chr12	21373614	21373615	rs47138559	C	T
chr12	21373699	21373700	rs48886485	C	T
chr12	21417589	21417590	rs50226469	A	C
chr12	21417638	21417639	rs52414629	A	G
chr12	21417652	21417653	rs52518099	T	C
chr12	21417676	21417677	rs46830254	G	A
chr12	21424754	21424755	rs51453736	G	T
chr12	24498596	24498597	rs51117881	G	A
chr12	24498628	24498629	rs50235804	T	G
chr12	24498634	24498635	rs49293875	G	A
chr12	24572131	24572132	rs45751712	G	T
chr12	24651255	24651256	rs49855259	T	C
chr12	24708707	24708708	rs29188641	T	G
chr12	24974825	24974826	rs29211701	G	A
chr12	25096196	25096197	rs29490471	C	A
chr12	25096251	25096252	rs4229289	G	A
chr12	25098650	25098651	rs29209226	C	G
chr12	26414985	26414986	rs107783255	G	A
chr12	27062184	27062185	rs29489467	C	T
chr12	27160566	27160567	rs29183206	G	A
chr12	27339404	27339405	.	T	G
chr12	28589510	28589511	rs50231465	G	A
chr12	28589775	28589776	rs46064960	T	C
chr12	28607942	28607943	rs29182802	T	C
chr12	28635709	28635710	rs46902006	A	G
chr12	28699933	28699934	rs29176644	T	C
chr12	28704620	28704621	rs46135741	G	A
chr12	28704629	28704630	rs50883205	G	A
chr12	28704632	28704633	rs51485308	A	G
chr12	28750421	28750422	rs47977683	G	C
chr12	28750426	28750427	rs48094577	T	C
chr12	28750450	28750451	rs50867579	G	A
chr12	28750458	28750459	rs45812671	C	T
chr12	28750504	28750505	rs50852999	G	A
chr12	28751667	28751668	rs3724873	A	C
chr12	28751668	28751669	rs3724874	C	T
chr12	28751673	28751674	rs52046675	A	T
chr12	28751703	28751704	rs3724935	T	C
chr12	28751838	28751839	rs47788017	C	G
chr12	28751858	28751859	rs49631407	T	G
chr12	29129094	29129095	rs46129025	T	G
chr12	29280250	29280251	rs29202727	T	C
chr12	29534563	29534564	rs29204328	A	T
chr12	29534643	29534644	rs29222120	A	G
chr12	29872256	29872257	rs29172146	G	C
chr12	29938261	29938262	rs46869688	C	T
chr12	31500007	31500008	rs29213332	A	G
chr12	31500207	31500208	rs50823920	T	G
chr12	32061238	32061239	rs241311608	A	G
chr12	33057397	33057398	rs29145350	T	G
chr12	36158093	36158094	rs29140838	A	C
chr12	44269089	44269090	rs29190505	T	C
chr12	44330046	44330047	rs29172597	G	A
chr12	45074546	45074547	rs29179627	T	C
chr12	46818506	46818507	rs263665242	G	T
chr12	52006419	52006420	rs29155484	C	T
chr12	52006465	52006466	rs46701436	A	G
chr12	54203862	54203863	rs45820784	G	A
chr12	54695569	54695570	rs29202253	T	C
chr12	54695657	54695658	rs49939748	A	C
chr12	54695907	54695908	rs29129155	G	A
chr12	59012085	59012086	.	T	G
chr12	61526553	61526554	rs29488000	C	A
chr12	64917866	64917867	rs217948266	G	A
chr12	64917868	64917869	rs236301896	T	C
chr12	65074039	65074040	rs107834351	A	G
chr12	67222595	67222596	rs29126792	G	C
chr12	69227915	69227916	rs36254343	C	G
chr12	69296549	69296550	rs239212605	G	C
chr12	69296550	69296551	rs49205723	G	T
chr12	69371610	69371611	rs29213757	C	T
chr12	69371810	69371811	rs29189298	G	A
chr12	69583068	69583069	rs29170159	T	C
chr12	69583085	69583086	rs29218761	T	C
chr12	69583099	69583100	rs38117623	C	G
chr12	71309698	71309699	rs29209825	C	T
chr12	71309755	71309756	rs222389675	C	T
chr12	73907899	73907900	rs29165564	T	G
chr12	73908612	73908613	rs3721160	C	T
chr12	73997656	73997657	rs227174970	G	T
chr12	76837638	76837639	rs29127496	A	G
chr12	81532701	81532702	rs29123209	T	C
chr12	85486074	85486075	.	A	C
chr12	98901506	98901507	rs585087558	G	C
chr12	108179576	108179577	rs29491336	C	A
chr12	108239601	108239602	rs29173672	C	G
chr12	108306355	108306356	rs29151782	T	C
chr12	108334087	108334088	rs262600618	T	C
chr12	108835996	108835997	rs45825805	C	T
chr12	110446488	110446489	rs29176734	C	T
chr12	110446911	110446912	.	A	C
chr12	110486304	110486305	rs33328361	T	A
chr12	110591569	110591570	rs33342698	T	C
chr12	110591575	110591576	rs51356996	C	T
chr12	110591581	110591582	rs33342700	A	G
chr12	110591626	110591627	rs33342703	G	C
chr12	110591629	110591630	rs46755699	T	C
chr12	110591650	110591651	rs33343565	A	G
chr12	110696500	110696501	rs46444258	C	A
chr12	110696560	110696561	rs231465907	G	T
chr12	110979239	110979240	rs29490921	A	G
chr12	111377628	111377629	rs6156220	A	G
chr12	111537984	111537985	rs238962333	A	T
chr12	111538093	111538094	rs29155272	C	T
chr12	111574361	111574362	rs29127350	T	C
chr12	111574419	111574420	rs29206476	G	C
chr12	111678025	111678026	rs50865876	G	C
chr12	111678073	111678074	rs3688719	C	G
chr12	111678085	111678086	rs3688736	G	A
chr12	111678112	111678113	rs3688779	T	C
chr12	111696544	111696545	rs29171054	A	T
chr12	111696565	111696566	rs29166058	G	A
chr12	111713076	111713077	rs251394966	A	C
chr12	111713125	111713126	rs261517494	T	C
chr12	111726347	111726348	rs46221462	G	A
chr12	111759235	111759236	rs46778882	C	T
chr12	112329816	112329817	rs29142393	C	A
chr12	112329817	112329818	rs29214022	C	T
chr12	112507459	112507460	rs29127074	G	A
chr12	112511271	112511272	rs47215668	G	A
chr12	112511274	112511275	rs229674011	G	T
chr12	112511279	112511280	rs46442215	A	G
chr12	112593473	112593474	rs48598299	C	G
chr12	112593474	112593475	rs50797565	C	T
chr12	112605872	112605873	rs33440328	G	A
chr12	112624025	112624026	rs33449360	A	G
chr12	112629296	112629297	rs33444639	T	G
chr12	112644533	112644534	rs246563207	C	T
chr12	112644539	112644540	rs215808403	A	T
chr12	112644612	112644613	rs251530645	C	G
chr12	112644682	112644683	rs108125084	T	C
chr12	112644787	112644788	rs50750343	A	T
chr12	112644826	112644827	rs50920193	A	C
chr12	112644851	112644852	rs51935994	T	C
chr12	112674228	112674229	rs216175065	A	C
chr12	112746939	112746940	rs213604409	T	C
chr12	112747482	112747483	rs226742742	A	G
chr12	112747484	112747485	rs216889712	T	C
chr12	112747485	112747486	rs235595144	G	A
chr12	112747494	112747495	rs49359281	C	G
chr12	112747496	112747497	rs48540750	C	G
chr12	112808804	112808805	rs29143008	A	G
chr12	112808816	112808817	rs29169610	C	G
chr12	112808836	112808837	rs29144799	G	A
chr12	112829213	112829214	rs29147496	A	C
chr12	112950482	112950483	rs29142697	T	C
chr12	112976414	112976415	rs255163604	C	A
chr12	112976419	112976420	rs222617876	G	T
chr12	113000914	113000915	rs6316476	A	G
chr12	113000915	113000916	rs6316486	T	C
chr12	113041647	113041648	rs107851553	A	G
chr12	113075187	113075188	.	A	G
chr12	113119743	113119744	.	T	G
chr12	113156371	113156372	.	T	C
chr12	113185669	113185670	.	A	T
chr12	116262829	116262830	rs580461225	T	C
chr12	116262946	116262947	rs50349003	A	T
chr12	116262951	116262952	rs49520381	T	G
chr12	116263031	116263032	rs49787972	G	A
chr12	116281030	116281031	rs31022643	C	T
chr12	116281156	116281157	rs31028027	G	A
chr12	116405319	116405320	rs30865033	G	A
chr12	116405392	116405393	rs50904175	A	C
chr12	118302172	118302173	rs254378424	C	G
chr13	3633915	3633916	rs29515813	A	G
chr13	17695651	17695652	.	G	T
chr13	17695680	17695681	.	C	A
chr13	17695683	17695684	.	G	A
chr13	17695685	17695686	.	C	T
chr13	17805270	17805271	rs263000907	G	A
chr13	19619909	19619910	rs49294921	T	G
chr13	21179846	21179847	rs29998350	T	A
chr13	21180155	21180156	rs248382471	C	A
chr13	21408566	21408567	rs29651375	T	G
chr13	21408617	21408618	rs46526697	T	C
chr13	21468300	21468301	rs46727751	A	C
chr13	21468302	21468303	rs29909970	C	G
chr13	23683953	23683954	rs29794947	C	A
chr13	23738874	23738875	rs47949963	C	T
chr13	23762374	23762375	rs29804060	T	G
chr13	23763712	23763713	rs29684453	A	G
chr13	32338784	32338785	rs243177556	G	A
chr13	33935750	33935751	rs29589161	T	C
chr13	34078095	34078096	rs29230568	T	G
chr13	34192769	34192770	rs29549392	C	A
chr13	35906119	35906120	rs45807987	C	T
chr13	36117572	36117573	rs36602748	G	A
chr13	36578749	36578750	rs29547741	C	T
chr13	37514239	37514240	rs29729101	T	G
chr13	42051809	42051810	.	C	G
chr13	43201287	43201288	rs49953979	G	A
chr13	43304371	43304372	rs50681112	T	A
chr13	45539075	45539076	rs50118235	G	T
chr13	46728132	46728133	rs218798434	G	T
chr13	47014843	47014844	.	G	A
chr13	47043346	47043347	rs46282742	C	T
chr13	47122716	47122717	rs29735709	C	G
chr13	52929423	52929424	rs46145838	G	A
chr13	52929444	52929445	rs48606717	T	C
chr13	52929597	52929598	rs47850222	A	C
chr13	52929752	52929753	rs46360165	T	G
chr13	52929767	52929768	rs51911430	A	G
chr13	52929771	52929772	rs245869764	C	A
chr13	52929779	52929780	rs46259149	C	T
chr13	52929793	52929794	rs46819253	G	C
chr13	55105112	55105113	rs29707529	A	C
chr13	55171778	55171779	rs29568493	G	A
chr13	55171896	55171897	rs29232698	G	A
chr13	55182814	55182815	rs29677988	G	A
chr13	55728175	55728176	rs29253196	C	T
chr13	56522542	56522543	rs29553125	G	A
chr13	59073747	59073748	rs29239690	A	T
chr13	59091486	59091487	rs29932941	G	A
chr13	59557569	59557570	rs251224637	T	C
chr13	59728576	59728577	rs30246739	A	T
chr13	59728634	59728635	rs29517635	T	C
chr13	63815219	63815220	rs29641103	C	T
chr13	63815241	63815242	rs47917785	T	C
chr13	63815278	63815279	rs47413146	G	A
chr13	64312716	64312717	rs108364139	C	G
chr13	64370312	64370313	rs29531622	A	G
chr13	64432302	64432303	rs52029430	A	C
chr13	64432303	64432304	rs48240132	A	C
chr13	64432320	64432321	rs50608122	A	T
chr13	64432582	64432583	rs13467362	A	G
chr13	64439320	64439321	rs29994862	C	T
chr13	65278790	65278791	rs51129113	C	T
chr13	67061182	67061183	rs29811045	G	T
chr13	67081576	67081577	rs29239156	C	A
chr13	67081587	67081588	rs29230471	T	A
chr13	67128166	67128167	rs51646733	T	C
chr13	67173061	67173062	rs51591984	G	A
chr13	67173098	67173099	rs50830386	G	T
chr13	67306293	67306294	rs51355976	C	T
chr13	67451612	67451613	rs50724488	A	G
chr13	67451738	67451739	rs46714898	G	C
chr13	67553206	67553207	rs46033904	A	C
chr13	67553241	67553242	rs49889274	T	C
chr13	67637409	67637410	rs50927004	T	C
chr13	67683291	67683292	rs49370038	G	T
chr13	67683334	67683335	rs51012059	T	C
chr13	67683350	67683351	rs46765389	C	A
chr13	67683351	67683352	rs48137887	C	G
chr13	67683383	67683384	rs51841472	C	G
chr13	67724340	67724341	rs108325701	C	T
chr13	67724413	67724414	rs45865916	A	T
chr13	67779778	67779779	rs49036567	A	T
chr13	68582088	68582089	rs46943344	A	G
chr13	68582104	68582105	rs51542979	G	A
chr13	68582162	68582163	rs50165085	G	A
chr13	68582163	68582164	rs45648579	A	T
chr13	68582171	68582172	rs50235081	C	T
chr13	68999319	68999320	rs253320376	T	C
chr13	68999579	68999580	rs214358508	C	G
chr13	68999593	68999594	rs232292180	C	G
chr13	69533861	69533862	rs226664458	C	T
chr13	69534577	69534578	rs230450721	A	C
chr13	69611702	69611703	rs29494101	G	C
chr13	69611761	69611762	rs30043917	C	G
chr13	69739610	69739611	rs29227932	T	C
chr13	69739978	69739979	rs233739715	A	G
chr13	69740009	69740010	rs253533301	G	T
chr13	69740047	69740048	rs222065640	T	C
chr13	73328435	73328436	rs50934341	A	G
chr13	75797844	75797845	rs48655155	T	C
chr13	75839785	75839786	rs29493924	C	G
chr13	75840266	75840267	rs29550902	C	A
chr13	76018521	76018522	rs51182763	C	A
chr13	76018629	76018630	rs48958528	A	G
chr13	76384350	76384351	rs256653249	C	T
chr13	76384389	76384390	rs51387376	C	A
chr13	83731036	83731037	rs220204311	C	A
chr13	85289457	85289458	rs52565772	G	C
chr13	90089686	90089687	rs30006080	G	C
chr13	90922935	90922936	rs30296942	A	T
chr13	90922945	90922946	rs227856226	C	T
chr13	90923057	90923058	rs242862702	T	C
chr13	90923328	90923329	rs50425287	C	T
chr13	90923331	90923332	rs46857844	G	A
chr13	91223984	91223985	rs29723364	A	G
chr13	91741553	91741554	rs29550864	T	C
chr13	92131713	92131714	rs29510212	A	C
chr13	92845017	92845018	rs247085203	A	T
chr13	93192150	93192151	.	C	T
chr13	94178944	94178945	rs29231908	C	A
chr13	96388215	96388216	rs29554864	G	C
chr13	96542535	96542536	rs29249392	G	A
chr13	98815420	98815421	rs215120593	T	G
chr13	99344707	99344708	rs51279780	G	C
chr13	99344761	99344762	rs51823747	C	T
chr13	104109800	104109801	rs29225106	G	A
chr13	106936982	106936983	rs29827015	G	A
chr13	107022391	107022392	rs248065528	A	G
chr13	108158653	108158654	rs45833684	T	C
chr13	108214297	108214298	rs52413358	T	G
chr13	108214450	108214451	rs265878437	T	G
chr13	108316198	108316199	rs29549731	T	C
chr13	108316229	108316230	rs29497686	G	C
chr13	109116454	109116455	rs29493147	A	G
chr13	111725495	111725496	rs253409765	C	T
chr13	111725516	111725517	rs29228785	G	C
chr13	112100791	112100792	rs215085011	G	T
chr13	112100798	112100799	rs48525980	G	A
chr13	112660624	112660625	rs46113303	T	C
chr13	112660748	112660749	rs29635344	C	T
chr13	112927500	112927501	rs236269717	T	C
chr13	113615111	113615112	rs108290162	A	G
chr13	113618647	113618648	rs48536025	G	A
chr13	113794390	113794391	rs51470605	G	A
chr13	113794504	113794505	rs45963583	G	A
chr13	114388028	114388029	rs36724289	G	A
chr13	114817997	114817998	rs29930747	G	A
chr13	114818288	114818289	rs30051978	T	C
chr13	114838878	114838879	rs47772122	T	A
chr13	115090515	115090516	rs50091542	G	C
chr13	115090521	115090522	rs47662311	G	T
chr13	117221180	117221181	rs29773304	G	A
chr13	118387012	118387013	rs29957900	G	C
chr13	118387262	118387263	rs30081407	G	A
chr13	119488434	119488435	rs241964556	C	T
chr14	13284798	13284799	rs50687696	C	A
chr14	15437611	15437612	rs30358912	A	T
chr14	16249290	16249291	rs263881580	C	A
chr14	20695045	20695046	.	T	G
chr14	26970202	26970203	rs6228625	T	C
chr14	29722531	29722532	.	T	G
chr14	30549528	30549529	rs50949600	A	G
chr14	30593986	30593987	rs30841407	A	C
chr14	30654397	30654398	rs30210131	T	C
chr14	30951452	30951453	.	A	C
chr14	45690855	45690856	rs38887948	T	C
chr14	45690895	45690896	rs37524461	G	A
chr14	45691078	45691079	rs245151334	G	A
chr14	46788123	46788124	rs30154991	G	C
chr14	46822222	46822223	rs45753965	G	C
chr14	46822224	46822225	rs51807453	A	G
chr14	46822401	46822402	rs30832360	C	T
chr14	46832091	46832092	rs30635204	A	C
chr14	46883847	46883848	rs237222084	A	T
chr14	47086871	47086872	rs213730811	T	C
chr14	47472506	47472507	rs237089665	T	C
chr14	47568447	47568448	rs30904722	T	C
chr14	47568483	47568484	rs48832547	A	G
chr14	47568552	47568553	rs49209495	C	G
chr14	47649113	47649114	rs49311420	C	G
chr14	47649199	47649200	rs47066076	C	A
chr14	48121294	48121295	rs50520485	C	G
chr14	48446102	48446103	rs30547649	A	G
chr14	48446156	48446157	rs30397890	G	A
chr14	48446162	48446163	rs31329471	T	C
chr14	49525867	49525868	rs30715785	C	T
chr14	50807692	50807693	rs49411067	A	C
chr14	50807726	50807727	rs46622997	A	G
chr14	50807727	50807728	rs46819309	C	A
chr14	50807773	50807774	rs47398645	C	T
chr14	50807777	50807778	rs45876846	A	G
chr14	50807891	50807892	rs51637421	T	C
chr14	50903985	50903986	rs50866005	G	C
chr14	50903986	50903987	rs46799665	G	A
chr14	50924802	50924803	rs8244104	A	G
chr14	50944336	50944337	rs256166068	T	A
chr14	50944340	50944341	rs213544506	T	C
chr14	50944349	50944350	rs49845904	T	G
chr14	51065035	51065036	rs36244466	A	G
chr14	51065097	51065098	rs37091896	T	C
chr14	52197101	52197102	rs257358718	A	G
chr14	52257826	52257827	rs30431412	T	C
chr14	52257844	52257845	rs31209822	G	A
chr14	52304894	52304895	rs30146903	C	G
chr14	52305157	52305158	rs31543363	T	C
chr14	52316221	52316222	rs52372342	T	A
chr14	54228320	54228321	.	A	G
chr14	54253950	54253951	rs47130639	G	A
chr14	54253962	54253963	rs45770852	C	A
chr14	54253990	54253991	rs47208131	A	G
chr14	54253999	54254000	rs218211009	A	T
chr14	54254000	54254001	.	T	G
chr14	54254002	54254003	rs235789854	C	T
chr14	54361212	54361213	rs45685448	T	C
chr14	54361219	54361220	rs49536988	T	C
chr14	54361260	54361261	rs30989739	T	A
chr14	54426905	54426906	rs30391467	G	A
chr14	54554271	54554272	rs3700663	A	G
chr14	54554430	54554431	rs3701388	T	G
chr14	54618107	54618108	rs8244158	T	C
chr14	54641653	54641654	rs30991875	C	T
chr14	54686944	54686945	rs13470148	G	A
chr14	54864116	54864117	rs46982860	C	A
chr14	54864459	54864460	rs3669483	G	C
chr14	54894766	54894767	rs31209311	A	G
chr14	54894987	54894988	rs30975026	C	T
chr14	54995424	54995425	rs51961233	C	G
chr14	54995685	54995686	.	A	G
chr14	55015419	55015420	rs50675037	T	C
chr14	55108846	55108847	.	A	C
chr14	60086858	60086859	rs46089183	C	G
chr14	60378195	60378196	rs237815992	G	A
chr14	61037910	61037911	rs30343755	G	A
chr14	61037992	61037993	rs30677289	A	T
chr14	61360433	61360434	rs30736288	C	T
chr14	61360438	61360439	rs30776905	T	C
chr14	62331972	62331973	rs46775273	A	C
chr14	62331983	62331984	rs30861781	C	T
chr14	62555447	62555448	rs30356772	A	G
chr14	62555650	62555651	rs221438031	C	T
chr14	62555781	62555782	rs226266248	T	C
chr14	62761305	62761306	rs31048635	G	T
chr14	64652520	64652521	rs30429244	C	T
chr14	65343837	65343838	rs47645952	C	T
chr14	65374928	65374929	rs30718838	G	A
chr14	65381668	65381669	rs30641787	C	T
chr14	66909855	66909856	rs30858477	T	C
chr14	66910983	66910984	rs30243452	T	C
chr14	67188551	67188552	rs31202485	T	C
chr14	70618217	70618218	rs30145148	C	T
chr14	70629260	70629261	rs50195871	T	C
chr14	70658982	70658983	rs49349656	C	T
chr14	70659203	70659204	rs51222580	A	C
chr14	70659370	70659371	rs48917932	G	T
chr14	70767677	70767678	rs31243623	T	C
chr14	70890038	70890039	.	G	A
chr14	70890040	70890041	rs213914514	A	G
chr14	76504396	76504397	rs30886311	G	C
chr14	76760762	76760763	rs32107164	T	G
chr14	77036763	77036764	rs265788027	G	A
chr14	77036770	77036771	rs260559141	C	A
chr14	77157694	77157695	rs31089455	C	A
chr14	77157788	77157789	rs30849515	A	C
chr14	78848991	78848992	rs31073610	A	G
chr14	87415862	87415863	rs30647321	G	C
chr14	88470961	88470962	rs30735309	A	G
chr14	96518271	96518272	rs51944737	G	T
chr14	96518272	96518273	rs46475766	C	T
chr14	96518420	96518421	rs49511069	T	G
chr14	101654416	101654417	.	G	A
chr14	105259097	105259098	rs107622497	T	C
chr14	118937825	118937826	rs261707922	A	G
chr14	120627023	120627024	rs37080317	G	T
chr14	121260018	121260019	rs31308522	A	G
chr14	121379850	121379851	rs219242111	T	C
chr14	122181608	122181609	rs30960465	T	C
chr14	122181721	122181722	rs51130753	G	A
chr15	10486078	10486079	rs48469049	G	A
chr15	11399680	11399681	rs49885505	C	T
chr15	11399738	11399739	rs45727539	C	T
chr15	11399746	11399747	rs46268991	T	C
chr15	11399767	11399768	rs51888607	A	G
chr15	25413713	25413714	rs237680064	A	G
chr15	25843086	25843087	.	A	C
chr15	25843090	25843091	.	A	G
chr15	26308585	26308586	rs36800821	A	T
chr15	26308643	26308644	rs52022996	C	T
chr15	31224160	31224161	rs252513383	C	A
chr15	31224277	31224278	rs49893685	T	C
chr15	31453672	31453673	rs31948007	T	G
chr15	31531170	31531171	.	T	G
chr15	33687954	33687955	rs32087865	C	G
chr15	34082561	34082562	rs33128898	A	C
chr15	34082692	34082693	rs33128896	C	T
chr15	34306723	34306724	rs31663825	C	T
chr15	34306793	34306794	rs32294407	T	G
chr15	36938821	36938822	.	A	C
chr15	37135391	37135392	rs46145296	T	G
chr15	38710473	38710474	rs48495810	C	T
chr15	38711118	38711119	rs48206709	G	A
chr15	50869691	50869692	rs48515807	A	T
chr15	50869801	50869802	rs31909107	G	T
chr15	66284640	66284641	rs256597193	A	G
chr15	66286810	66286811	rs222126809	T	C
chr15	76472651	76472652	rs51036038	A	G
chr15	76625665	76625666	rs32305165	A	T
chr15	76626338	76626339	rs47607507	T	G
chr15	76639944	76639945	rs31624362	T	A
chr15	76661421	76661422	rs32044123	A	T
chr15	76671510	76671511	rs32527622	G	C
chr15	76671578	76671579	rs31977453	A	T
chr15	76671605	76671606	rs31582672	G	A
chr15	76715428	76715429	rs32254830	A	C
chr15	76871438	76871439	rs50040512	T	C
chr15	76879230	76879231	rs31887307	T	C
chr15	78383957	78383958	rs108597431	C	A
chr15	78532247	78532248	rs31551071	A	G
chr15	78778560	78778561	rs260501652	G	T
chr15	78778568	78778569	rs233075113	A	G
chr15	78852076	78852077	rs48957284	G	A
chr15	78852079	78852080	rs48354193	A	C
chr15	78903344	78903345	rs50452497	T	C
chr15	78934932	78934933	rs31572295	T	C
chr15	78935121	78935122	rs31572301	G	T
chr15	78942895	78942896	rs256851533	T	C
chr15	79109016	79109017	rs229984879	T	G
chr15	79347498	79347499	rs32113719	C	A
chr15	79357887	79357888	rs52454352	G	C
chr15	79380613	79380614	rs48332234	A	G
chr15	79403246	79403247	rs52416043	G	C
chr15	79688129	79688130	rs31589866	G	A
chr15	79830554	79830555	rs31680835	T	C
chr15	79883546	79883547	rs36342685	C	T
chr15	79927625	79927626	.	T	C
chr15	79927740	79927741	.	G	A
chr15	79927788	79927789	.	G	A
chr15	79927842	79927843	.	A	C
chr15	79958482	79958483	.	C	T
chr15	80012304	80012305	rs233146786	C	T
chr15	80076970	80076971	rs227255709	C	G
chr15	80077020	80077021	rs49064940	T	C
chr15	80233959	80233960	rs32187733	A	C
chr15	80255000	80255001	rs32219585	C	T
chr15	80255020	80255021	rs31946363	T	A
chr15	80255063	80255064	rs32145224	G	A
chr15	80287189	80287190	rs219822187	A	G
chr15	81235533	81235534	rs16820181	A	G
chr15	81729470	81729471	rs6158462	T	C
chr15	81860034	81860035	rs49655068	A	G
chr15	82047558	82047559	rs31670737	G	A
chr15	82940971	82940972	rs32507411	C	T
chr15	84300067	84300068	rs31756377	T	C
chr15	84702106	84702107	rs3660367	T	C
chr15	84702252	84702253	rs3661089	G	A
chr15	85610688	85610689	rs31824804	T	C
chr15	85654276	85654277	rs31906088	T	C
chr15	85671356	85671357	rs222757441	G	A
chr15	85671374	85671375	.	A	G
chr15	85671477	85671478	rs234804423	G	A
chr15	85686799	85686800	rs32075930	T	C
chr15	85709452	85709453	rs48336868	C	T
chr15	85821734	85821735	rs217115015	A	G
chr15	85878915	85878916	rs37484697	C	T
chr15	85878941	85878942	rs36664452	C	G
chr15	85879261	85879262	rs31852146	C	T
chr15	85879283	85879284	rs247645500	G	A
chr15	85879312	85879313	rs216816698	T	C
chr15	85879315	85879316	.	C	A
chr15	86086240	86086241	rs49139727	A	G
chr15	86086256	86086257	rs45839553	G	A
chr15	86086271	86086272	rs51503560	A	C
chr15	86086285	86086286	rs50346617	A	G
chr15	86140476	86140477	rs46984590	T	A
chr15	86185858	86185859	rs250478596	G	A
chr15	86214300	86214301	rs46012091	C	T
chr15	89315470	89315471	.	T	C
chr15	94543562	94543563	rs32135136	G	C
chr15	95790936	95790937	rs227383006	G	A
chr15	95790937	95790938	rs245029594	G	A
chr15	96600251	96600252	rs31817372	G	A
chr15	96698820	96698821	rs246655347	C	A
chr15	96698865	96698866	rs262254878	G	C
chr15	96699067	96699068	rs31870559	T	C
chr15	96699107	96699108	rs32432594	T	G
chr15	96699115	96699116	rs31636581	G	A
chr15	97663931	97663932	rs50122948	C	T
chr15	97798608	97798609	rs32175748	G	A
chr15	97812198	97812199	rs220082187	C	G
chr15	97964116	97964117	rs31719570	C	T
chr15	98145611	98145612	rs36828041	T	G
chr15	98145668	98145669	rs222170825	A	T
chr15	98145824	98145825	rs266229654	T	C
chr15	98181511	98181512	rs32005961	A	G
chr15	98181551	98181552	rs32194810	C	A
chr15	98662889	98662890	rs32522235	A	T
chr15	98677211	98677212	rs31598934	G	A
chr15	98699986	98699987	rs32082169	A	G
chr15	98808263	98808264	rs31744749	T	C
chr15	99457854	99457855	rs51424417	A	G
chr15	99457881	99457882	rs217614070	A	G
chr15	99474629	99474630	rs228725570	C	G
chr15	99474686	99474687	rs45788987	G	C
chr15	99715552	99715553	rs36935111	T	C
chr15	99772339	99772340	rs32385722	C	T
chr15	99772451	99772452	rs238864840	C	T
chr15	100870572	100870573	rs31993623	G	A
chr15	101145633	101145634	rs50534807	T	C
chr15	101145637	101145638	.	C	G
chr15	101145639	101145640	.	T	C
chr15	101145640	101145641	.	G	C
chr15	101246432	101246433	rs32405982	C	T
chr15	101246740	101246741	rs50528376	G	A
chr15	101246839	101246840	rs259644738	G	T
chr15	101246841	101246842	rs227952559	G	T
chr15	101246842	101246843	rs242786243	A	G
chr15	101254071	101254072	rs257875784	C	T
chr15	101984377	101984378	rs49192646	C	T
chr15	102100178	102100179	rs51692598	C	G
chr15	102100256	102100257	rs108242908	C	T
chr15	102671892	102671893	rs32251443	G	A
chr15	103272841	103272842	rs32403603	A	G
chr15	103300219	103300220	rs32434888	T	A
chr16	3884479	3884480	rs4152275	C	T
chr16	3884524	3884525	rs4152276	T	C
chr16	4643789	4643790	rs47973956	G	A
chr16	5049914	5049915	rs49025931	T	C
chr16	10395065	10395066	rs4160751	G	A
chr16	20097636	20097637	.	T	G
chr16	28929871	28929872	rs232051118	C	G
chr16	28930156	28930157	rs4167098	C	G
chr16	30308840	30308841	rs4167975	T	C
chr16	30510406	30510407	rs252724092	T	G
chr16	30510686	30510687	rs48614694	G	A
chr16	30510725	30510726	rs51893679	T	G
chr16	30510732	30510733	rs48953880	A	C
chr16	30510761	30510762	rs50247550	G	A
chr16	31071039	31071040	rs4168721	A	T
chr16	31429832	31429833	rs4169055	T	G
chr16	32914058	32914059	rs50796282	G	T
chr16	33010383	33010384	rs239810924	T	C
chr16	33010384	33010385	rs251344532	G	A
chr16	44347420	44347421	rs4179661	A	G
chr16	44347623	44347624	rs4179662	T	C
chr16	44347625	44347626	rs4179663	A	G
chr16	45158690	45158691	rs225775018	G	C
chr16	45409064	45409065	rs50695227	A	G
chr16	45724428	45724429	rs48473550	G	A
chr16	45724757	45724758	rs237205520	C	A
chr16	58409063	58409064	.	A	G
chr16	58409075	58409076	.	T	G
chr16	58670214	58670215	rs4190608	T	A
chr16	58728005	58728006	rs46710457	A	G
chr16	59471845	59471846	rs48924577	G	A
chr16	65815327	65815328	rs3658634	G	A
chr16	67620617	67620618	rs4197790	G	A
chr16	70314487	70314488	rs254254905	T	C
chr16	74411815	74411816	rs49551852	C	T
chr16	74411863	74411864	rs52407648	T	C
chr16	75767161	75767162	rs4205785	C	T
chr16	77013629	77013630	rs213372795	G	A
chr16	77400293	77400294	rs4207420	G	A
chr16	85173876	85173877	rs47601325	C	G
chr16	85803103	85803104	rs4212527	T	C
chr16	87354430	87354431	rs4214140	G	A
chr16	87455231	87455232	rs4214370	A	C
chr16	91464969	91464970	rs49910572	G	A
chr16	96499155	96499156	rs3166130	A	G
chr16	97536105	97536106	rs4221646	G	T
chr16	97536107	97536108	rs4221647	G	C
chr16	97536113	97536114	rs4221648	A	G
chr17	3314310	3314311	rs52477783	A	G
chr17	3557772	3557773	rs33249715	T	C
chr17	6079680	6079681	rs51024617	T	C
chr17	6948298	6948299	rs30616992	T	C
chr17	6948300	6948301	rs30919456	G	C
chr17	6948507	6948508	rs30625687	G	A
chr17	6948625	6948626	rs30831174	G	C
chr17	6948643	6948644	rs30581432	C	A
chr17	8368669	8368670	rs33887115	A	C
chr17	8368738	8368739	rs49657779	C	T
chr17	8371962	8371963	rs108190760	G	A
chr17	8372071	8372072	rs108196753	G	T
chr17	8372072	8372073	rs108148319	G	T
chr17	8524967	8524968	rs33886437	G	A
chr17	9776476	9776477	rs108767653	G	T
chr17	12318776	12318777	rs33151902	A	G
chr17	17374339	17374340	rs6171017	C	T
chr17	17625410	17625411	rs33621962	T	C
chr17	20945873	20945874	rs48328345	G	T
chr17	21707492	21707493	rs31429509	T	C
chr17	21909671	21909672	rs50662988	T	C
chr17	22225635	22225636	.	C	A
chr17	22225700	22225701	rs581211401	T	C
chr17	22225708	22225709	rs584628303	C	T
chr17	22314774	22314775	rs46720344	T	G
chr17	22314780	22314781	rs49714025	G	A
chr17	22314789	22314790	rs33771189	G	A
chr17	22314819	22314820	rs49822688	T	C
chr17	22314824	22314825	rs108855704	C	A
chr17	22314844	22314845	rs51102832	C	A
chr17	22314860	22314861	rs33771188	A	G
chr17	22739717	22739718	rs51297938	T	C
chr17	22739719	22739720	rs46224147	C	A
chr17	23563840	23563841	rs50652126	T	A
chr17	23564191	23564192	rs46223418	G	C
chr17	23740442	23740443	rs33556198	A	G
chr17	23740513	23740514	rs45962372	T	C
chr17	23749205	23749206	rs107739623	A	G
chr17	23749206	23749207	rs45845911	G	C
chr17	23774302	23774303	rs46281845	C	T
chr17	23774331	23774332	rs51287663	G	C
chr17	23786201	23786202	rs49674392	G	T
chr17	23786260	23786261	rs45715582	T	G
chr17	23786293	23786294	rs51744552	C	T
chr17	23790427	23790428	rs33481448	T	G
chr17	23790432	23790433	rs33681596	C	G
chr17	23802614	23802615	rs3697579	A	C
chr17	23803061	23803062	rs33599255	G	A
chr17	23803098	23803099	rs49604003	C	T
chr17	23803099	23803100	rs50551423	T	G
chr17	23829298	23829299	rs108221984	A	G
chr17	23829310	23829311	rs108576665	T	A
chr17	24163646	24163647	rs13466216	G	A
chr17	24205608	24205609	rs33355894	T	C
chr17	24208887	24208888	rs33489448	C	T
chr17	24212719	24212720	rs33573275	A	G
chr17	24212722	24212723	rs33322105	G	T
chr17	24220871	24220872	rs108054164	T	C
chr17	24220897	24220898	rs249251473	A	C
chr17	24220905	24220906	rs107746342	A	G
chr17	24220958	24220959	rs49851029	T	C
chr17	24220988	24220989	rs50758691	A	G
chr17	24414500	24414501	rs50580849	C	G
chr17	24454883	24454884	rs48227967	G	A
chr17	24455047	24455048	rs47758026	T	G
chr17	24470366	24470367	rs29521783	A	G
chr17	24478993	24478994	rs45849735	A	G
chr17	24479225	24479226	rs47164837	C	A
chr17	24632596	24632597	rs33255031	G	A
chr17	24654144	24654145	rs45921837	A	G
chr17	24654294	24654295	rs47817013	A	T
chr17	24669400	24669401	rs50995563	G	C
chr17	24669735	24669736	rs107748090	A	G
chr17	24676296	24676297	rs33552596	C	G
chr17	24707751	24707752	rs45875155	T	C
chr17	24719909	24719910	rs50069281	A	G
chr17	24850126	24850127	rs33581233	G	T
chr17	24850149	24850150	rs33589119	C	A
chr17	24850515	24850516	rs33525140	C	T
chr17	24937020	24937021	rs3154079	T	C
chr17	24960638	24960639	rs33397211	C	G
chr17	24960735	24960736	rs3154137	C	T
chr17	25222263	25222264	rs107654933	T	C
chr17	25252885	25252886	rs33778180	T	A
chr17	25252921	25252922	rs33778179	C	T
chr17	25254278	25254279	rs49799653	T	A
chr17	25273590	25273591	rs108565774	A	G
chr17	25273949	25273950	rs47227039	G	A
chr17	25274247	25274248	rs33117831	G	A
chr17	25474448	25474449	rs33463167	A	G
chr17	25508055	25508056	rs45825030	C	T
chr17	25618649	25618650	rs29534825	G	A
chr17	25624883	25624884	rs29518999	G	A
chr17	26462825	26462826	rs50773122	T	C
chr17	26561431	26561432	rs108128249	T	G
chr17	26939694	26939695	.	A	C
chr17	27635341	27635342	.	T	C
chr17	27655576	27655577	.	G	C
chr17	27820705	27820706	.	C	T
chr17	27820769	27820770	.	A	G
chr17	27820872	27820873	.	A	G
chr17	27909837	27909838	.	G	A
chr17	28033386	28033387	.	C	T
chr17	28042392	28042393	.	C	T
chr17	28904978	28904979	.	C	T
chr17	28905003	28905004	.	G	A
chr17	28905139	28905140	.	A	G
chr17	28905179	28905180	.	A	C
chr17	28905248	28905249	.	G	A
chr17	29259609	29259610	rs48395196	A	C
chr17	29259611	29259612	rs108800473	T	C
chr17	29259616	29259617	rs221519981	G	A
chr17	29259617	29259618	.	A	C
chr17	29259620	29259621	rs261587745	A	G
chr17	29259737	29259738	rs47132248	T	C
chr17	29264130	29264131	rs47352317	C	T
chr17	29356735	29356736	rs48205565	T	A
chr17	29356825	29356826	rs50257539	A	G
chr17	29490631	29490632	rs108414952	C	T
chr17	30004506	30004507	rs46855359	T	C
chr17	30658198	30658199	rs49049113	A	G
chr17	31296793	31296794	rs33670557	C	T
chr17	31342323	31342324	rs33158036	T	A
chr17	31342453	31342454	rs33136830	T	C
chr17	31378242	31378243	rs33454494	G	A
chr17	31685696	31685697	rs33593693	G	C
chr17	31856248	31856249	rs33356396	T	C
chr17	32830018	32830019	rs33323627	C	T
chr17	32891755	32891756	rs48911385	A	G
chr17	32924827	32924828	rs33651087	T	C
chr17	32924869	32924870	rs52015384	A	G
chr17	32924911	32924912	rs51394081	T	C
chr17	33089400	33089401	rs48123214	T	G
chr17	33089420	33089421	rs50931979	T	C
chr17	33089449	33089450	rs48653540	A	C
chr17	33358684	33358685	rs33572448	A	G
chr17	33359023	33359024	rs48634614	G	C
chr17	33629107	33629108	rs33243948	G	A
chr17	33909178	33909179	.	A	C
chr17	33916032	33916033	.	C	T
chr17	33951492	33951493	.	C	T
chr17	33951537	33951538	.	C	G
chr17	33951548	33951549	.	C	T
chr17	33955672	33955673	.	G	A
chr17	33955791	33955792	.	T	C
chr17	34000212	34000213	.	A	G
chr17	34000406	34000407	.	G	A
chr17	34024644	34024645	.	T	C
chr17	34031637	34031638	.	T	A
chr17	34119475	34119476	.	G	A
chr17	34135527	34135528	.	T	C
chr17	34187634	34187635	.	C	T
chr17	34632574	34632575	.	G	A
chr17	35236612	35236613	.	A	T
chr17	35241401	35241402	.	C	T
chr17	35258260	35258261	.	G	C
chr17	35263032	35263033	.	T	C
chr17	35263408	35263409	.	C	T
chr17	35263421	35263422	.	C	G
chr17	35263429	35263430	.	A	G
chr17	35634234	35634235	.	A	G
chr17	35634316	35634317	.	T	C
chr17	35635887	35635888	.	T	G
chr17	35667880	35667881	.	T	C
chr17	35698394	35698395	.	T	C
chr17	35725721	35725722	.	A	T
chr17	35725729	35725730	.	T	C
chr17	35725845	35725846	.	A	C
chr17	35979942	35979943	.	T	G
chr17	35997253	35997254	.	C	T
chr17	36031955	36031956	.	C	T
chr17	36031971	36031972	.	A	G
chr17	36031974	36031975	.	T	C
chr17	36031980	36031981	.	C	T
chr17	36031986	36031987	.	A	T
chr17	36031998	36031999	.	A	G
chr17	36032002	36032003	.	C	A
chr17	36035477	36035478	.	G	A
chr17	36035479	36035480	.	A	G
chr17	36836798	36836799	.	G	C
chr17	36837150	36837151	.	C	G
chr17	36837159	36837160	.	C	G
chr17	42316704	42316705	.	T	G
chr17	42876455	42876456	rs50619366	G	A
chr17	42876645	42876646	rs47138719	T	A
chr17	42876648	42876649	rs49755981	G	A
chr17	42876719	42876720	rs49474232	G	A
chr17	48410043	48410044	rs33642673	T	C
chr17	48410074	48410075	rs33395777	C	T
chr17	48410170	48410171	rs13483011	G	T
chr17	49428340	49428341	rs49214796	G	A
chr17	49615084	49615085	rs48714473	T	G
chr17	53689464	53689465	rs33371630	C	A
chr17	55445847	55445848	.	T	G
chr17	55446407	55446408	.	T	C
chr17	56351002	56351003	rs13483046	T	G
chr17	57275593	57275594	rs33361900	C	T
chr17	65772738	65772739	rs33048000	G	A
chr17	65782759	65782760	rs49356853	C	T
chr17	65783483	65783484	rs108632671	G	A
chr17	65783486	65783487	rs108151610	A	G
chr17	67354976	67354977	rs33657796	T	C
chr17	70990621	70990622	rs33143275	T	A
chr17	70991139	70991140	rs33250884	G	A
chr17	72836295	72836296	rs29541393	C	T
chr17	72836391	72836392	rs33214913	C	G
chr17	72836508	72836509	rs29520627	G	C
chr17	74316319	74316320	rs33086003	G	A
chr17	74316564	74316565	rs33282257	T	A
chr17	74316711	74316712	rs29514670	T	G
chr17	74338914	74338915	rs108281691	T	G
chr17	75552165	75552166	rs33157984	A	G
chr17	78736741	78736742	rs108601629	C	A
chr17	78937242	78937243	rs33124048	A	G
chr17	80062285	80062286	.	T	C
chr17	80290455	80290456	rs33139287	G	C
[truncated: 1,910 more rows]
