# Supplementary material for: Single-nuclei chromatin profiling of ventral midbrain reveals cell identity transcription factors and cell-type-specific gene regulatory variation
Source: Epigenetics Chromatin. 2021 Sep 9;14:43. doi: 10.1186/s13072-021-00418-3 (PMC8427957; doi:10.1186/s13072-021-00418-3)
Supplement: Supplementary file 7 — Additional file 7: Table S6. Differentially expressed genes from ventral midbrain bulk RNA-seq between C57BL/6J and A/J. Each strain has 12 replicates (6 males and 6 females). The differential genes are defined as padj < 0.05. [file 13072_2021_418_MOESM7_ESM.csv]

ensembl	baseMean	log2FoldChange	lfcSE	pvalue	padj	external_gene_name
ENSMUSG00000000058	764.0308135	-0.813229443	0.11840735	6.80E-13	2.11E-11	Cav2
ENSMUSG00000000085	1193.473535	0.119926428	0.052879525	0.003714587	0.022341726	Scmh1
ENSMUSG00000000134	1230.002798	0.138266566	0.036411005	1.40E-05	0.000166752	Tfe3
ENSMUSG00000000167	69.06783983	0.425228383	0.19551553	0.000539567	0.004330774	Pih1d2
ENSMUSG00000000194	2159.780083	0.174700703	0.031516955	2.08E-09	4.51E-08	Gpr107
ENSMUSG00000000204	0.786042173	-0.747207743	0.92987187	0.005865742	0.032623481	Slfn4
ENSMUSG00000000223	2360.771961	0.083783227	0.030845354	0.002294689	0.015025128	Drp2
ENSMUSG00000000253	1058.05097	0.222639072	0.068038209	5.79E-05	0.000607483	Gmpr
ENSMUSG00000000275	286.0967671	-0.211221014	0.099556446	0.001889122	0.012778828	Trim25
ENSMUSG00000000278	580.4790881	-0.226069736	0.0719619	8.76E-05	0.000880956	Scpep1
ENSMUSG00000000290	151.4018832	-0.189733106	0.1024462	0.004523166	0.02636725	Itgb2
ENSMUSG00000000296	865.072474	-0.229761545	0.074432734	0.000102132	0.001004266	Tpd52l1
ENSMUSG00000000301	76.87079841	0.870772295	0.088095843	5.28E-24	3.97E-22	Pemt
ENSMUSG00000000317	61.29424225	-0.523535728	0.240739944	0.000476141	0.003887626	Bcl6b
ENSMUSG00000000318	14.97117727	-0.809492457	0.268445914	5.39E-05	0.000569058	Clec10a
ENSMUSG00000000325	332.5363623	0.141230563	0.076058712	0.007873281	0.041431631	Arvcf
ENSMUSG00000000339	1260.848719	0.110825631	0.046168711	0.003043824	0.018972676	Rtca
ENSMUSG00000000340	710.2240347	-0.130325525	0.047774565	0.000792367	0.006051922	Dbt
ENSMUSG00000000355	1128.836836	-0.180347539	0.045276664	4.64E-06	6.10E-05	Mcts1
ENSMUSG00000000365	24.30243982	-2.47168324	0.301613362	7.09E-18	3.34E-16	Rnf17
ENSMUSG00000000399	3119.774029	-0.131867411	0.055553491	0.002265527	0.014879932	Ndufa9
ENSMUSG00000000402	152.5589052	-0.472742595	0.103476669	1.20E-07	2.08E-06	Egfl6
ENSMUSG00000000486	58.72765315	-0.233634899	0.119780217	0.002363326	0.015411371	Sep-01
ENSMUSG00000000532	3376.362374	0.088867401	0.037886087	0.005782853	0.032236391	Acvr1b
ENSMUSG00000000560	3142.100272	1.212399398	0.128653088	3.03E-22	2.00E-20	Gabra2
ENSMUSG00000000567	606.7396796	0.488811002	0.104455617	7.49E-08	1.33E-06	Sox9
ENSMUSG00000000579	25.22819806	0.578307689	0.240251522	0.000258092	0.00225806	Dynlt1c
ENSMUSG00000000673	5.223502142	-1.065742474	0.418108307	0.000131974	0.001258012	Haao
ENSMUSG00000000738	1630.264334	0.125676128	0.065094379	0.008198687	0.042804013	Spg7
ENSMUSG00000000739	8.910496198	-1.953580068	0.362454412	1.53E-09	3.37E-08	Sult5a1
ENSMUSG00000000743	1792.635251	-0.552165096	0.081831837	7.19E-13	2.23E-11	Chmp1a
ENSMUSG00000000751	1879.851149	-0.19694723	0.03872522	2.67E-08	5.08E-07	Rpa1
ENSMUSG00000000759	1913.36513	0.130515001	0.065887569	0.006715812	0.0364007	Tubgcp3
ENSMUSG00000000811	314.6180032	0.340612124	0.071937051	6.94E-08	1.24E-06	Txnrd3
ENSMUSG00000000827	1842.897462	0.081799651	0.034892063	0.00687402	0.03706952	Tpd52l2
ENSMUSG00000000901	98.42471959	0.338958347	0.130290971	0.000217444	0.001945046	Mmp11
ENSMUSG00000000915	2900.111725	0.274366858	0.076576575	1.41E-05	0.000168518	Hip1r
ENSMUSG00000000934	524.1613431	0.120290848	0.061408124	0.008324402	0.04330994	Top1mt
ENSMUSG00000000958	49.63542898	0.237150284	0.117368395	0.001934577	0.013043156	Slc7a7
ENSMUSG00000000959	1385.073144	0.093810682	0.041182235	0.006165054	0.034014274	Oxa1l
ENSMUSG00000000983	17.88285736	-1.060284879	0.235328963	3.60E-07	5.77E-06	Wfdc18
ENSMUSG00000001016	2726.4586	-0.094197215	0.037088893	0.002969569	0.018600563	Ilf2
ENSMUSG00000001017	3621.778781	-0.141077555	0.027601046	2.63E-08	5.02E-07	Chtop
ENSMUSG00000001018	1586.401979	0.144109051	0.049158926	0.000332473	0.002827517	Snapin
ENSMUSG00000001021	9.438747225	0.471614391	0.291715638	0.001967492	0.013235385	S100a3
ENSMUSG00000001025	229.9758057	0.24419474	0.153936959	0.005071043	0.028893381	S100a6
ENSMUSG00000001065	723.3808542	-0.159688315	0.079184814	0.004187995	0.024746453	Zfp276
ENSMUSG00000001138	1244.393398	0.117792248	0.042684834	0.000899024	0.006729774	Cnnm3
ENSMUSG00000001143	1530.795499	-0.227623952	0.081114558	0.000247915	0.002177973	Lman2l
ENSMUSG00000001247	150.991807	-0.307874993	0.134355817	0.000594185	0.004709983	Lsr
ENSMUSG00000001249	50.19634858	0.28491244	0.18303608	0.004160875	0.024614658	Hpn
ENSMUSG00000001288	278.7438425	0.228000032	0.064575144	2.28E-05	0.000259688	Rarg
ENSMUSG00000001305	304.3485381	0.158915682	0.056530961	0.000419269	0.003473203	Rrp15
ENSMUSG00000001313	4679.903305	0.186588642	0.091714216	0.002989175	0.018691303	Rnd2
ENSMUSG00000001333	61.22751377	0.330955126	0.152699667	0.000732087	0.005648916	Sync
ENSMUSG00000001376	2106.573238	-0.194365593	0.047026469	2.39E-06	3.34E-05	Vps50
ENSMUSG00000001380	2943.615189	0.281162024	0.032161409	1.65E-19	8.79E-18	Hars
ENSMUSG00000001416	4156.700344	-0.087990197	0.038536408	0.006963039	0.037494192	Cct3
ENSMUSG00000001435	605.935659	0.274199642	0.14186005	0.001813824	0.012344629	Col18a1
ENSMUSG00000001440	7203.658939	0.076997097	0.024650752	0.000745598	0.005746228	Kpnb1
ENSMUSG00000001444	3.674430055	0.436674663	0.428825638	0.008294285	0.043206021	Tbx21
ENSMUSG00000001445	1642.893263	0.31161471	0.050600827	3.34E-11	8.72E-10	Mrpl10
ENSMUSG00000001467	2532.129636	-0.363702172	0.053512816	2.92E-13	9.25E-12	Cyp51
ENSMUSG00000001473	42.9461338	0.932424304	0.228707877	2.11E-06	2.99E-05	Tubb6
ENSMUSG00000001494	4.812935872	0.465935727	0.357306275	0.004103873	0.024333775	Sost
ENSMUSG00000001507	1849.75097	0.426100285	0.073865707	1.84E-10	4.49E-09	Itga3
ENSMUSG00000001508	10.44217199	0.684141827	0.25906676	0.000140494	0.001329798	Sgca
ENSMUSG00000001517	49.42349315	0.275398716	0.110852224	0.000434815	0.003584559	Foxm1
ENSMUSG00000001524	303.620946	-0.249116279	0.078301735	6.60E-05	0.000682743	Gtf2h4
ENSMUSG00000001555	157.6925101	-0.725177752	0.114136599	2.01E-11	5.39E-10	Fkbp10
ENSMUSG00000001558	13.61933331	0.743257452	0.260498099	8.22E-05	0.000833952	Klhl10
ENSMUSG00000001627	835.5343202	0.180397697	0.062585855	0.00027614	0.002393836	Ifrd1
ENSMUSG00000001630	871.2053857	-0.194381656	0.055704695	3.10E-05	0.000345264	Stk38l
ENSMUSG00000001674	358.7735212	-0.11266952	0.040334535	0.000898251	0.006729774	Ddx18
ENSMUSG00000001700	468.0878014	-0.475205803	0.087356122	1.40E-09	3.08E-08	Gramd3
ENSMUSG00000001751	272.0895776	0.191061781	0.066648182	0.000268272	0.002333543	Naglu
ENSMUSG00000001774	3080.428293	-0.304048011	0.062264772	4.56E-08	8.42E-07	Chordc1
ENSMUSG00000001786	1102.753086	-0.159869548	0.056195535	0.000372037	0.003118324	Fbxo7
ENSMUSG00000001802	2616.589041	0.442604042	0.052523283	8.31E-19	4.22E-17	Lrp3
ENSMUSG00000001829	1847.454768	0.095996894	0.03658531	0.002224505	0.014645492	Clpb
ENSMUSG00000001847	7880.713154	-0.112060125	0.028425349	1.31E-05	0.000157104	Rac1
ENSMUSG00000001901	175.8164515	0.701895415	0.100897103	3.55E-13	1.12E-11	Kcnh6
ENSMUSG00000001911	2023.417466	-0.232237055	0.124339643	0.002915471	0.018306578	Nfix
ENSMUSG00000001918	97.16568906	-0.81060816	0.093952722	7.26E-19	3.70E-17	Slc1a5
ENSMUSG00000001930	433.1709003	-0.743318366	0.162518333	2.75E-07	4.49E-06	Vwf
ENSMUSG00000001943	74.62271508	-0.358693863	0.116729736	4.83E-05	0.000517981	Vsig2
ENSMUSG00000001946	409.7891767	-0.148695579	0.071867279	0.004173327	0.024671188	Esam
ENSMUSG00000001985	3138.548254	0.204024067	0.0968656	0.0021005	0.013975626	Grik3
ENSMUSG00000001998	593.6262008	-0.249046842	0.050543543	5.61E-08	1.02E-06	Ap4e1
ENSMUSG00000001999	507.6377497	-0.270847325	0.089749332	9.53E-05	0.000946287	Blvra
ENSMUSG00000002031	1475.482715	0.213653334	0.063290184	4.26E-05	0.000463402	Ift46
ENSMUSG00000002055	534.1724481	0.255651477	0.082588375	8.31E-05	0.000843556	Spag5
ENSMUSG00000002059	532.5064554	0.201116864	0.08810938	0.001362146	0.009653631	Rab34
ENSMUSG00000002076	12.21602685	-0.57596246	0.391907751	0.002274448	0.014915525	Hsf2bp
ENSMUSG00000002083	70.24766982	0.299097067	0.146483704	0.001187357	0.008562104	Bbc3
ENSMUSG00000002105	809.8792812	0.176636213	0.06560937	0.000519532	0.004196319	Slc39a13
ENSMUSG00000002108	112.3465523	0.512312007	0.107486334	5.42E-08	9.88E-07	Nr1h3
ENSMUSG00000002109	441.4547295	-0.213632597	0.0488486	8.20E-07	1.25E-05	Ddb2
ENSMUSG00000002147	350.3448793	-0.245790872	0.137025379	0.003107334	0.019282879	Stat6
ENSMUSG00000002279	543.6439932	0.182253267	0.070688498	0.000699262	0.005423475	Lmf1
ENSMUSG00000002289	98.35543426	0.660704412	0.133440462	4.15E-08	7.69E-07	Angptl4
ENSMUSG00000002297	57.79201983	-0.195119578	0.104344596	0.004101312	0.024324233	Dbf4
ENSMUSG00000002308	380.1047822	0.251633607	0.074921675	3.60E-05	0.000396428	Cd320
ENSMUSG00000002324	258.5930708	-4.757526672	0.355400436	1.30E-41	2.36E-39	Rec8
ENSMUSG00000002341	3586.318443	0.210131187	0.082655694	0.000614541	0.004847284	Ncan
ENSMUSG00000002346	1083.361064	0.091366291	0.041111228	0.007538019	0.03995885	Slc25a42
ENSMUSG00000002477	909.0647472	-0.375135599	0.072004983	4.91E-09	1.02E-07	Snrpd1
ENSMUSG00000002496	3505.359747	-0.126595316	0.039550843	0.000170472	0.00158019	Tsc2
ENSMUSG00000002617	591.8611065	-0.68333764	0.093170263	2.30E-14	8.13E-13	Zfp40
ENSMUSG00000002668	74.37201671	0.233356601	0.141420337	0.004781516	0.027549442	Dennd1c
ENSMUSG00000002771	1614.527656	0.179672887	0.094449707	0.00445845	0.026049415	Grin2d
ENSMUSG00000002791	8.939968429	1.005146907	0.296133393	1.82E-05	0.000211968	Pdxk-ps
ENSMUSG00000002797	451.5667085	-0.166948916	0.075982715	0.002398385	0.015588281	Ggct
ENSMUSG00000002812	3124.939591	-0.212099768	0.050621144	1.82E-06	2.61E-05	Flii
ENSMUSG00000002847	33.8095949	-0.547753276	0.16088193	1.49E-05	0.000175723	Pla1a
ENSMUSG00000002881	1066.156371	-0.211754137	0.070784467	0.000156226	0.001462996	Nab1
ENSMUSG00000002897	220.8572766	-0.350599698	0.077305229	1.67E-07	2.83E-06	Il17ra
ENSMUSG00000002963	632.4355132	0.138330485	0.076889379	0.009414718	0.04793834	Pnkp
ENSMUSG00000002980	803.0456805	0.276928394	0.125803098	0.000909795	0.006792498	Bcam
ENSMUSG00000002981	5226.037138	0.112262502	0.028902168	1.66E-05	0.000194911	Clptm1
ENSMUSG00000003032	248.1013059	-0.794752357	0.226965448	1.41E-05	0.000167996	Klf4
ENSMUSG00000003038	900.4993292	-0.796193556	0.051678033	1.89E-54	5.50E-52	Hmgn2
ENSMUSG00000003154	1022.280663	-0.086502552	0.030815467	0.001624829	0.011244009	Foxj2
ENSMUSG00000003184	591.4801939	-0.470163326	0.090092336	4.58E-09	9.57E-08	Irf3
ENSMUSG00000003235	1742.335335	0.204311306	0.063629045	7.93E-05	0.000807369	Eif2b5
ENSMUSG00000003269	1314.975364	0.112569261	0.042416189	0.00139108	0.009825994	Cyth2
ENSMUSG00000003271	63.91282763	-1.110445227	0.171012108	6.08E-12	1.73E-10	Sult2b1
ENSMUSG00000003308	1932.265852	0.140417204	0.052205469	0.000769504	0.005905537	Keap1
ENSMUSG00000003341	40.15293075	0.391420781	0.176600135	0.000521265	0.004208986	Atp8b3
ENSMUSG00000003355	57.79780923	0.719502434	0.12944867	2.16E-09	4.67E-08	Fkbp11
ENSMUSG00000003423	583.099553	0.806822586	0.109363669	1.77E-14	6.34E-13	Pih1d1
ENSMUSG00000003436	50.64712211	0.710471276	0.128793362	2.66E-09	5.70E-08	Dll3
ENSMUSG00000003458	1727.16871	-0.13786542	0.067917985	0.005330299	0.030117427	Ncstn
ENSMUSG00000003464	2312.360637	-0.115422277	0.036230457	0.000226154	0.002010994	Pex19
ENSMUSG00000003477	19.0784089	-0.433919742	0.441754229	0.009013417	0.046352135	Inmt
ENSMUSG00000003604	230.2677215	-0.317926729	0.108120054	8.91E-05	0.000892974	Aven
ENSMUSG00000003617	558.2957651	-0.382908699	0.176243034	0.00059838	0.004735894	Cp
ENSMUSG00000003665	41.35990355	0.380501019	0.156736899	0.000304125	0.002609004	Has1
ENSMUSG00000003731	4244.086526	0.107757346	0.026857961	1.09E-05	0.000132752	Kpna6
ENSMUSG00000003778	2589.897908	0.125721083	0.047820148	0.001167404	0.008446824	Brd8
ENSMUSG00000003779	18.2934784	0.409393701	0.18239491	0.000463985	0.003800515	Kif20a
ENSMUSG00000003809	916.5545981	-0.366055483	0.039970388	1.35E-21	8.38E-20	Gcdh
ENSMUSG00000003812	146.6031969	0.21934727	0.071290835	0.000112965	0.001097689	Dnase2a
ENSMUSG00000003824	37.51251975	-0.725766722	0.149800515	7.97E-08	1.41E-06	Syce2
ENSMUSG00000003865	748.3932879	-0.120703494	0.064024667	0.009917014	0.049899429	Gys1
ENSMUSG00000003882	19.70597203	1.645531015	0.230084702	2.77E-14	9.75E-13	Il7r
ENSMUSG00000003929	781.002323	0.190239386	0.06950294	0.000404777	0.003360782	Zfp81
ENSMUSG00000003974	1033.004444	-0.183764475	0.117930354	0.009376041	0.047785649	Grm3
ENSMUSG00000004043	109.5324539	0.697820467	0.116915945	2.01E-10	4.88E-09	Stat5a
ENSMUSG00000004044	600.6724019	0.578971984	0.107223169	3.04E-09	6.47E-08	Cavin1
ENSMUSG00000004056	1017.954219	-0.226887648	0.05534457	2.55E-06	3.55E-05	Akt2
ENSMUSG00000004070	2058.606475	-0.252074716	0.06960146	1.43E-05	0.000169969	Hmox2
ENSMUSG00000004233	254.2924681	0.374188873	0.070269289	2.64E-09	5.66E-08	Wars2
ENSMUSG00000004317	1918.282498	0.313599601	0.077871674	1.97E-06	2.80E-05	Clcn5
ENSMUSG00000004394	2327.051184	-0.087547356	0.035565132	0.004353321	0.025546148	Tmed4
ENSMUSG00000004415	217.7347873	-1.244130872	0.114428167	1.06E-28	1.03E-26	Col26a1
ENSMUSG00000004455	1075.209613	-0.146553212	0.060237106	0.001555769	0.010836531	Ppp1cc
ENSMUSG00000004462	420.2991318	-0.117304052	0.056586537	0.006548551	0.035675712	Tbccd1
ENSMUSG00000004473	89.92235381	0.341768648	0.1181952	9.15E-05	0.00091429	Clec11a
ENSMUSG00000004558	32977.58729	-0.225808879	0.068748303	5.45E-05	0.000575099	Ndrg2
ENSMUSG00000004561	868.6460791	0.104345295	0.041067501	0.002333935	0.015243048	Mettl17
ENSMUSG00000004562	1843.298955	0.236261418	0.062214332	8.13E-06	0.000101351	Arhgef40
ENSMUSG00000004642	706.766927	-0.132205546	0.042289784	0.000201618	0.001824553	Slbp
ENSMUSG00000004668	9.372837642	-0.67221798	0.359521822	0.000827456	0.006280504	Abca13
ENSMUSG00000004707	10.81621433	-0.584688898	0.308752828	0.000870753	0.006556259	Ly9
ENSMUSG00000004730	143.2143842	0.452789768	0.1498368	4.74E-05	0.000509567	Adgre1
ENSMUSG00000004791	147.1971436	0.252267623	0.111590923	0.000934483	0.006952443	Pgf
ENSMUSG00000004846	1088.067599	0.109099736	0.050497416	0.006062314	0.033534306	Plod3
ENSMUSG00000004865	2200.736682	-0.15939431	0.057561456	0.000477877	0.003900553	Srpk1
ENSMUSG00000004891	516.7829433	-0.397792596	0.230771633	0.001787893	0.012200642	Nes
ENSMUSG00000004897	4090.55671	-0.149520134	0.055803211	0.000708071	0.005483278	Hdgf
ENSMUSG00000004951	97.22499931	-0.861063999	0.207485564	1.63E-06	2.35E-05	Hspb1
ENSMUSG00000004994	307.0427454	0.164010015	0.077573916	0.003091979	0.019221262	Ccdc130
ENSMUSG00000004996	323.9119664	-0.71662801	0.088077142	4.81E-17	2.10E-15	Mri1
ENSMUSG00000005043	499.0750206	0.249973402	0.071482827	2.26E-05	0.000257516	Sgsh
ENSMUSG00000005103	5722.558635	0.215665724	0.033951135	1.89E-11	5.09E-10	Wdr1
ENSMUSG00000005124	19.50908421	0.272614273	0.214896403	0.008628728	0.044629784	Wisp1
ENSMUSG00000005142	1308.085271	-0.509742147	0.04356149	5.34E-33	6.52E-31	Man2b1
ENSMUSG00000005161	5439.796424	-0.144616957	0.070440345	0.004584339	0.026656969	Prdx2
ENSMUSG00000005198	3639.1082	0.115515913	0.050172596	0.003657584	0.022076102	Polr2a
ENSMUSG00000005202	3.75795168	1.983330286	0.642089787	1.84E-05	0.000214235	Shbg
ENSMUSG00000005251	58.97314723	0.272774593	0.194733404	0.006387743	0.035016123	Ripk4
ENSMUSG00000005267	548.8266372	-0.208134912	0.05351172	6.35E-06	8.10E-05	Zfp287
ENSMUSG00000005299	2817.805433	-0.082369097	0.035105706	0.006745753	0.036535605	Letm1
ENSMUSG00000005320	11.52031325	1.226790141	0.206369457	1.66E-10	4.09E-09	Fgfr4
ENSMUSG00000005360	18516.53746	0.181164465	0.100335716	0.005528019	0.031028783	Slc1a3
ENSMUSG00000005370	816.3883023	-0.094231857	0.037340579	0.003107927	0.019282879	Msh6
ENSMUSG00000005465	10.56954492	0.641653824	0.268158281	0.000259568	0.002269371	Il27ra
ENSMUSG00000005469	7954.694446	0.162655972	0.038542556	1.77E-06	2.54E-05	Prkaca
ENSMUSG00000005474	7.35737016	5.337614189	0.686002493	7.02E-16	2.79E-14	Myl10
ENSMUSG00000005534	2606.395105	0.112254485	0.051021335	0.00513727	0.029197772	Insr
ENSMUSG00000005628	20.37034102	2.01647503	0.252751679	3.16E-17	1.40E-15	Tmod4
ENSMUSG00000005667	373.8058603	-0.313931736	0.076347902	1.39E-06	2.04E-05	Mthfd2
ENSMUSG00000005674	1736.186763	-0.161305041	0.069157005	0.001752705	0.012002177	Tomm40l
ENSMUSG00000005681	18.58365656	-5.272275157	0.415838879	8.94E-38	1.37E-35	Apoa2
ENSMUSG00000005698	2074.768522	-0.074347886	0.030234979	0.006031431	0.03338515	Ctcf
ENSMUSG00000005718	127.1907009	0.18311235	0.085951359	0.00242089	0.015694636	Tfap4
ENSMUSG00000005774	1274.963376	0.114536771	0.047937854	0.002919487	0.018322794	Rfx5
ENSMUSG00000005804	973.4638044	0.455533518	0.057849021	8.52E-17	3.64E-15	Bloc1s6
ENSMUSG00000005864	12.01877536	-0.975484612	0.2517039	4.22E-06	5.58E-05	Cnga2
ENSMUSG00000005949	565.2300634	-0.135262779	0.042699743	0.000165626	0.001540302	Ctns
ENSMUSG00000005950	118.2424041	0.629432115	0.12644156	3.28E-08	6.15E-07	P2rx5
ENSMUSG00000005951	157.4220574	0.680598853	0.056362882	1.95E-34	2.61E-32	Shpk
ENSMUSG00000005968	152.0022194	-0.520551965	0.080276546	3.27E-12	9.58E-11	Tuft1
ENSMUSG00000006010	1964.777778	0.097045552	0.044635018	0.007510792	0.039872413	Odr4
ENSMUSG00000006019	376.681793	0.418006767	0.090157753	8.17E-08	1.45E-06	Dhx34
ENSMUSG00000006021	577.8200624	0.399998795	0.073197852	1.10E-09	2.46E-08	Kptn
ENSMUSG00000006057	1837.287976	-0.212993942	0.074951162	0.000247674	0.002176852	Atp5g1
ENSMUSG00000006058	1384.938837	0.119006753	0.055315653	0.0051762	0.02937011	Snf8
ENSMUSG00000006127	1636.791754	0.255775033	0.044577858	7.19E-10	1.64E-08	Inpp5k
ENSMUSG00000006143	10.05197991	0.751543156	0.278645421	0.000120091	0.001157253	Upk3bl
ENSMUSG00000006154	111.9184837	-2.919810015	0.320129563	5.19E-21	3.08E-19	Eps8l1
ENSMUSG00000006218	212.4856043	0.223509	0.129294952	0.004348691	0.025530702	Fam131c
ENSMUSG00000006219	43.51190735	0.591228355	0.229940682	0.000170023	0.001576602	Fblim1
ENSMUSG00000006289	624.9214426	-0.117533971	0.038574254	0.000350245	0.002953106	Osgep
ENSMUSG00000006313	15.68248907	-0.58567181	0.188770294	3.98E-05	0.000435072	Upk1a
ENSMUSG00000006344	75.25043193	-0.38032788	0.132261379	8.33E-05	0.000844579	Ggt5
ENSMUSG00000006360	94.80786997	-0.243843701	0.131080037	0.002697023	0.017137028	Crip1
ENSMUSG00000006386	485.8364308	-0.269154418	0.094965387	0.000168186	0.00156183	Tek
ENSMUSG00000006392	532.7876962	-0.651524888	0.043466169	1.18E-51	3.32E-49	Med8
ENSMUSG00000006412	2450.393172	-0.194382237	0.060558583	8.42E-05	0.000852608	Pfdn2
ENSMUSG00000006442	1009.543847	0.280116717	0.063759013	5.43E-07	8.53E-06	Srm
ENSMUSG00000006522	8680.731988	0.427915704	0.221451146	0.00099534	0.007343217	Itih3
ENSMUSG00000006526	823.1168654	0.106261861	0.046322617	0.004493385	0.026223556	Tmem110
ENSMUSG00000006527	1609.966715	0.115241484	0.036625738	0.000260793	0.002276234	Sfmbt1
ENSMUSG00000006538	10.22174972	0.769428537	0.313356176	0.00020855	0.001878392	Ihh
ENSMUSG00000006611	121.6738485	-0.532903723	0.121183449	3.20E-07	5.18E-06	Hfe
ENSMUSG00000006638	178.3052687	1.976066855	0.155754747	1.50E-38	2.38E-36	Abhd1
ENSMUSG00000006642	15.57080153	0.782356663	0.187657669	1.47E-06	2.15E-05	Tcf23
ENSMUSG00000006649	22.73724001	0.50576999	0.309671387	0.001778571	0.012143512	Nphs1
ENSMUSG00000006673	2444.976596	0.079861712	0.03146676	0.004245171	0.025009128	Qrich1
ENSMUSG00000006717	1186.360747	-0.205696522	0.07190746	0.000246243	0.002168496	Acot13
ENSMUSG00000006777	1.618704253	-0.628688348	0.720292596	0.006578519	0.035804259	Krt23
ENSMUSG00000006850	223.8892052	-0.132543601	0.052282439	0.001391832	0.009828587	Tmco6
ENSMUSG00000006931	574.1701547	0.24359788	0.067149851	1.47E-05	0.000174314	P3h4
ENSMUSG00000007021	5671.360248	0.325475208	0.053620952	4.98E-11	1.27E-09	Syngr3
ENSMUSG00000007035	34.70040484	2.42172475	0.179351278	4.19E-43	8.05E-41	Msh5
ENSMUSG00000007036	1862.529553	0.152233692	0.052568726	0.000340216	0.002878041	Abhd16a
ENSMUSG00000007039	194.2568271	0.212284313	0.10870236	0.002843028	0.017926582	Ddah2
ENSMUSG00000007097	47876.8039	-0.281426974	0.09331574	8.90E-05	0.000892974	Atp1a2
ENSMUSG00000007107	8.941686333	2.944474722	0.364272211	4.26E-17	1.87E-15	Atp1a4
ENSMUSG00000007480	8.078918195	0.457670973	0.292371911	0.002283226	0.01496157	Mc5r
ENSMUSG00000007617	1187.981629	-0.195149213	0.11596734	0.006322328	0.03473347	Homer1
ENSMUSG00000007739	3545.922536	-0.205626614	0.046629497	7.03E-07	1.09E-05	Cct4
ENSMUSG00000007833	204.0229682	0.191344272	0.103318014	0.004448699	0.026004333	Aldh16a1
ENSMUSG00000007880	4302.347094	0.16026221	0.048721311	7.94E-05	0.000808472	Arid1a
ENSMUSG00000007946	1.321527991	2.246892423	1.006943245	0.000113719	0.001103756	Phox2a
ENSMUSG00000007987	1526.16454	0.192160276	0.063910058	0.000169282	0.001570301	Ift22
ENSMUSG00000008129	83.21312349	0.236663744	0.111130252	0.001480974	0.010383476	4930432K21Rik
ENSMUSG00000008167	474.3350446	0.214985845	0.079996975	0.000388214	0.003237989	Fbxw9
ENSMUSG00000008307	167.7660393	0.250743604	0.135346213	0.002602533	0.01663174	1700109H08Rik
ENSMUSG00000008348	3197.043083	-0.910241063	0.184506511	5.69E-08	1.03E-06	Ubc
ENSMUSG00000008393	1792.777209	-0.208171456	0.100116654	0.002162742	0.014334482	Carhsp1
ENSMUSG00000008435	1257.349009	0.897238475	0.057785616	2.41E-55	7.32E-53	Rdh13
ENSMUSG00000008438	32.53408912	0.224187388	0.164556517	0.009703035	0.049095886	Adam21
ENSMUSG00000008668	1536.757231	-0.650946518	0.076028157	1.18E-18	5.89E-17	Rps18
ENSMUSG00000009076	311.335726	-0.529137542	0.102249858	7.59E-09	1.54E-07	Zmat5
ENSMUSG00000009092	36.16161356	0.229108743	0.12440756	0.00318573	0.01968912	Derl3
ENSMUSG00000009097	23.0052956	-0.493551554	0.211577947	0.000327619	0.002790879	Tbx1
ENSMUSG00000009112	1669.69642	0.162572934	0.040793777	4.95E-06	6.45E-05	Bcl2l13
ENSMUSG00000009145	28.64539127	0.760554956	0.145993181	1.43E-08	2.80E-07	Dqx1
ENSMUSG00000009356	73.02765825	-1.094480319	0.11615413	3.52E-22	2.31E-20	Lpo
ENSMUSG00000009418	5122.201497	-0.695384595	0.049408563	7.86E-46	1.73E-43	Nav1
ENSMUSG00000009549	2335.704146	0.273924704	0.052990429	1.40E-08	2.76E-07	Srp14
ENSMUSG00000009551	115.7475642	0.269655905	0.084477037	5.53E-05	0.000583102	6330409D20Rik
ENSMUSG00000009585	94.25510899	-0.284565231	0.094171783	8.56E-05	0.000863606	Apobec3
ENSMUSG00000009596	2.227595781	-0.574879632	0.654360885	0.007413929	0.039456556	Taf7l
ENSMUSG00000009628	78.73867936	-1.152189838	0.231092581	3.57E-08	6.66E-07	Tex15
ENSMUSG00000009630	2778.23213	-0.210955812	0.053146923	4.57E-06	6.01E-05	Ppp2cb
ENSMUSG00000009828	1175.546911	-0.221702638	0.112591382	0.00250749	0.01617809	Ick
ENSMUSG00000009876	30.06164138	-0.614404958	0.192567993	3.15E-05	0.000349986	Cox4i2
ENSMUSG00000009894	11906.74013	-0.17406494	0.063860132	0.000478661	0.003905699	Snap47
ENSMUSG00000010044	96.94428479	0.396512799	0.294650133	0.004443949	0.025988458	Zmynd10
ENSMUSG00000010097	3656.443372	0.126015042	0.033823706	2.32E-05	0.000263902	Nxf1
ENSMUSG00000010142	35.8804257	0.390362303	0.133090439	6.80E-05	0.000700781	Tnfrsf13b
ENSMUSG00000010342	24.88803549	-1.078675607	0.193547447	1.74E-09	3.81E-08	Tex14
ENSMUSG00000010362	141.9942388	-0.615797602	0.096766654	1.33E-11	3.66E-10	Rdm1
ENSMUSG00000010392	2062.084467	0.116986263	0.060666317	0.009486284	0.048235468	Gosr1
ENSMUSG00000010461	126.538961	0.365098401	0.147195153	0.000275817	0.002391845	Eya4
ENSMUSG00000010517	1575.004407	-0.11811259	0.042309091	0.000806429	0.006144635	Faf1
ENSMUSG00000010651	29.39551481	1.771599364	0.222796646	4.96E-17	2.15E-15	Acaa1b
ENSMUSG00000010660	315.3446919	0.190164392	0.058203818	7.06E-05	0.000725986	Plcd1
ENSMUSG00000010755	1518.030693	-0.124128533	0.058968642	0.005373137	0.03030587	Cars
ENSMUSG00000010830	11.51670068	-0.32903152	0.280706781	0.00832283	0.04330994	Kdelr3
ENSMUSG00000011096	701.0621887	0.150342084	0.081451012	0.007186766	0.038447768	Akt1s1
ENSMUSG00000011179	1135.557337	-0.534766	0.054164808	2.84E-24	2.17E-22	Odc1
ENSMUSG00000011254	229.1694878	0.564701364	0.069645817	3.13E-17	1.38E-15	Thg1l
ENSMUSG00000011263	14.8432805	0.543463799	0.37364689	0.002494144	0.016104181	Exoc3l2
ENSMUSG00000011382	412.0351018	0.523100727	0.085218857	3.02E-11	7.92E-10	Dhdh
ENSMUSG00000011427	542.0936819	-0.212425202	0.069261644	0.000121928	0.001174077	Zfp790
ENSMUSG00000011463	12.15579948	0.628501935	0.395940579	0.001616038	0.011196813	Cpb1
ENSMUSG00000011751	5077.772149	0.179573618	0.090962755	0.003740339	0.022486028	Sptbn4
ENSMUSG00000012123	56.31330623	0.993527015	0.166135436	1.79E-10	4.37E-09	Crybg2
ENSMUSG00000012126	379.8387904	0.373047641	0.143558064	0.000192682	0.001758637	Ubxn11
ENSMUSG00000012405	2460.474355	-0.10101479	0.041287856	0.003298582	0.02021781	Rpl15
ENSMUSG00000012429	282.3666278	-0.169303193	0.083360959	0.003620999	0.021887003	Mplkip
ENSMUSG00000012483	203.58509	0.669552654	0.071806625	1.33E-21	8.29E-20	Rpa3
ENSMUSG00000012609	1540.148311	-0.163801208	0.068552407	0.001450274	0.010190594	Ttll5
ENSMUSG00000012889	5.383485212	-1.082624904	0.420712661	0.000123262	0.001185134	Podnl1
ENSMUSG00000013089	957.6458939	-0.23958788	0.101194074	0.000780168	0.005978402	Etv5
ENSMUSG00000013236	11429.42059	0.210914422	0.062524936	4.36E-05	0.000472966	Ptprs
ENSMUSG00000013465	1897.701359	-0.110480215	0.041046045	0.00129554	0.009245691	Nelfb
ENSMUSG00000013646	1548.890789	0.177353605	0.064735782	0.000445605	0.003666418	Sh3bp5l
ENSMUSG00000013663	3930.977586	0.286675102	0.049316632	3.56E-10	8.43E-09	Pten
ENSMUSG00000013698	18743.73107	0.105862984	0.036741523	0.000790912	0.006046227	Pea15a
ENSMUSG00000013707	33.29437205	-0.315677215	0.149167591	0.000898905	0.006729774	Tnfaip8l2
ENSMUSG00000013736	1197.682767	-0.135430748	0.05566727	0.0018084	0.01231099	Trnt1
ENSMUSG00000013766	4.057781753	-0.470419666	0.496824349	0.008694076	0.04491324	Ly6g6e
ENSMUSG00000013936	22.61811453	-1.472214048	0.297724235	2.81E-08	5.32E-07	Myl2
ENSMUSG00000013997	1005.98708	-0.285825763	0.036328888	2.40E-16	9.87E-15	Nit1
ENSMUSG00000014075	415.9171454	0.672452462	0.057762007	3.37E-32	3.86E-30	Tctex1d2
ENSMUSG00000014077	3989.384849	-0.240632678	0.02994665	9.64E-17	4.09E-15	Chp1
ENSMUSG00000014177	804.099961	0.140454548	0.063424469	0.003139295	0.01944917	Tvp23b
ENSMUSG00000014195	5217.391897	-0.121938472	0.04424282	0.000838808	0.006351579	Dnajc7
ENSMUSG00000014426	2186.513631	0.112693349	0.03780109	0.000486248	0.003958759	Map3k4
ENSMUSG00000014444	256.1337241	0.847037817	0.113511141	8.99E-15	3.33E-13	Piezo1
ENSMUSG00000014503	16.32223295	-1.083032122	0.177880891	8.32E-11	2.10E-09	Pkd2l2
ENSMUSG00000014599	936.7258899	0.217578867	0.046651032	2.17E-07	3.61E-06	Csf1
ENSMUSG00000014602	54723.65286	0.102416589	0.049826913	0.009060302	0.046513674	Kif1a
ENSMUSG00000014668	1386.596721	0.169219394	0.034043118	4.63E-08	8.53E-07	Chfr
ENSMUSG00000014748	1226.935304	-0.166163261	0.054390632	0.000173636	0.001604397	Tex261
ENSMUSG00000014767	949.5305366	0.103030925	0.048141916	0.007217919	0.038598269	Tbp
ENSMUSG00000014776	719.4372894	0.302769312	0.074692036	1.92E-06	2.73E-05	Nol3
ENSMUSG00000014907	360.0759861	-0.258103524	0.063985457	2.85E-06	3.90E-05	Naf1
ENSMUSG00000014980	502.5576726	-0.139896065	0.056001321	0.001398766	0.009872097	Tsen15
ENSMUSG00000015013	1030.460787	0.711707308	0.081677439	3.61E-19	1.87E-17	Trappc2l
ENSMUSG00000015023	443.9336291	-0.090183594	0.039189523	0.006308001	0.034693149	Ddx19a
ENSMUSG00000015085	227.5764618	-0.877381987	0.10523542	7.95E-18	3.72E-16	Entpd2
ENSMUSG00000015090	11115.43888	-0.988621517	0.365374124	0.000100997	0.000995024	Ptgds
ENSMUSG00000015127	510.856832	-0.168160949	0.069852239	0.001316684	0.009373026	Unkl
ENSMUSG00000015176	2074.960923	-0.252280365	0.048135074	1.12E-08	2.23E-07	Nolc1
ENSMUSG00000015189	2677.462749	0.159825678	0.063390715	0.001026774	0.007542465	Casd1
ENSMUSG00000015247	368.7729066	0.181172336	0.047540634	9.42E-06	0.000115989	Nipsnap3b
ENSMUSG00000015290	1743.453841	-0.081879077	0.032120726	0.003915406	0.02335717	Ubl4a
ENSMUSG00000015305	5168.663538	-0.166338167	0.079796748	0.003257665	0.020017524	Sash1
ENSMUSG00000015312	121.9574432	0.213921226	0.129584205	0.005656441	0.031645361	Gadd45b
ENSMUSG00000015354	306.6243607	-0.413915402	0.128846138	2.64E-05	0.000298795	Pcolce2
ENSMUSG00000015451	114.1179983	0.976317676	0.180771163	5.01E-09	1.04E-07	C4a
ENSMUSG00000015474	390.4001484	0.189196284	0.056283332	5.07E-05	0.000540304	Ppt2
ENSMUSG00000015488	1442.872543	0.088078502	0.036190824	0.004641334	0.026921	Cacfd1
ENSMUSG00000015533	10.39598443	1.882092797	0.309481228	2.77E-11	7.29E-10	Itga2
ENSMUSG00000015656	24127.09206	-0.84096607	0.061692963	3.04E-43	5.93E-41	Hspa8
ENSMUSG00000015659	832.1659315	0.129940641	0.064998912	0.006465247	0.035341443	Serac1
ENSMUSG00000015671	2672.452294	-0.086115749	0.039035214	0.008878154	0.045762425	Psma2
ENSMUSG00000015749	2888.526127	-0.171538079	0.040467192	1.57E-06	2.28E-05	Anp32e
ENSMUSG00000015757	1349.199832	-0.174808259	0.045340721	8.04E-06	0.000100407	Ppil4
ENSMUSG00000015759	1829.058896	-0.221759997	0.052013001	1.30E-06	1.92E-05	Cnih1
ENSMUSG00000015766	2071.01337	0.171113279	0.060087684	0.000332842	0.002829706	Eps8
ENSMUSG00000015806	7220.657134	-0.255988463	0.119573365	0.001233846	0.008847407	Qdpr
ENSMUSG00000015839	586.9938443	-0.326451409	0.07876797	1.11E-06	1.66E-05	Nfe2l2
ENSMUSG00000015852	289.5119481	-1.75762608	0.101537826	1.11E-68	6.28E-66	Fcrls
ENSMUSG00000015869	1426.106864	-0.179317987	0.066184629	0.000481657	0.003923887	Prpsap1
ENSMUSG00000015942	803.6841733	0.151905471	0.065243329	0.001973325	0.013271128	Gtf2ird2
ENSMUSG00000015957	25.81086704	0.360847968	0.241236995	0.003465276	0.021107706	Wnt11
ENSMUSG00000015961	2766.491876	-0.236191668	0.035059643	1.51E-12	4.54E-11	Adss
ENSMUSG00000015970	268.0240114	-0.429964312	0.141256444	4.49E-05	0.000485549	Chdh
ENSMUSG00000015980	92.77952193	0.705259276	0.088812962	2.30E-16	9.48E-15	Lrrc27
ENSMUSG00000016024	86.17999865	-0.64983093	0.545005236	0.003501614	0.021271033	Lbp
ENSMUSG00000016087	106.0809472	-0.372206791	0.121972773	4.93E-05	0.000527333	Fli1
ENSMUSG00000016128	546.1468993	-0.156714293	0.086925835	0.007364422	0.039274867	Stard13
ENSMUSG00000016194	454.8711475	-0.656179904	0.154221902	8.70E-07	1.32E-05	Hsd11b1
ENSMUSG00000016253	1358.406779	0.120093977	0.061967371	0.008796585	0.045369431	Nelfcd
ENSMUSG00000016344	355.8358348	-0.671977883	0.112652311	1.92E-10	4.66E-09	Ppdpf
ENSMUSG00000016356	87.11487133	0.479998518	0.177292392	0.000119767	0.001155442	Col20a1
ENSMUSG00000016382	4900.801383	-0.175484376	0.066665934	0.000630734	0.004961232	Pls3
ENSMUSG00000016481	684.1785221	-0.242089782	0.049705272	7.64E-08	1.36E-06	Cr1l
ENSMUSG00000016503	400.4372804	-0.307660433	0.075921335	1.86E-06	2.66E-05	Gtf3a
ENSMUSG00000016831	2001.399462	-0.254331208	0.02421619	8.74E-27	7.49E-25	Tox4
ENSMUSG00000016984	314.990509	-0.335061375	0.065316689	9.88E-09	1.98E-07	Etaa1
ENSMUSG00000017002	24.68514449	2.135450693	0.235364512	2.42E-21	1.48E-19	Slpi
ENSMUSG00000017007	47.89129665	1.591489936	0.186314861	4.82E-19	2.48E-17	Rbpjl
ENSMUSG00000017188	1331.353906	-0.255700638	0.077808766	4.47E-05	0.000484023	Coa3
ENSMUSG00000017221	3203.500593	0.119866731	0.059896221	0.007534771	0.03995885	Psmd3
ENSMUSG00000017264	1504.470617	-0.083558403	0.03530532	0.006208852	0.034218984	Exosc10
ENSMUSG00000017299	706.8733472	0.155890408	0.04525989	4.63E-05	0.000498751	Dnttip1
ENSMUSG00000017314	3416.504619	0.149004379	0.083199258	0.008339351	0.043370057	Mpp2
ENSMUSG00000017344	1571.078626	-0.277232031	0.140461385	0.001608486	0.011152051	Vtn
ENSMUSG00000017390	28496.90258	-0.313425186	0.067194929	1.21E-07	2.09E-06	Aldoc
ENSMUSG00000017446	130.0725944	0.791962024	0.128623394	7.11E-11	1.80E-09	C1qtnf1
ENSMUSG00000017491	276.0399758	-0.256822125	0.135821787	0.0022689	0.014895968	Rarb
ENSMUSG00000017550	242.1855437	0.152423209	0.089082955	0.009628511	0.048803297	Atad5
ENSMUSG00000017631	15021.1438	0.147795552	0.04308794	5.31E-05	0.000561594	Abr
ENSMUSG00000017652	29.01990899	0.290052468	0.174048851	0.003121528	0.019357866	Cd40
ENSMUSG00000017667	1307.335474	0.119457537	0.059451996	0.007432501	0.039514249	Zfp334
ENSMUSG00000017670	4149.768316	-0.146064028	0.054169836	0.000699791	0.00542593	Elmo2
ENSMUSG00000017692	848.3262581	0.121258498	0.062580225	0.008639611	0.044667996	Rhbdl3
ENSMUSG00000017713	142.1687208	0.43082651	0.094669483	1.22E-07	2.11E-06	Tha1
ENSMUSG00000017715	1967.713034	0.131175958	0.062148293	0.004744587	0.027389354	Pgs1
ENSMUSG00000017724	219.2121611	-0.234588535	0.106432769	0.001246843	0.008933089	Etv4
ENSMUSG00000017734	2030.580147	-0.933595756	0.086638091	4.42E-28	4.09E-26	Dbndd2
ENSMUSG00000017737	64.66195304	0.188356224	0.117025138	0.007984441	0.041933904	Mmp9
ENSMUSG00000017740	19574.71858	0.118403953	0.051650367	0.003566137	0.02161162	Slc12a5
ENSMUSG00000017747	299.2626426	0.289589195	0.096062741	8.46E-05	0.000855939	Ghdc
ENSMUSG00000017756	197.0203006	0.258511921	0.182322085	0.00670426	0.036361221	Slc12a7
ENSMUSG00000017774	826.7312648	0.141837517	0.058494117	0.001693517	0.011652244	Myo1c
ENSMUSG00000017830	56.6376315	-0.304837573	0.115251602	0.000229802	0.002040588	Dhx58
ENSMUSG00000017861	28.31020011	0.527795418	0.148408338	8.60E-06	0.000106906	Mybl2
ENSMUSG00000017897	101.4141496	0.627719544	0.255934997	0.000226153	0.002010994	Eya2
ENSMUSG00000018008	268.3800021	0.155059947	0.090154238	0.009127783	0.046766164	Cyth4
ENSMUSG00000018068	998.948734	0.296170363	0.105092174	0.000146755	0.001382155	Ints2
ENSMUSG00000018076	2368.675864	-0.117718975	0.061102201	0.009411138	0.047929662	Med13l
ENSMUSG00000018102	384.4444352	-0.534027619	0.074346551	2.96E-14	1.04E-12	Hist1h2bc
ENSMUSG00000018189	1332.757951	0.350081689	0.067749585	7.20E-09	1.47E-07	Uchl5
ENSMUSG00000018196	2099.944616	-0.214251101	0.058443247	1.48E-05	0.000174981	Glrx2
ENSMUSG00000018199	2589.817455	-0.289752509	0.097198348	9.37E-05	0.000933098	Trove2
ENSMUSG00000018322	1764.943578	-0.307436663	0.053862834	5.29E-10	1.23E-08	Tomm34
ENSMUSG00000018339	3329.803608	0.553719989	0.248410823	0.000406296	0.003371202	Gpx3
ENSMUSG00000018378	378.8434124	0.236411676	0.095031006	0.00057812	0.004605498	Cuedc1
ENSMUSG00000018415	1908.395589	-0.136995778	0.061092599	0.003048015	0.018984907	Gid4
ENSMUSG00000018427	1749.158741	-0.161646911	0.085021562	0.005471016	0.03077642	Ypel2
ENSMUSG00000018474	18809.17614	-0.14470578	0.044069988	9.54E-05	0.000946753	Chd3
ENSMUSG00000018541	519.8959953	0.258201288	0.044697103	5.65E-10	1.31E-08	Cwc25
ENSMUSG00000018543	8.729553436	0.936217129	0.25377546	7.86E-06	9.83E-05	1700001P01Rik
ENSMUSG00000018547	4732.439756	0.105071248	0.035054086	0.000550907	0.004410711	Pip4k2b
ENSMUSG00000018634	380.7717375	0.176755843	0.11244868	0.009834709	0.049563365	Crhr1
ENSMUSG00000018648	422.6950989	-0.383700237	0.099227496	2.58E-06	3.58E-05	Dusp14
ENSMUSG00000018659	1842.671213	-0.368933099	0.059539719	1.54E-11	4.19E-10	Pnpo
ENSMUSG00000018666	1164.731358	0.131278552	0.034450995	1.48E-05	0.000175266	Cbx1
ENSMUSG00000018669	869.4743888	0.150720826	0.073423717	0.00424674	0.025012601	Cdk5rap3
ENSMUSG00000018672	94.85334282	-0.575748255	0.119750276	5.91E-08	1.07E-06	Copz2
ENSMUSG00000018733	317.5535074	0.224291237	0.055015449	2.83E-06	3.87E-05	Pex12
ENSMUSG00000018752	6.397993815	-1.007382616	0.325167009	3.96E-05	0.000433145	Tnfsfm13
ENSMUSG00000018765	3983.714796	-0.157583125	0.049354259	0.000115366	0.001118895	Fxr2
ENSMUSG00000018774	169.4292557	0.29921028	0.100213256	8.68E-05	0.000873711	Cd68
ENSMUSG00000018819	108.7345996	0.478309413	0.145708936	2.05E-05	0.000236068	Lsp1
ENSMUSG00000018820	2968.044478	0.120015117	0.041785189	0.000598078	0.004735198	Zfyve27
ENSMUSG00000018841	700.6231269	0.227376763	0.047718213	1.33E-07	2.27E-06	Rad51d
ENSMUSG00000018845	42.93668687	-0.49044212	0.123345494	1.65E-06	2.39E-05	Unc45b
ENSMUSG00000018862	12.88953736	0.344382091	0.30105768	0.008392065	0.04359098	Otop3
ENSMUSG00000018882	1016.100661	-0.140295493	0.061200358	0.002531756	0.016293516	Mrpl45
ENSMUSG00000018909	10746.62043	-0.194057625	0.03394375	8.27E-10	1.88E-08	Arrb1
ENSMUSG00000018927	47.68721982	-0.915323796	0.16494003	2.34E-09	5.05E-08	Ccl6
ENSMUSG00000018931	421.0132911	0.105210785	0.052063933	0.009343648	0.047671443	Natd1
ENSMUSG00000018932	371.5413165	0.147284022	0.054505549	0.000676828	0.005270267	Map2k3
ENSMUSG00000018986	13.97006241	-0.847175069	0.206172952	1.89E-06	2.70E-05	Slfn3
ENSMUSG00000018995	435.8779391	-0.130601691	0.046490196	0.000607109	0.004795694	Nars2
ENSMUSG00000019102	22.78508842	-0.627257466	0.443037754	0.00232904	0.015218853	Aldh3a1
ENSMUSG00000019122	30.7642676	-1.724829854	0.247193657	8.55E-14	2.88E-12	Ccl9
ENSMUSG00000019235	1113.579788	0.253320521	0.071518825	1.88E-05	0.000219051	Rps6kl1
ENSMUSG00000019256	214.4900462	0.208117703	0.089800237	0.00116446	0.008430296	Ahr
ENSMUSG00000019302	15892.90731	0.120262315	0.033579592	4.65E-05	0.000500686	Atp6v0a1
ENSMUSG00000019320	117.3603488	0.641582694	0.082258201	5.91E-16	2.36E-14	Noxo1
ENSMUSG00000019338	1605.804082	0.211216469	0.055712413	9.26E-06	0.000114226	Zfp687
ENSMUSG00000019432	5101.444968	0.138070195	0.043450819	0.000153283	0.001439655	Ddx39b
ENSMUSG00000019433	978.8326837	0.248374231	0.089580982	0.000234681	0.002077421	Gipc1
ENSMUSG00000019464	38.2135827	0.947681115	0.131878959	6.11E-14	2.08E-12	Ptger1
ENSMUSG00000019478	1229.23742	0.196943427	0.073668098	0.000465966	0.003814295	Rab4a
ENSMUSG00000019518	692.5729122	-0.133549541	0.050906765	0.001045981	0.007668081	Ap4m1
ENSMUSG00000019564	243.9829149	0.249876629	0.054244816	2.56E-07	4.20E-06	Arid3a
ENSMUSG00000019577	447.1105106	0.347023633	0.209260549	0.002455956	0.015877664	Pdk4
ENSMUSG00000019734	321.7432948	-0.693296123	0.154252683	3.53E-07	5.68E-06	Tmc4
ENSMUSG00000019737	189.728242	-0.395148097	0.123454614	2.85E-05	0.000319366	Syne4
ENSMUSG00000019774	285.0925997	-0.381247478	0.073624674	5.66E-09	1.17E-07	Mtrf1l
ENSMUSG00000019785	927.5452388	-0.115217402	0.039812593	0.000614402	0.004847284	Clvs2
ENSMUSG00000019790	3736.707482	0.288870011	0.067375797	8.03E-07	1.23E-05	Stxbp5
ENSMUSG00000019794	373.9826176	-0.225277896	0.057675692	5.61E-06	7.23E-05	Katna1
ENSMUSG00000019810	2181.037239	0.205452573	0.049713927	2.35E-06	3.30E-05	Fuca2
ENSMUSG00000019832	46.18927513	-0.181492619	0.112752343	0.008594516	0.044479843	Rab32
ENSMUSG00000019853	166.7221389	-0.448078154	0.121864876	5.00E-06	6.51E-05	Hebp2
ENSMUSG00000019883	1260.59115	-0.12390961	0.047872173	0.001365215	0.009672698	Echdc1
ENSMUSG00000019916	1386.3304	-0.212582234	0.103573575	0.002219884	0.014625252	P4ha1
ENSMUSG00000019935	110.2690525	-1.266342201	0.299074534	8.89E-07	1.35E-05	Slc17a8
ENSMUSG00000019947	1897.884179	-0.258617449	0.096942684	0.000294504	0.00253498	Arid5b
ENSMUSG00000019975	497.3426632	0.155113939	0.057769841	0.000652927	0.005113761	Ikbip
ENSMUSG00000019984	1302.298409	-0.12657639	0.041371024	0.000280662	0.002428093	Med23
ENSMUSG00000019992	16.06646606	0.940661963	0.170805754	2.90E-09	6.19E-08	Mtfr2
ENSMUSG00000019996	3248.572543	-0.198788363	0.084873613	0.001184118	0.008541159	Map7
ENSMUSG00000020003	866.4970885	-0.162787645	0.055924188	0.000291086	0.002508091	Pex7
ENSMUSG00000020014	567.660922	1.391080556	0.176663682	1.76E-16	7.32E-15	Cfap54
ENSMUSG00000020017	5.096357698	1.869669944	0.333616649	4.86E-10	1.13E-08	Hal
ENSMUSG00000020018	247.1338893	-0.14536288	0.077349275	0.007056679	0.03791055	Snrpf
ENSMUSG00000020019	471.4852729	1.007171299	0.064872438	2.13E-55	6.55E-53	Ntn4
ENSMUSG00000020020	0.882586821	0.758062584	0.964777867	0.005954559	0.033038365	Usp44
ENSMUSG00000020021	670.327267	-0.559076556	0.086272155	4.44E-12	1.29E-10	Fgd6
ENSMUSG00000020022	1187.217832	-0.199947538	0.099991095	0.002853413	0.017974319	Ndufa12
ENSMUSG00000020023	2888.643333	-0.119884264	0.063400854	0.009912151	0.049894611	Tmcc3
ENSMUSG00000020038	608.9107911	-0.12076019	0.053130994	0.003611059	0.02184242	Cry1
ENSMUSG00000020052	77.12345725	0.172194481	0.096952341	0.006542344	0.035657098	Ascl1
ENSMUSG00000020062	3.869380244	-0.461889736	0.422230813	0.006588397	0.035846938	Slc5a8
ENSMUSG00000020070	3335.209236	0.148781634	0.065321272	0.002364658	0.01541612	Rufy2
ENSMUSG00000020074	2116.149601	-0.091779855	0.042192992	0.008425308	0.0437281	Ccar1
ENSMUSG00000020090	241.4272942	0.293789199	0.178017938	0.003177672	0.019648824	Npffr1
ENSMUSG00000020109	1136.484674	0.094648674	0.041264781	0.005800468	0.032302626	Dnajb12
ENSMUSG00000020114	7447.741416	0.119952367	0.035858941	0.000115053	0.001116286	Cand1
ENSMUSG00000020115	1956.872217	0.203875205	0.055976063	1.68E-05	0.000197784	Tbk1
ENSMUSG00000020170	2254.695378	0.273627052	0.037136471	1.30E-14	4.75E-13	Frs2
ENSMUSG00000020180	1528.027856	-0.168440785	0.069177358	0.001212529	0.008711665	Snrpd3
ENSMUSG00000020184	1459.418303	0.074100658	0.027922803	0.003498277	0.021255819	Mdm2
ENSMUSG00000020186	137.1596009	-0.30138857	0.140684068	0.000908254	0.006786019	Csrp2
ENSMUSG00000020196	2844.44944	0.149596946	0.054670431	0.000590443	0.004683228	Cabin1
ENSMUSG00000020212	331.674253	0.316956708	0.081561016	3.37E-06	4.55E-05	Mdm1
ENSMUSG00000020227	38.99062717	-0.376707576	0.14759865	0.000217328	0.001944688	Irak3
ENSMUSG00000020253	736.801971	-0.525896254	0.072620287	1.81E-14	6.48E-13	Ppm1m
ENSMUSG00000020256	342.8515575	0.180144386	0.086806123	0.002878826	0.018098717	Aldh1l2
ENSMUSG00000020264	47.452532	0.430880014	0.375618964	0.006376819	0.034963738	Slc36a2
ENSMUSG00000020268	291.6713047	-1.465986815	0.142134301	2.88E-26	2.41E-24	Lyrm7
ENSMUSG00000020272	267.1667792	-0.177047701	0.085634699	0.003033524	0.01892232	Stk10
ENSMUSG00000020282	439.2094396	0.383140802	0.090345517	5.41E-07	8.49E-06	Rhbdf1
ENSMUSG00000020283	1337.437399	-0.111739705	0.055107883	0.008119152	0.042473201	Pex13
ENSMUSG00000020284	1088.246094	0.122422184	0.057264468	0.005064882	0.028866662	1810043G02Rik
ENSMUSG00000020286	16.9549459	0.95803858	0.223224138	9.26E-07	1.40E-05	1700093K21Rik
ENSMUSG00000020287	549.4717216	0.258401319	0.063632739	2.55E-06	3.55E-05	Mpg
ENSMUSG00000020288	1542.85359	-0.18606265	0.064833672	0.000275541	0.002390266	Ahsa2
ENSMUSG00000020295	21.06285499	0.763160449	0.222133839	1.70E-05	0.000199183	Hbq1a
ENSMUSG00000020305	468.9907722	-0.447983965	0.057233594	1.20E-16	5.06E-15	Asb3
ENSMUSG00000020312	1687.749272	0.196953045	0.053432552	1.46E-05	0.000173495	Shc2
ENSMUSG00000020319	189.7166074	0.133693085	0.066432664	0.005913567	0.032846579	Wdpcp
ENSMUSG00000020321	23173.46437	-0.153695238	0.065182836	0.001775356	0.012128793	Mdh1
ENSMUSG00000020335	131.64791	-0.18723256	0.070000388	0.000501718	0.004070445	Zfp354b
ENSMUSG00000020361	9004.77002	-0.122273797	0.031992267	1.69E-05	0.00019835	Hspa4
ENSMUSG00000020395	25.8790828	0.809844928	0.171984836	1.61E-07	2.73E-06	Itk
ENSMUSG00000020397	522.7879444	-0.102934677	0.044799638	0.004772335	0.027510243	Med7
ENSMUSG00000020400	850.0822361	0.204032743	0.071261222	0.000247175	0.002175679	Tnip1
ENSMUSG00000020412	1254.894168	-0.227202505	0.062749355	1.65E-05	0.000193815	Ascc2
ENSMUSG00000020415	335.4874455	-5.439767393	0.193701474	1.60E-174	5.11E-171	Pttg1
ENSMUSG00000020444	1987.747285	0.18491159	0.092992091	0.00341274	0.020825213	Guk1
ENSMUSG00000020447	31.83759796	1.515850722	0.146297672	1.60E-26	1.36E-24	Npc1l1
ENSMUSG00000020455	646.8206339	0.36780227	0.04900157	1.59E-15	6.20E-14	Trim11
ENSMUSG00000020459	910.6528532	-0.125362132	0.052860685	0.002528374	0.01627585	Mtif2
ENSMUSG00000020462	2694.810725	0.270003319	0.05600634	8.23E-08	1.46E-06	Cfap36
ENSMUSG00000020476	2078.984227	0.162017655	0.060470779	0.000618815	0.004870474	Dbnl
ENSMUSG00000020493	31.60885589	0.272169835	0.137641915	0.001648982	0.011386484	Prr11
ENSMUSG00000020513	192.9041256	0.297741444	0.106249331	0.000152276	0.001430722	Tubd1
ENSMUSG00000020515	1316.22755	-0.085766664	0.029662309	0.001272453	0.009101263	Cnot8
ENSMUSG00000020519	491.0081187	0.214086959	0.050980294	1.74E-06	2.51E-05	Sap30l
ENSMUSG00000020522	831.236267	-0.411701717	0.050424535	7.06E-18	3.33E-16	Mfap3
ENSMUSG00000020523	1167.082689	-0.255266203	0.039302227	6.89E-12	1.95E-10	Fam114a2
ENSMUSG00000020525	491.309556	-0.140969279	0.046823887	0.000264633	0.002304245	Ppm1d
ENSMUSG00000020532	1864.240957	-0.223711972	0.056711261	4.84E-06	6.32E-05	Acaca
ENSMUSG00000020534	62.58831825	1.068986827	0.183308767	3.99E-10	9.36E-09	Shmt1
ENSMUSG00000020537	1650.376442	0.196442444	0.06124683	8.39E-05	0.000850063	Drg2
ENSMUSG00000020546	951.79914	0.335784654	0.085483765	2.53E-06	3.51E-05	Stxbp4
ENSMUSG00000020547	734.9832257	0.153853513	0.060370197	0.001009664	0.007431732	Bzw2
ENSMUSG00000020576	2208.388308	-0.381680449	0.076038098	1.30E-08	2.58E-07	Nbas
ENSMUSG00000020577	3690.553144	-0.115688627	0.049917599	0.003494749	0.021239431	Tspan13
ENSMUSG00000020592	58.12470818	0.404449148	0.14514146	0.000102794	0.001008062	Sdc1
ENSMUSG00000020593	1867.814876	0.096678202	0.043575998	0.006750431	0.036541839	Lpin1
ENSMUSG00000020607	1381.991283	-0.185529359	0.063752117	0.000242945	0.002143892	Fam84a
ENSMUSG00000020614	441.5528321	-0.237050567	0.089891947	0.000378554	0.003166072	Fam20a
ENSMUSG00000020620	1240.814242	0.199181589	0.087238106	0.001384189	0.009788142	Abca8b
ENSMUSG00000020622	1.114424365	2.288501175	1.207659608	0.000215805	0.001933094	Nt5c1b
ENSMUSG00000020628	2180.804831	0.082735886	0.033671894	0.004957089	0.028391611	Trappc12
ENSMUSG00000020641	47.64119646	-0.401593896	0.190367562	0.00067183	0.005237731	Rsad2
ENSMUSG00000020642	974.5179769	0.142477976	0.074959291	0.006950832	0.037436344	Rnf144a
ENSMUSG00000020644	1544.762653	-0.453641599	0.12425188	5.53E-06	7.14E-05	Id2
ENSMUSG00000020646	2135.169868	-0.415947529	0.04786371	7.87E-20	4.30E-18	Mboat2
ENSMUSG00000020648	144.7490549	-0.231293767	0.082525961	0.000243825	0.002150171	Dus4l
ENSMUSG00000020649	27.67763517	-0.595075983	0.172751636	1.40E-05	0.000167563	Rrm2
ENSMUSG00000020653	285.6597761	0.42796819	0.067301278	4.65E-12	1.34E-10	Klf11
ENSMUSG00000020657	6413.513714	0.125913892	0.047007439	0.00099733	0.007355775	Dnajc27
ENSMUSG00000020659	672.4262335	-0.117270396	0.044911504	0.001440981	0.010130872	Cbll1
ENSMUSG00000020661	3806.54007	0.091877265	0.041785148	0.00791638	0.041610654	Dnmt3a
ENSMUSG00000020664	4051.165477	-0.138545492	0.055175744	0.001371006	0.009705659	Dld
ENSMUSG00000020669	256.5843901	-0.131474517	0.058974704	0.003425167	0.020887438	Sh3yl1
ENSMUSG00000020680	1857.618794	-0.115405223	0.05749556	0.008007695	0.042021487	Taf15
ENSMUSG00000020682	82.61140651	-0.490710764	0.107206201	1.22E-07	2.11E-06	Mmp28
ENSMUSG00000020691	483.0243313	0.157712727	0.042784322	1.77E-05	0.000206909	Mettl2
ENSMUSG00000020692	320.8046895	0.205834083	0.074038934	0.000315247	0.002693563	Nle1
ENSMUSG00000020696	793.5742393	0.178534041	0.10328286	0.006801851	0.036765673	Rffl
ENSMUSG00000020704	1988.449356	0.117118694	0.049691555	0.003047351	0.018984907	Asic2
ENSMUSG00000020706	1081.980296	-0.101155753	0.049817889	0.009889206	0.049798731	Ftsj3
ENSMUSG00000020716	5622.892429	0.099228599	0.045254059	0.006828123	0.036892074	Nf1
ENSMUSG00000020728	109.7008157	-0.22893683	0.12275937	0.003019518	0.018862576	Cep112
ENSMUSG00000020737	1100.968808	0.171878626	0.105915064	0.009300189	0.047478155	Jpt1
ENSMUSG00000020744	1004.077533	-0.670323375	0.051164988	4.46E-40	7.55E-38	Slc25a19
ENSMUSG00000020752	745.0233131	-0.133417012	0.038729831	6.13E-05	0.00063841	Recql5
ENSMUSG00000020758	838.603729	0.438513939	0.174645166	0.000214909	0.001928115	Itgb4
ENSMUSG00000020766	213.3121662	0.241992703	0.12091678	0.001948689	0.013122716	Galk1
ENSMUSG00000020770	763.7994727	0.192521886	0.067090073	0.000263027	0.002293913	Unk
ENSMUSG00000020777	6589.853316	-0.248724306	0.042607982	4.20E-10	9.83E-09	Acox1
ENSMUSG00000020787	12.35843131	0.946708569	0.277698923	1.80E-05	0.000210239	P2rx1
ENSMUSG00000020793	4.457165896	1.593143228	0.498760429	1.79E-05	0.000208893	Galr2
ENSMUSG00000020806	43.53750056	-0.258815735	0.160795954	0.004328472	0.02542925	Rhbdf2
ENSMUSG00000020812	88.18115323	0.216953352	0.085471695	0.000587723	0.004666278	1810032O08Rik
ENSMUSG00000020814	461.4322687	0.245591256	0.057632995	1.20E-06	1.78E-05	Mxra7
ENSMUSG00000020826	19.73487497	-1.132338267	0.193111765	3.05E-10	7.26E-09	Nos2
ENSMUSG00000020843	870.5970507	0.284488949	0.053540562	5.99E-09	1.23E-07	Timm22
ENSMUSG00000020849	18966.53388	0.127987164	0.027480473	3.41E-07	5.49E-06	Ywhae
ENSMUSG00000020864	4574.760446	0.117423516	0.056546488	0.006474708	0.03537901	Ankrd40
ENSMUSG00000020865	76.69662522	0.257682591	0.110145502	0.000729477	0.005630478	Abcc3
ENSMUSG00000020866	7984.705134	0.400719946	0.105565225	3.27E-06	4.42E-05	Cacna1g
ENSMUSG00000020867	15.55093658	1.683490507	0.272087447	1.81E-11	4.90E-10	Spata20
ENSMUSG00000020876	840.0438962	-0.105680513	0.050267716	0.007537513	0.03995885	Snx11
ENSMUSG00000020883	2387.404982	0.140216712	0.042223334	8.81E-05	0.000885418	Fbxl20
ENSMUSG00000020891	217.6524847	-0.483440043	0.210071725	0.000358637	0.003012928	Alox8
ENSMUSG00000020898	1465.319505	0.210543583	0.050667071	2.12E-06	2.99E-05	Ctc1
ENSMUSG00000020899	1174.997033	-0.11230673	0.047063452	0.003075726	0.019143508	Pfas
ENSMUSG00000020901	94.6124652	0.701890034	0.11499473	9.06E-11	2.27E-09	Pik3r5
ENSMUSG00000020929	2711.468584	-0.101203666	0.040087508	0.002628275	0.016772794	Eftud2
ENSMUSG00000020936	4666.009563	0.072818242	0.023324935	0.000828965	0.006290092	Nmt1
ENSMUSG00000020956	357.6071123	0.120243016	0.063335557	0.009672947	0.049015725	Dtd2
ENSMUSG00000020964	6851.867786	-0.07775378	0.030034322	0.00386729	0.023118705	Sel1l
ENSMUSG00000020992	15.7016909	-0.616763141	0.251282965	0.00022611	0.002010994	4930512B01Rik
ENSMUSG00000021007	712.5895816	0.125237688	0.045929556	0.000867176	0.006533476	Spata7
ENSMUSG00000021010	723.8983493	0.335776998	0.052866581	7.49E-12	2.11E-10	Npas3
ENSMUSG00000021018	303.6125352	-0.733076946	0.071575369	1.70E-25	1.37E-23	Polr2h
ENSMUSG00000021028	610.2260038	0.143701002	0.059963503	0.001795272	0.012237925	Mbip
ENSMUSG00000021033	1719.582062	0.261044036	0.061122668	1.05E-06	1.58E-05	Gstz1
ENSMUSG00000021037	2710.162938	-0.163612542	0.062828703	0.000768468	0.005899362	Ahsa1
ENSMUSG00000021038	1871.280126	-0.110522133	0.025622274	2.67E-06	3.69E-05	Vipas39
ENSMUSG00000021039	1916.720218	-0.142307933	0.053933666	0.000880905	0.006619996	Snw1
ENSMUSG00000021048	1393.611147	-0.096926647	0.03314564	0.000858861	0.006478466	Mthfd1
ENSMUSG00000021069	321.0826355	-0.301922156	0.091976715	3.30E-05	0.000365051	Pygl
ENSMUSG00000021070	121.8040715	0.795325706	0.1354579	3.94E-10	9.27E-09	Bdkrb2
ENSMUSG00000021094	465.1576001	-0.252837684	0.068269707	1.05E-05	0.000128645	Dhrs7
ENSMUSG00000021108	757.3169524	-0.298751185	0.222749495	0.006393947	0.035023832	Prkch
ENSMUSG00000021113	1705.659418	-0.906013218	0.062398285	9.44E-49	2.25E-46	Snapc1
ENSMUSG00000021127	676.3076076	0.164384919	0.081891816	0.004063532	0.024133773	Zfp36l1
ENSMUSG00000021134	7789.688011	0.143786801	0.065422018	0.00314435	0.019471047	Srsf5
ENSMUSG00000021136	879.9794931	0.244939439	0.099244481	0.000570266	0.004550017	Smoc1
ENSMUSG00000021144	1502.24244	0.113835803	0.051647811	0.004934598	0.028294497	Mta1
ENSMUSG00000021149	1603.012779	-0.142375157	0.047876488	0.000294605	0.002534989	Gtpbp4
ENSMUSG00000021175	43.66025615	0.363626455	0.182672783	0.00101524	0.007468469	Cdca7l
ENSMUSG00000021177	412.2597381	-0.126583971	0.054998712	0.003022835	0.018874071	Tdp1
ENSMUSG00000021217	315.5365751	0.256552397	0.087312867	0.000134685	0.00128194	Tshz3
ENSMUSG00000021218	7535.195417	-0.127758331	0.038378733	0.000104589	0.001024254	Gdi2
ENSMUSG00000021260	710.4209672	0.982963845	0.069336639	1.19E-46	2.74E-44	Hhipl1
ENSMUSG00000021262	3792.140772	0.170887456	0.052934159	9.12E-05	0.000912336	Evl
ENSMUSG00000021270	18681.14045	-0.151372226	0.060040529	0.001128393	0.008190064	Hsp90aa1
ENSMUSG00000021276	777.4985043	0.135450252	0.044295282	0.000243331	0.00214655	Cinp
ENSMUSG00000021287	400.2795958	0.202347042	0.081350047	0.000766439	0.00588886	Xrcc3
ENSMUSG00000021294	344.0703603	0.287251492	0.107047788	0.000230141	0.002042014	Kif26a
ENSMUSG00000021298	4.423291273	-1.158014018	0.668787429	0.000587978	0.00466657	Gpr132
ENSMUSG00000021302	2261.784556	-0.196037848	0.054270765	1.94E-05	0.000225214	Ggps1
ENSMUSG00000021319	121.9995379	0.767856906	0.102858229	9.38E-15	3.46E-13	Sfrp4
ENSMUSG00000021373	3326.530968	-0.223222062	0.056885937	5.26E-06	6.82E-05	Cap2
ENSMUSG00000021376	197.2456185	-0.151414215	0.084512778	0.008076039	0.042293288	Tpmt
ENSMUSG00000021414	22.01258525	-1.12522953	0.176737965	1.36E-11	3.74E-10	Fam217a
ENSMUSG00000021418	189.6926559	-0.183504744	0.059479578	0.00013792	0.001309801	Rpp40
ENSMUSG00000021420	419.0027264	0.507442489	0.084230291	5.48E-11	1.39E-09	Fars2
ENSMUSG00000021427	6699.943638	0.177829655	0.058724913	0.000173915	0.001604746	Ssr1
ENSMUSG00000021428	562.0906039	0.119343241	0.05431542	0.004551597	0.026514843	Riok1
ENSMUSG00000021457	116.0465262	-0.202771031	0.092211695	0.001673669	0.011538245	Syk
ENSMUSG00000021461	304.0065912	-0.766621536	0.089108527	9.41E-19	4.75E-17	Fancc
ENSMUSG00000021468	977.2213245	-0.066199249	0.024705361	0.003875906	0.02315938	Sptlc1
ENSMUSG00000021474	2666.755728	0.308674665	0.057776084	4.05E-09	8.53E-08	Sfxn1
ENSMUSG00000021476	7588.215683	0.103665177	0.029502354	9.09E-05	0.000909204	Habp4
ENSMUSG00000021482	471.3055415	0.180740104	0.06679802	0.000481286	0.003922115	Aaed1
ENSMUSG00000021483	322.1655001	0.144794185	0.075998098	0.006667599	0.036208493	Cdk20
ENSMUSG00000021495	2848.478679	0.228810903	0.088380908	0.000463031	0.003793911	Fam193b
ENSMUSG00000021499	19.53139295	1.046332365	0.236307099	5.06E-07	7.97E-06	Catsper3
ENSMUSG00000021500	2911.963309	0.068020791	0.027624512	0.00690154	0.037194383	Ddx46
ENSMUSG00000021510	583.1124053	0.324183811	0.134778859	0.000402087	0.003340615	Zfp729a
ENSMUSG00000021519	624.2386481	-0.306754719	0.064505513	8.29E-08	1.47E-06	Mterf3
ENSMUSG00000021532	358.1282897	-0.149780781	0.053429297	0.000474558	0.003877172	Fastkd3
ENSMUSG00000021546	10814.50762	-0.075409312	0.030188836	0.005284644	0.029905749	Hnrnpk
ENSMUSG00000021548	1088.417164	-0.18581133	0.080300722	0.001442145	0.010136266	Ccnh
ENSMUSG00000021577	15795.07482	-0.106162821	0.04130433	0.002055273	0.013728319	Sdha
ENSMUSG00000021578	2719.764903	-0.07472248	0.024952469	0.00120649	0.008680476	Ccdc127
ENSMUSG00000021579	24.11356471	0.297695514	0.249521734	0.009040312	0.046475142	Lrrc14b
ENSMUSG00000021585	622.6718488	-0.583115926	0.103912141	9.76E-10	2.20E-08	Cast
ENSMUSG00000021590	6.164310992	1.242303125	0.310318968	2.18E-06	3.07E-05	Spata9
ENSMUSG00000021591	894.9783216	0.289653247	0.080387985	1.18E-05	0.000142737	Glrx
ENSMUSG00000021594	272.454926	-0.349651431	0.091662192	3.65E-06	4.89E-05	Srd5a1
ENSMUSG00000021608	1457.321507	0.082629426	0.03612335	0.007823794	0.041234251	Lpcat1
ENSMUSG00000021619	332.5143506	0.441801989	0.05556315	4.31E-17	1.88E-15	Atg10
ENSMUSG00000021636	58.55084513	0.938090664	0.112956957	9.56E-18	4.45E-16	Marveld2
ENSMUSG00000021638	287.2454909	-0.148988478	0.086786142	0.009925431	0.04993195	Ocln
ENSMUSG00000021639	691.6842219	-0.229513693	0.04757389	9.93E-08	1.74E-06	Gtf2h2
ENSMUSG00000021647	1167.128945	0.34149593	0.295879788	0.008281685	0.043157981	Cartpt
ENSMUSG00000021665	3190.111588	0.167929011	0.051808503	8.90E-05	0.000892687	Hexb
ENSMUSG00000021666	1106.090673	0.204574071	0.043534464	1.84E-07	3.10E-06	Gfm2
ENSMUSG00000021694	399.6881905	0.158950486	0.043117436	1.75E-05	0.000204898	Ercc8
ENSMUSG00000021702	60.66544615	1.809079675	0.211792132	3.39E-19	1.76E-17	Thbs4
ENSMUSG00000021707	157.9116626	-0.71030827	0.071127857	2.29E-24	1.76E-22	Dhfr
ENSMUSG00000021732	204.3713463	0.328072677	0.148929436	0.000676294	0.005267715	Fgf10
ENSMUSG00000021750	7135.462601	-0.287486424	0.111488406	0.000308899	0.002645514	Fam107a
ENSMUSG00000021756	4364.777541	0.147677681	0.058954634	0.001238567	0.008878772	Il6st
ENSMUSG00000021758	64.49123072	-2.562220593	0.196092175	1.85E-40	3.20E-38	Ddx4
ENSMUSG00000021763	436.2589732	1.478066842	0.180901664	1.37E-17	6.28E-16	BC067074
ENSMUSG00000021765	28.73408936	0.573565941	0.236539468	0.000247406	0.002176496	Fst
ENSMUSG00000021767	1822.859965	0.093825972	0.043067512	0.007976879	0.041920032	Kat6b
ENSMUSG00000021772	2467.003198	-0.114151215	0.052214062	0.005145938	0.029237345	Nkiras1
ENSMUSG00000021774	2184.355497	-0.143742354	0.042174136	6.06E-05	0.000631837	Ube2e1
ENSMUSG00000021785	788.0277312	-0.100244382	0.046590217	0.007428687	0.039502191	Ngly1
ENSMUSG00000021786	357.9558946	-0.288166291	0.073289318	3.47E-06	4.66E-05	Oxsm
ENSMUSG00000021798	484.0402696	-0.219270072	0.069735941	9.07E-05	0.000907455	Ldb3
ENSMUSG00000021820	7464.146369	0.091673378	0.032660917	0.001424686	0.010035633	Camk2g
ENSMUSG00000021876	406.6709612	0.220207499	0.109904758	0.002336113	0.015253374	Rnase4
ENSMUSG00000021880	21.61701505	-3.999696845	0.299039823	2.15E-41	3.85E-39	Rnase6
ENSMUSG00000021906	595.2752131	-0.093075862	0.036739158	0.003107511	0.019282879	Oxnad1
ENSMUSG00000021928	350.8613158	0.153102775	0.068478645	0.002522353	0.016241186	Ebpl
ENSMUSG00000021932	277.1821221	-0.343841037	0.072392464	6.31E-08	1.14E-06	Rnaseh2b
ENSMUSG00000021933	5.805157462	-0.510771204	0.36791011	0.003079577	0.019158147	Gucy1b2
ENSMUSG00000021939	17437.9402	-0.131000853	0.036030246	3.03E-05	0.000338032	Ctsb
ENSMUSG00000021943	141.8749253	-0.390898678	0.177581116	0.000543254	0.004355589	Gdf10
ENSMUSG00000021975	423.1461822	-0.176108098	0.042679455	2.55E-06	3.54E-05	Ints9
ENSMUSG00000021981	1216.454127	-0.142959914	0.072517888	0.005783528	0.032236391	Cab39l
ENSMUSG00000021987	4763.46833	-0.330847743	0.050352939	1.86E-12	5.54E-11	Mtmr6
ENSMUSG00000022012	632.9250194	-0.15086487	0.050543422	0.000255865	0.002240876	Enox1
ENSMUSG00000022013	760.7625979	-0.142377251	0.072295112	0.005857761	0.032586187	Dnajc15
ENSMUSG00000022014	30.62290839	-0.980847498	0.156684517	3.22E-11	8.41E-10	Epsti1
ENSMUSG00000022018	228.7147762	0.632210799	0.115438795	2.60E-09	5.59E-08	Rgcc
ENSMUSG00000022022	217.2715325	-0.231225914	0.064465925	1.83E-05	0.000213121	Mtrf1
ENSMUSG00000022035	1315.448602	-0.11026584	0.048983377	0.004655152	0.026970544	Ccdc25
ENSMUSG00000022052	2652.629391	-0.153012328	0.031938403	1.23E-07	2.12E-06	Ppp2r2a
ENSMUSG00000022055	13395.10013	-0.182295043	0.089046844	0.00302488	0.018882224	Nefl
ENSMUSG00000022064	323.9815866	-0.115352571	0.049191526	0.003257635	0.020017524	Pibf1
ENSMUSG00000022099	6187.624187	0.156979439	0.057103624	0.000522434	0.004215765	Dmtn
ENSMUSG00000022101	21.89956848	0.394786829	0.258714594	0.002910885	0.018282275	Fgf17
ENSMUSG00000022112	1572.758099	-0.099241757	0.034627615	0.000976538	0.007229547	Gpc5
ENSMUSG00000022120	444.3205911	-0.24974674	0.037468684	2.31E-12	6.86E-11	Rnf219
ENSMUSG00000022122	3241.510587	0.353664002	0.088149911	1.62E-06	2.35E-05	Ednrb
ENSMUSG00000022123	91.8365037	-0.296622879	0.151854743	0.001501792	0.010506478	Scel
ENSMUSG00000022146	132.5597154	-0.608469245	0.133732217	2.19E-07	3.63E-06	Osmr
ENSMUSG00000022159	1429.958643	0.133439888	0.051587279	0.001173436	0.008476068	Rab2b
ENSMUSG00000022160	765.7685772	-0.181625473	0.038128612	1.32E-07	2.26E-06	Mettl3
ENSMUSG00000022176	139.4734754	0.397575371	0.155982189	0.000207703	0.001872333	Rem2
ENSMUSG00000022177	101.793263	0.417125295	0.101236894	8.49E-07	1.29E-05	Haus4
ENSMUSG00000022178	48.15724286	0.445935196	0.183818368	0.000268538	0.002335065	Ajuba
ENSMUSG00000022179	86.17889333	0.350396939	0.086230614	1.34E-06	1.97E-05	4931414P19Rik
ENSMUSG00000022184	189.1523335	0.171679164	0.060955334	0.0003664	0.003072087	Fbxo4
ENSMUSG00000022186	8986.839113	-0.117273203	0.056164871	0.006301906	0.034679481	Oxct1
ENSMUSG00000022191	3746.825298	-0.485177627	0.051715623	2.06E-22	1.38E-20	Drosha
ENSMUSG00000022193	446.0312434	-1.184776104	0.103093456	1.07E-31	1.19E-29	Psmb5
ENSMUSG00000022203	529.6654012	0.317578153	0.112294357	0.000125316	0.001203522	Efs
ENSMUSG00000022204	536.8879854	0.194305842	0.072174709	0.000449661	0.003695026	Ngdn
ENSMUSG00000022205	5239.6811	-0.210388318	0.057975165	1.73E-05	0.000202336	Sub1
ENSMUSG00000022220	115.3299326	-0.283247522	0.15237455	0.002049006	0.0136972	Adcy4
ENSMUSG00000022228	4675.31265	-0.07888043	0.034195991	0.008134996	0.042541021	Zscan26
ENSMUSG00000022240	5112.565787	-0.127250795	0.05029251	0.001537381	0.010728924	Ctnnd2
ENSMUSG00000022248	249.1079514	-0.714653249	0.065085678	6.44E-29	6.33E-27	Rad1
ENSMUSG00000022253	524.9402411	-0.172042014	0.049018081	3.21E-05	0.000355802	Nadk2
ENSMUSG00000022261	2551.625453	0.178140982	0.089389766	0.003624301	0.021896605	Sdc2
ENSMUSG00000022295	6860.240296	-0.096008888	0.041092463	0.005014013	0.028640619	Atp6v1c1
ENSMUSG00000022296	130.9930767	0.213065282	0.091310101	0.001068362	0.007817065	Baalc
ENSMUSG00000022313	231.8880935	-0.119709003	0.056359798	0.005499081	0.030907082	Utp23
ENSMUSG00000022325	193.0067374	-0.420452599	0.052862402	4.00E-17	1.76E-15	Pop1
ENSMUSG00000022336	1775.612369	-0.152807861	0.048511473	0.000140979	0.001333901	Eif3e
ENSMUSG00000022361	2350.14004	-0.169208331	0.040797686	2.37E-06	3.32E-05	Zhx1
ENSMUSG00000022371	65.08810979	0.300590164	0.184857371	0.003248079	0.019977834	Col14a1
ENSMUSG00000022387	1747.559549	0.08762631	0.038009037	0.00662744	0.036021024	Brd1
ENSMUSG00000022389	9654.1587	0.072727143	0.031657359	0.009624646	0.048793385	Tef
ENSMUSG00000022391	8855.690079	0.120991712	0.063657349	0.009506197	0.048307887	Rangap1
ENSMUSG00000022427	1395.312189	-0.242688024	0.055598869	7.79E-07	1.19E-05	Tomm22
ENSMUSG00000022429	38.4415396	-0.21379493	0.149002833	0.009075454	0.046563401	Dmc1
ENSMUSG00000022434	818.9810806	0.194113561	0.04468934	9.52E-07	1.44E-05	Fam118a
ENSMUSG00000022436	4068.781796	0.189091592	0.057407154	6.46E-05	0.000669482	Sh3bp1
ENSMUSG00000022439	142.7585793	0.183249977	0.103613012	0.005891857	0.032754472	Parvg
ENSMUSG00000022442	1347.717341	0.113000048	0.04262223	0.001390119	0.009823252	Ttll1
ENSMUSG00000022452	1694.767044	0.140661502	0.065945798	0.003907997	0.023323863	Smdt1
ENSMUSG00000022468	137.250315	-3.123833275	0.203335528	3.77E-54	1.08E-51	Endou
ENSMUSG00000022469	1428.121811	-0.457025883	0.073703122	1.39E-11	3.80E-10	Rapgef3
ENSMUSG00000022471	550.527982	-0.253865819	0.054405748	1.90E-07	3.20E-06	Xrcc6
ENSMUSG00000022479	33.19478097	0.816432501	0.210091994	4.14E-06	5.49E-05	Vdr
ENSMUSG00000022483	149.7160245	0.390377181	0.238882029	0.002269135	0.014895968	Col2a1
ENSMUSG00000022488	401.6095863	0.157582616	0.075569255	0.003591363	0.021728425	Nckap1l
ENSMUSG00000022498	1052.701179	0.15085349	0.03029884	4.78E-08	8.78E-07	Txndc11
ENSMUSG00000022505	683.2013633	0.180454538	0.09104329	0.003633098	0.021944563	Emp2
ENSMUSG00000022537	937.1957755	-0.578249683	0.09313449	2.83E-11	7.44E-10	Tmem44
ENSMUSG00000022543	140.3182959	0.43579138	0.089646408	2.71E-08	5.15E-07	4930451G09Rik
ENSMUSG00000022548	6675.559647	-0.859459188	0.134547676	1.62E-11	4.38E-10	Apod
ENSMUSG00000022562	874.3451735	0.14414398	0.070115351	0.004579322	0.026639919	Oplah
ENSMUSG00000022584	17.28804416	5.154122001	0.416637926	4.82E-36	6.88E-34	Ly6c2
ENSMUSG00000022586	2.219685271	3.053208608	0.619361908	3.75E-08	6.98E-07	Ly6i
ENSMUSG00000022587	2985.510766	-0.18989282	0.084273539	0.001635906	0.011308413	Ly6e
ENSMUSG00000022659	1.661802033	1.535902196	0.836855788	0.000338277	0.002866382	Gcsam
ENSMUSG00000022664	1484.382992	-0.188405082	0.062843587	0.000178674	0.001644883	Slc35a5
ENSMUSG00000022667	8.680323095	1.017787547	0.278226986	8.32E-06	0.000103654	Cd200r1
ENSMUSG00000022668	935.9180455	0.173682855	0.046144945	1.17E-05	0.000141972	Gtpbp8
ENSMUSG00000022685	933.7155514	0.148438785	0.038379092	9.15E-06	0.00011291	Parn
ENSMUSG00000022687	220.1667011	-0.269241816	0.096882327	0.000197711	0.001797473	Boc
ENSMUSG00000022696	920.5478826	0.295105575	0.125391202	0.000543341	0.004355589	Sidt1
ENSMUSG00000022706	601.7414446	-0.212878721	0.051621863	2.41E-06	3.36E-05	Mrpl40
ENSMUSG00000022710	5546.142619	0.065020027	0.026673623	0.007874215	0.041431631	Usp7
ENSMUSG00000022711	675.933553	0.470686437	0.046821689	2.53E-25	2.02E-23	Pmm2
ENSMUSG00000022723	262.8076377	-0.313922791	0.122399762	0.000273506	0.002375029	Crybg3
ENSMUSG00000022724	309.4584197	-0.472742203	0.058875397	2.72E-17	1.21E-15	Riox2
ENSMUSG00000022744	2272.814002	0.093645492	0.038114547	0.003805166	0.02281136	Cldnd1
ENSMUSG00000022747	438.7641216	-0.149653725	0.068092021	0.002919338	0.018322794	St3gal6
ENSMUSG00000022749	1275.630548	0.122260924	0.041895344	0.000491673	0.003998327	Tbc1d23
ENSMUSG00000022753	14.01403617	-0.698629217	0.218544412	3.29E-05	0.000363997	Tmem30c
ENSMUSG00000022779	1350.115582	0.175359633	0.030913923	9.88E-10	2.22E-08	Top3b
ENSMUSG00000022781	2188.65444	-0.073140627	0.03193252	0.009703526	0.049095886	Pak2
ENSMUSG00000022787	259.8396606	-0.118541603	0.059829535	0.008100433	0.042387582	Wdr53
ENSMUSG00000022790	898.7328231	0.277809328	0.093647534	0.000106262	0.001038087	Igsf11
ENSMUSG00000022793	572.7842487	-0.179818399	0.053013666	4.77E-05	0.000512403	B4galt4
ENSMUSG00000022799	1072.074183	-0.279438835	0.075349935	8.64E-06	0.000107227	Arhgap31
ENSMUSG00000022827	298.8526485	0.095090112	0.043699194	0.007805743	0.04115609	Rabl3
ENSMUSG00000022828	491.7231691	-0.207362341	0.050485506	2.61E-06	3.61E-05	Gtf2e1
ENSMUSG00000022841	7407.503538	-0.088836532	0.036300262	0.004389649	0.025723886	Ap2m1
ENSMUSG00000022849	181.331663	-0.155380757	0.052381779	0.000259662	0.002269371	Hspbap1
ENSMUSG00000022858	1455.318015	-0.160131928	0.043717232	1.91E-05	0.000221212	Tra2b
ENSMUSG00000022863	8.421533314	-1.451364169	0.364693733	1.86E-06	2.66E-05	Btg3
ENSMUSG00000022883	2063.971913	-0.256307943	0.056526391	3.43E-07	5.53E-06	Robo1
ENSMUSG00000022889	803.711921	-0.102039226	0.038625548	0.001825198	0.012398929	Mrpl39
ENSMUSG00000022894	128.3067081	0.36880569	0.103924818	9.14E-06	0.000112836	Adamts5
ENSMUSG00000022899	879.1405291	0.662159359	0.109989609	1.34E-10	3.33E-09	Slc15a2
ENSMUSG00000022951	1468.205055	0.219147393	0.055480451	4.82E-06	6.30E-05	Rcan1
ENSMUSG00000022964	3003.127148	0.126485688	0.046497795	0.000866038	0.006526824	Tmem50b
ENSMUSG00000022967	1486.008892	0.337088469	0.043873276	5.35E-16	2.15E-14	Ifnar1
ENSMUSG00000022987	598.0940656	-0.197895868	0.062223572	9.13E-05	0.000912336	Zfp641
ENSMUSG00000023008	542.1175789	0.421845031	0.06924585	2.55E-11	6.75E-10	Fmnl3
ENSMUSG00000023011	21122.35511	0.196201491	0.062771819	0.00011103	0.00108095	Faim2
ENSMUSG00000023020	875.1580735	0.193286181	0.08924872	0.001996997	0.01340916	Cox14
ENSMUSG00000023021	1461.979503	0.087858856	0.038338223	0.006833132	0.036911336	Cers5
ENSMUSG00000023022	418.2712729	-0.165138794	0.07667091	0.002748394	0.017415811	Lima1
ENSMUSG00000023030	1857.307635	-0.100494194	0.045029508	0.005998724	0.03324732	Slc11a2
ENSMUSG00000023036	1035.667458	0.133553849	0.067312765	0.006372575	0.034947969	Pcdhgc4
ENSMUSG00000023047	32.52652631	-1.453798718	0.184650125	1.59E-16	6.66E-15	Amhr2
ENSMUSG00000023072	406.803888	-0.407288145	0.093241164	2.89E-07	4.71E-06	Cep89
ENSMUSG00000023075	1248.981655	-0.109029364	0.048612304	0.004877784	0.028035385	Akirin1
ENSMUSG00000023087	1462.140146	-0.109454098	0.041507478	0.001565643	0.010893431	Noct
ENSMUSG00000023110	1629.895735	-0.262549136	0.049899975	9.45E-09	1.90E-07	Prmt5
ENSMUSG00000023122	1.954400082	-2.137952844	1.61262001	0.000660706	0.005165192	Sult1c2
ENSMUSG00000023159	7.469522159	-0.43574796	0.393024436	0.006848758	0.036972297	Psg29
ENSMUSG00000023206	232.3758473	0.142472154	0.073652814	0.006391567	0.035022062	Il15ra
ENSMUSG00000023236	9377.612863	1.15934494	0.074608777	1.48E-55	4.62E-53	Scg5
ENSMUSG00000023262	365.7057475	0.151144071	0.079926497	0.006369324	0.034937634	Acy1
ENSMUSG00000023328	6149.683363	0.316523481	0.084946082	6.24E-06	7.98E-05	Ache
ENSMUSG00000023336	159.5230484	-0.304548116	0.104541567	0.000104778	0.001025553	Wfdc1
ENSMUSG00000023345	91.09676554	-1.076153716	0.119085296	1.31E-20	7.61E-19	Poc1a
ENSMUSG00000023391	163.2287315	0.342182088	0.196219109	0.00202969	0.013589402	Dlx2
ENSMUSG00000023403	3.578313478	-0.66183676	0.69340645	0.005295478	0.029953791	Stk31
ENSMUSG00000023571	165.7774511	-0.226189378	0.121104564	0.003072357	0.019131861	C1qtnf12
ENSMUSG00000023572	1822.574536	0.229500767	0.027853828	1.87E-17	8.44E-16	Ccndbp1
ENSMUSG00000023577	4.40525183	4.396851047	0.620537697	2.43E-13	7.78E-12	Iqcf3
ENSMUSG00000023764	914.4668819	0.158929283	0.093461084	0.009102605	0.046655873	Sfi1
ENSMUSG00000023806	57.04443137	-1.376440721	0.143122579	3.71E-23	2.60E-21	Rsph3b
ENSMUSG00000023826	351.1783156	-0.590271317	0.081349104	2.67E-14	9.43E-13	Prkn
ENSMUSG00000023828	120.9392345	0.231347582	0.131587093	0.00379727	0.022780054	Slc22a3
ENSMUSG00000023861	993.1366379	-0.293332692	0.076674143	5.04E-06	6.55E-05	Mpc1
ENSMUSG00000023908	66.13385061	-1.546247995	0.12367654	2.99E-37	4.50E-35	Pkmyt1
ENSMUSG00000023911	380.2765653	0.368062131	0.139401942	0.000173736	0.001604621	Flywch2
ENSMUSG00000023913	6312.88388	-0.240412651	0.087956306	0.000279467	0.002420214	Pla2g7
ENSMUSG00000023918	46.1269024	-1.893562827	0.119628324	4.55E-58	1.64E-55	Adgrf4
ENSMUSG00000023923	1317.44487	-0.115452207	0.048188203	0.002815321	0.017778194	Tbc1d5
ENSMUSG00000023932	1361.556009	-0.127852319	0.039049748	0.000127741	0.001222223	Cdc5l
ENSMUSG00000023935	70.89083828	0.319887284	0.097610112	3.00E-05	0.00033509	Spats1
ENSMUSG00000023940	5.78933484	-0.805946092	0.414554914	0.000603511	0.004772069	Sgo1
ENSMUSG00000023947	69.65605898	0.468264086	0.099806433	6.63E-08	1.19E-06	Nfkbie
ENSMUSG00000023961	1244.65005	-0.25406437	0.071923569	1.94E-05	0.000224933	Enpp4
ENSMUSG00000023963	72.94952637	-0.450351483	0.123334877	5.51E-06	7.12E-05	Cyp39a1
ENSMUSG00000023972	298.5460062	0.216228812	0.087221679	0.000698156	0.005416536	Ptk7
ENSMUSG00000023991	1199.642772	0.400609242	0.094465311	5.16E-07	8.12E-06	Foxp4
ENSMUSG00000023995	2.212273857	-2.30430078	0.73941741	1.63E-05	0.000191354	Tspo2
ENSMUSG00000023999	104.7612107	-0.242696109	0.12756798	0.00246122	0.015903648	Kif6
ENSMUSG00000024007	358.373543	-0.235796047	0.078651814	0.000129911	0.001241127	Ppil1
ENSMUSG00000024013	137.7413541	0.164923399	0.082550995	0.00413767	0.024511429	Fgd2
ENSMUSG00000024026	3296.050659	1.608761069	0.094201953	8.03E-67	4.03E-64	Glo1
ENSMUSG00000024027	96.57873893	1.072937304	0.16624846	8.26E-12	2.32E-10	Glp1r
ENSMUSG00000024033	174.5918809	0.917643215	0.304499618	5.17E-05	0.000549634	Rsph1
ENSMUSG00000024049	86.96134806	-0.815414758	0.114937493	1.38E-13	4.55E-12	Myom1
ENSMUSG00000024050	1369.811292	0.19738775	0.069630617	0.000283336	0.002447916	Wiz
ENSMUSG00000024055	333.508422	0.321780116	0.066685363	5.19E-08	9.49E-07	Cyp4f13
ENSMUSG00000024063	2702.61981	0.236006691	0.083475854	0.000218785	0.001954991	Lbh
ENSMUSG00000024064	492.964246	-0.385900702	0.095368881	1.23E-06	1.82E-05	Galnt14
ENSMUSG00000024070	911.5931266	-0.25301065	0.078924687	5.94E-05	0.00062059	Prkd3
ENSMUSG00000024076	168.6932766	-0.686609927	0.229805174	5.80E-05	0.000607994	Vit
ENSMUSG00000024078	525.195407	-0.16546331	0.053231951	0.000145201	0.00136878	Ttc27
ENSMUSG00000024079	330.6297447	0.513940123	0.079419684	3.40E-12	9.95E-11	Eif2ak2
ENSMUSG00000024081	1242.019497	-0.165555333	0.038452752	1.19E-06	1.76E-05	Cebpz
ENSMUSG00000024082	978.1061958	-0.260324305	0.037752481	4.45E-13	1.40E-11	Ndufaf7
ENSMUSG00000024084	888.9155881	0.322468046	0.130524473	0.000339378	0.002871898	Qpct
ENSMUSG00000024097	3203.248809	-0.180301334	0.054885554	7.01E-05	0.000721466	Srsf7
ENSMUSG00000024114	117.9702388	4.556713075	0.239800301	3.46E-81	3.05E-78	Prss41
ENSMUSG00000024120	3128.941222	-0.098882941	0.032252716	0.000512043	0.00413976	Lrpprc
ENSMUSG00000024121	858.3051701	-2.42242139	0.251631228	1.66E-23	1.20E-21	Atp6v0c
ENSMUSG00000024130	5214.620127	0.404722696	0.054360867	2.16E-15	8.40E-14	Abca3
ENSMUSG00000024132	428.4917468	-0.357178615	0.056796548	9.26E-12	2.58E-10	Eci1
ENSMUSG00000024135	402.8002418	0.125730892	0.042993497	0.000451458	0.003708601	Srbd1
ENSMUSG00000024136	158.7662675	-0.23649855	0.132929785	0.003464371	0.021107706	Dnase1l2
ENSMUSG00000024140	4688.392324	-0.193696405	0.063918815	0.000155024	0.001453713	Epas1
ENSMUSG00000024143	2067.970733	0.136603737	0.052186956	0.001017758	0.007484839	Rhoq
ENSMUSG00000024145	287.9414578	0.207223529	0.060700285	3.84E-05	0.000421529	Pigf
ENSMUSG00000024146	1346.196158	-0.218893539	0.063681568	3.34E-05	0.000368889	Cript
ENSMUSG00000024151	1325.317581	-0.117676308	0.048022259	0.00230643	0.015086544	Msh2
ENSMUSG00000024160	888.3135123	-0.43349288	0.094319435	9.90E-08	1.73E-06	Spsb3
ENSMUSG00000024165	279.8965274	-0.588265428	0.094293068	2.50E-11	6.63E-10	Jpt2
ENSMUSG00000024168	251.2485048	-0.189439287	0.110659613	0.006281504	0.034582099	Tmem204
ENSMUSG00000024169	1189.521402	-0.152807778	0.044602154	5.11E-05	0.00054403	Ift140
ENSMUSG00000024174	58.97805065	-1.088587525	0.098344358	1.45E-29	1.48E-27	Pot1b
ENSMUSG00000024175	60.79938307	0.496988332	0.293239656	0.001563826	0.010886718	Tekt4
ENSMUSG00000024180	703.4851207	0.116540276	0.049911257	0.003276738	0.020115377	Tmem8
ENSMUSG00000024186	1141.451398	0.218393795	0.073380173	0.000156857	0.001468365	Rgs11
ENSMUSG00000024210	47.30586079	0.502293748	0.233009716	0.000509631	0.004122711	Ip6k3
ENSMUSG00000024213	5505.974407	-0.156937241	0.074930179	0.003532231	0.021451922	Nudt3
ENSMUSG00000024215	21.87211479	0.665959633	0.223191261	5.83E-05	0.000610443	Spdef
ENSMUSG00000024217	288.2725716	-0.109159742	0.049662649	0.005484377	0.030838005	Snrpc
ENSMUSG00000024240	1396.992578	0.101428024	0.037750079	0.001616256	0.011196813	Epc1
ENSMUSG00000024248	1665.26288	-0.190382023	0.089870062	0.002322633	0.015184757	Cox7a2l
ENSMUSG00000024274	18.20219364	0.524874857	0.207941414	0.000194964	0.001776295	Zscan30
ENSMUSG00000024292	251.8279944	-0.815335386	0.138774371	3.85E-10	9.07E-09	Cyp4f14
ENSMUSG00000024299	982.7694085	-0.231199001	0.080799577	0.000204465	0.001846395	Adamts10
ENSMUSG00000024300	95.24153737	0.324363826	0.093185141	1.45E-05	0.000172444	Myo1f
ENSMUSG00000024306	1.446318317	3.127790497	0.738802891	7.61E-07	1.17E-05	Ccdc178
ENSMUSG00000024312	292.4375175	0.291171889	0.05786637	2.44E-08	4.68E-07	Wdr46
ENSMUSG00000024319	2169.838481	0.201914472	0.061851325	6.68E-05	0.000690346	Vps52
ENSMUSG00000024335	5406.152822	0.352653907	0.0301006	2.96E-33	3.71E-31	Brd2
ENSMUSG00000024339	338.0840785	0.353848933	0.082123945	4.58E-07	7.27E-06	Tap2
ENSMUSG00000024360	2963.268582	-0.086708185	0.028834548	0.00085602	0.006460095	Etf1
ENSMUSG00000024370	1795.924275	0.129904425	0.034667382	1.97E-05	0.000228204	Cdc23
ENSMUSG00000024376	564.3108621	0.439889788	0.0938593	6.44E-08	1.16E-06	Epb41l4a
ENSMUSG00000024378	1737.785286	0.434020812	0.072005077	3.86E-11	1.00E-09	Stard4
ENSMUSG00000024384	1784.43418	0.125118747	0.060635894	0.005897038	0.032770467	Iws1
ENSMUSG00000024400	1768.160019	0.229495097	0.031477412	3.08E-14	1.08E-12	Wdr33
ENSMUSG00000024402	9.934193155	0.658078176	0.385722572	0.001199268	0.008643117	Lta
ENSMUSG00000024404	2345.248074	0.236110101	0.038422826	6.95E-11	1.76E-09	Riok3
ENSMUSG00000024411	5418.661535	-0.226973854	0.121968557	0.003100781	0.019261924	Aqp4
ENSMUSG00000024413	3215.476609	-0.210803097	0.07445587	0.000259896	0.002269959	Npc1
ENSMUSG00000024414	594.4153798	-1.343558958	0.096755735	4.66E-45	9.77E-43	Mrpl27
ENSMUSG00000024426	1635.350638	-0.143567328	0.034714511	3.04E-06	4.13E-05	Atat1
ENSMUSG00000024427	499.8413881	-0.293669989	0.124364623	0.000536795	0.004311229	Spry4
ENSMUSG00000024429	4494.447953	0.285983906	0.069077722	1.53E-06	2.23E-05	Gnl1
ENSMUSG00000024451	270.4765138	-0.397755172	0.091370718	3.15E-07	5.10E-06	Arap3
ENSMUSG00000024454	3192.857257	0.10997008	0.038205008	0.000725592	0.005608962	Hdac3
ENSMUSG00000024474	4308.406115	-0.219860745	0.046134906	1.34E-07	2.29E-06	Ik
ENSMUSG00000024477	372.115731	0.14466199	0.067044179	0.003467853	0.021109537	Pggt1b
ENSMUSG00000024501	3740.68092	0.149651346	0.048674041	0.000190289	0.001739383	Dpysl3
ENSMUSG00000024507	1963.894297	-0.107482539	0.045797183	0.003787728	0.022738826	Hsd17b4
ENSMUSG00000024516	2273.550677	-0.175445876	0.058527003	0.000196092	0.001784657	Sec11c
ENSMUSG00000024521	109.3148358	-0.861312636	0.232691521	7.67E-06	9.60E-05	Pmaip1
ENSMUSG00000024528	362.3667374	-0.259991396	0.064054433	2.55E-06	3.54E-05	Srfbp1
ENSMUSG00000024542	547.7553411	0.278201598	0.079767661	1.93E-05	0.000223524	Cep192
ENSMUSG00000024566	2092.839651	0.071523944	0.027431176	0.0042481	0.025014852	Atp9b
ENSMUSG00000024570	498.5925465	-0.198443598	0.087342877	0.001436055	0.010104576	Rbfa
ENSMUSG00000024571	2428.44435	-0.125055417	0.065132955	0.008500289	0.044036772	Gm16286
ENSMUSG00000024575	5.498291599	1.351509358	0.31583951	6.70E-07	1.04E-05	Pde6a
ENSMUSG00000024580	531.5853404	-0.207833852	0.040936904	2.85E-08	5.38E-07	Grpel2
ENSMUSG00000024587	7709.943731	-0.124435972	0.043443487	0.000564182	0.004505698	Nars
ENSMUSG00000024593	1485.315244	-0.163220004	0.083574099	0.004724159	0.027298351	Megf10
ENSMUSG00000024598	237.1635588	0.812121352	0.092133028	1.40E-19	7.49E-18	Fbn2
ENSMUSG00000024604	953.8695268	-0.21750397	0.03848668	1.30E-09	2.89E-08	Rbm22
ENSMUSG00000024608	3661.218207	-0.352524351	0.092027817	3.38E-06	4.56E-05	Rps14
ENSMUSG00000024621	2661.508447	0.193941213	0.077270445	0.000772127	0.00592211	Csf1r
ENSMUSG00000024640	3695.912744	-0.256298761	0.078925435	5.07E-05	0.000540122	Psat1
ENSMUSG00000024645	289.8671738	-0.132722065	0.052327331	0.001382853	0.009781398	Timm21
ENSMUSG00000024646	1134.666282	-0.101368975	0.047653349	0.007722724	0.040755402	Cyb5a
ENSMUSG00000024654	7498.314814	-0.285201054	0.035628929	8.06E-17	3.45E-15	Asrgl1
ENSMUSG00000024658	10.35433679	-1.131963184	0.254520864	4.32E-07	6.86E-06	Gm9750
ENSMUSG00000024659	89.22104641	0.373524159	0.33820076	0.008318937	0.043299134	Anxa1
ENSMUSG00000024661	37268.34683	-0.283429959	0.117834185	0.000509773	0.004122711	Fth1
ENSMUSG00000024678	1.750312288	-2.679437832	0.902209466	2.37E-05	0.000268842	Ms4a4d
ENSMUSG00000024679	25.99987478	0.372503641	0.163356222	0.000464197	0.003801034	Ms4a6d
ENSMUSG00000024691	54.73058088	-0.987171325	0.128471031	1.36E-15	5.36E-14	Fam111a
ENSMUSG00000024696	36.34723119	-0.443007378	0.184727054	0.000290562	0.002504421	Lpxn
ENSMUSG00000024713	372.1135066	0.208042135	0.123728546	0.005581247	0.031279464	Pcsk5
ENSMUSG00000024726	34.75709247	-0.833784199	0.146617923	1.13E-09	2.54E-08	Carnmt1
ENSMUSG00000024778	70.03509214	-0.365659152	0.162114996	0.000506878	0.00410594	Fas
ENSMUSG00000024798	1023.082521	0.152818639	0.069993923	0.002922774	0.018338916	Htr7
ENSMUSG00000024810	2759.405059	-0.935609538	0.103768781	1.89E-20	1.08E-18	Il33
ENSMUSG00000024816	856.6331329	-0.20306312	0.125871615	0.006818025	0.036845304	Frmd8
ENSMUSG00000024831	346.3462675	0.203638383	0.072674312	0.000299549	0.002573201	Ighmbp2
ENSMUSG00000024878	330.673787	-0.435390302	0.058671354	2.67E-15	1.03E-13	Cbwd1
ENSMUSG00000024885	143.7186351	0.209229697	0.115826092	0.004144853	0.024542598	Aldh3b1
ENSMUSG00000024897	8431.797504	0.118821617	0.060125336	0.008166301	0.042669802	Apba1
ENSMUSG00000024899	648.1131388	0.145472907	0.065831103	0.002977177	0.018629954	Papss2
ENSMUSG00000024903	2.708629595	-1.850991499	0.759834519	8.54E-05	0.000862852	Lao1
ENSMUSG00000024906	491.156968	0.140045404	0.076300015	0.008427243	0.043729266	Mus81
ENSMUSG00000024907	461.3699581	0.758523662	0.333250462	0.000313295	0.002679574	Gal
ENSMUSG00000024936	5.081771069	-0.652789061	0.424895189	0.0017329	0.011882479	Kcnk7
ENSMUSG00000024937	791.7501729	0.5345376	0.095928467	9.15E-10	2.06E-08	Ehbp1l1
ENSMUSG00000024966	5883.930852	-0.180740255	0.073563371	0.001011172	0.00744069	Stip1
ENSMUSG00000024968	162.4341945	0.309250843	0.11603632	0.000211412	0.001901745	Rcor2
ENSMUSG00000024970	762.8015952	0.126714786	0.060469456	0.005287223	0.029913721	Spindoc
ENSMUSG00000024983	1739.943858	0.160181759	0.054331054	0.000263216	0.002294255	Vti1a
ENSMUSG00000024990	108.843478	0.490253814	0.195887495	0.000209694	0.001886953	Rbp4
ENSMUSG00000024993	1524.742451	0.463516928	0.064483978	1.70E-14	6.10E-13	Fam45a
ENSMUSG00000024999	686.5276767	0.287476989	0.047126812	6.28E-11	1.59E-09	Noc3l
ENSMUSG00000025001	167.751635	0.613591729	0.08082217	2.55E-15	9.86E-14	Hells
ENSMUSG00000025006	2664.945491	0.232278802	0.057083757	2.83E-06	3.88E-05	Sorbs1
ENSMUSG00000025041	2578.29669	-0.244090656	0.033124055	1.66E-14	5.98E-13	Nt5c2
ENSMUSG00000025066	2441.356382	-0.268088046	0.043013522	3.34E-11	8.72E-10	Sfr1
ENSMUSG00000025068	762.8454166	-0.165103098	0.055613537	0.000234926	0.002078863	Gsto1
ENSMUSG00000025076	99.3669575	0.389981068	0.105248288	4.76E-06	6.23E-05	Casp7
ENSMUSG00000025081	19.47540894	-2.299395191	0.253446917	2.68E-21	1.62E-19	Tdrd1
ENSMUSG00000025086	918.7835224	-0.685200366	0.090636995	4.29E-15	1.64E-13	Trub1
ENSMUSG00000025133	1120.535014	-0.135266012	0.034476504	8.62E-06	0.000107052	Ints4
ENSMUSG00000025154	115.4884608	-0.310827426	0.107847719	0.000110814	0.001079666	Arhgap19
ENSMUSG00000025159	1553.32722	0.14804093	0.040246584	2.00E-05	0.000231472	Mms19
ENSMUSG00000025173	1668.573113	0.064815648	0.027236974	0.009238224	0.04720897	Wdr45b
ENSMUSG00000025184	482.9351159	-0.236988646	0.033951448	2.82E-13	8.97E-12	R3hcc1l
ENSMUSG00000025188	533.664262	-0.538965694	0.092918741	2.55E-10	6.14E-09	Hps1
ENSMUSG00000025189	3411.609618	-0.099735906	0.046550494	0.007686167	0.040634603	Cnnm1
ENSMUSG00000025192	309.7592114	0.196183159	0.065602709	0.000173823	0.001604746	Entpd7
ENSMUSG00000025193	133.6062089	-0.194955557	0.077957478	0.000785719	0.006008328	Cutc
ENSMUSG00000025194	10.5888947	-1.46964216	0.285771258	1.03E-08	2.05E-07	Abcc2
ENSMUSG00000025199	1586.042732	-0.125946007	0.060885144	0.005743071	0.032066842	Chuk
ENSMUSG00000025207	3171.333228	0.256421322	0.066950087	6.40E-06	8.15E-05	Sema4g
ENSMUSG00000025217	4219.753998	-0.166145735	0.037166488	5.51E-07	8.63E-06	Btrc
ENSMUSG00000025260	541.2710466	-0.184757766	0.087754729	0.00254081	0.016331225	Hsd17b10
ENSMUSG00000025264	2742.422495	0.372692627	0.046229464	1.87E-17	8.46E-16	Tsr2
ENSMUSG00000025269	233.3911636	-0.374276637	0.084367185	2.33E-07	3.85E-06	Apex2
ENSMUSG00000025317	8.013022541	-0.732106712	0.328521116	0.000355692	0.002995081	Car5a
ENSMUSG00000025337	1892.242955	-0.135701424	0.036696667	2.18E-05	0.000249533	Sbds
ENSMUSG00000025359	18.41405783	-0.291843009	0.192154277	0.004377205	0.025668618	Pmel
ENSMUSG00000025373	2025.246821	-0.271628287	0.043763126	3.80E-11	9.87E-10	Rnf41
ENSMUSG00000025395	204.7259229	-0.170701324	0.057885226	0.000239481	0.002114785	Prim1
ENSMUSG00000025401	50.26806526	-0.464197439	0.137518754	1.49E-05	0.000176005	Myo1a
ENSMUSG00000025407	362.1305557	0.269010895	0.119305773	0.000837417	0.006342926	Gli1
ENSMUSG00000025408	599.0714534	0.186500778	0.086865544	0.002240922	0.014737261	Ddit3
ENSMUSG00000025409	1644.858366	0.318260991	0.080958406	2.80E-06	3.84E-05	Mbd6
ENSMUSG00000025418	3.368223006	-1.095871815	0.65574116	0.000708173	0.005483278	Bsnd
ENSMUSG00000025428	26956.34961	-0.1242458	0.044961375	0.000785434	0.006007948	Atp5a1
ENSMUSG00000025437	5258.689526	-0.086855982	0.037669368	0.006743874	0.036535605	Usp33
ENSMUSG00000025439	1853.308839	0.10799725	0.054694123	0.009932133	0.049946005	Clns1a
ENSMUSG00000025453	13.9408153	0.657929245	0.276097885	0.000263459	0.00229559	Nnt
ENSMUSG00000025464	307.9600024	0.262506797	0.069207419	7.08E-06	8.95E-05	Paox
ENSMUSG00000025478	349.5489445	0.163342412	0.0904852	0.00676547	0.036599988	Dpysl4
ENSMUSG00000025479	4.766960722	-4.932206606	0.647070344	3.41E-15	1.31E-13	Cyp2e1
ENSMUSG00000025498	58.70000512	-0.550948937	0.266724935	0.000604666	0.004778245	Irf7
ENSMUSG00000025515	6.755901474	-0.487430471	0.365967181	0.003671222	0.022127769	Muc2
ENSMUSG00000025525	108.1550995	-0.209382929	0.086516747	0.00087097	0.006556259	Apool
ENSMUSG00000025529	501.7853566	0.167522184	0.075593495	0.002264569	0.014877459	Zfp711
ENSMUSG00000025532	655.3939517	-0.153789915	0.068061863	0.002342071	0.015280565	Crcp
ENSMUSG00000025534	556.4131501	-0.419685852	0.047185595	1.28E-20	7.46E-19	Gusb
ENSMUSG00000025537	644.3976947	-0.793184211	0.067358123	6.60E-33	7.95E-31	Phkg1
ENSMUSG00000025545	462.3068776	-0.421932407	0.113245758	4.17E-06	5.52E-05	Clybl
ENSMUSG00000025555	2452.742564	-0.105978505	0.045829767	0.004297723	0.025283751	Farp1
ENSMUSG00000025558	6502.652961	-0.163890572	0.078954996	0.003425389	0.020887438	Dock9
ENSMUSG00000025571	3483.987246	0.132386228	0.065583463	0.005931983	0.032941714	Tnrc6c
ENSMUSG00000025572	139.3892408	-0.312326912	0.127219783	0.000373718	0.003131388	Tmc6
ENSMUSG00000025573	2.938848906	-2.317375282	0.765296563	2.02E-05	0.000233619	6030468B19Rik
ENSMUSG00000025586	2535.946194	0.207306097	0.039115012	8.86E-09	1.79E-07	Cpeb1
ENSMUSG00000025588	51.96359852	-0.204934736	0.126185392	0.00653667	0.035641269	Nat1
ENSMUSG00000025591	488.9619275	0.696367329	0.104665176	2.75E-12	8.09E-11	Tma16
ENSMUSG00000025610	13.51536863	-0.286279522	0.213838213	0.006838289	0.036931386	Map3k7cl
ENSMUSG00000025613	6906.275829	-0.094337138	0.035864047	0.00227286	0.014908932	Cct8
ENSMUSG00000025644	10.84033655	0.947923041	0.220221891	8.85E-07	1.35E-05	Gm7628
ENSMUSG00000025656	10965.73787	-0.112626236	0.041726427	0.001208702	0.008689053	Arhgef9
ENSMUSG00000025701	27.68169848	0.92992335	0.138197935	1.57E-12	4.69E-11	Alox5
ENSMUSG00000025723	61.81805537	0.334782496	0.131023621	0.000252682	0.002216146	Nmb
ENSMUSG00000025726	13.7566635	4.234615305	0.359520055	1.19E-32	1.40E-30	Slc28a1
ENSMUSG00000025759	403.019703	-0.161285258	0.081871256	0.004629172	0.026880965	Mfsd8
ENSMUSG00000025777	5067.187489	0.138034401	0.056641274	0.001721219	0.01181189	Gdap1
ENSMUSG00000025780	1918.591527	-0.214472766	0.114676577	0.003395606	0.020725604	Itih5
ENSMUSG00000025784	71.72134166	1.341758332	0.264454475	1.79E-08	3.47E-07	Clec3b
ENSMUSG00000025785	520.0524946	-0.121134303	0.046642762	0.001397685	0.009867196	Exosc7
ENSMUSG00000025792	535.9343792	0.144899676	0.069112032	0.004072505	0.024175829	Slc25a10
ENSMUSG00000025813	1880.500357	-0.312200665	0.136840158	0.000595786	0.004719751	Homer2
ENSMUSG00000025823	1306.451128	-0.131063783	0.06268419	0.005008891	0.028624154	Pdia4
ENSMUSG00000025858	762.1515859	0.144252233	0.060542968	0.001855603	0.012565389	Get4
ENSMUSG00000025873	2005.68094	0.069808522	0.025807449	0.003322124	0.020345121	Faf2
ENSMUSG00000025877	42.06995715	-1.227525733	0.134768924	5.67E-21	3.36E-19	Hk3
ENSMUSG00000025931	6817.931809	-0.509933483	0.10387808	2.67E-08	5.08E-07	Paqr8
ENSMUSG00000025933	559.7129379	-0.193162468	0.045863367	1.71E-06	2.46E-05	Tmem14a
ENSMUSG00000025935	1241.876149	0.131423235	0.060880305	0.004156572	0.024594895	Tram1
ENSMUSG00000025940	857.7154065	-0.533293832	0.059546974	1.65E-20	9.54E-19	Tmem70
ENSMUSG00000025950	1836.497079	0.254202321	0.057525447	5.80E-07	9.03E-06	Idh1
ENSMUSG00000025961	9.819290746	0.608167666	0.318402489	0.000816151	0.006207602	4933402D24Rik
ENSMUSG00000025962	774.1983002	-0.177589512	0.040163404	6.75E-07	1.05E-05	Fastkd2
ENSMUSG00000025968	5691.138658	-0.099070854	0.040723726	0.00358511	0.021707785	Ndufs1
ENSMUSG00000025971	641.1512696	0.129376533	0.049868412	0.001221739	0.008770437	Maip1
ENSMUSG00000025978	1088.785754	-0.144821506	0.043176879	7.33E-05	0.000751101	Rftn2
ENSMUSG00000025980	4683.826916	-0.218572621	0.044673372	7.23E-08	1.29E-06	Hspd1
ENSMUSG00000026003	1123.070176	-0.381643406	0.053308144	1.96E-14	7.00E-13	Acadl
ENSMUSG00000026004	458.692343	-0.437292901	0.072814531	4.45E-11	1.14E-09	Kansl1l
ENSMUSG00000026005	574.153825	-0.243391757	0.067097338	1.47E-05	0.000174592	Rpe
ENSMUSG00000026019	1331.783812	-0.08885414	0.037914142	0.005817026	0.032387781	Wdr12
ENSMUSG00000026047	289.5377107	-0.205220124	0.057450356	2.18E-05	0.000249448	Kdelc1
ENSMUSG00000026048	860.1384052	-0.252564394	0.039659599	1.59E-11	4.32E-10	Ercc5
ENSMUSG00000026064	739.0516272	-0.124826676	0.054050225	0.003043001	0.018972676	Ptp4a1
ENSMUSG00000026072	146.3103531	-0.772339772	0.152410127	2.93E-08	5.51E-07	Il1r1
ENSMUSG00000026078	853.0616234	-0.176798266	0.047613665	1.42E-05	0.000168865	Pdcl3
ENSMUSG00000026104	374.1590786	-0.160044956	0.0614197	0.000792823	0.006053598	Stat1
ENSMUSG00000026110	1913.895035	0.162891634	0.038508929	1.69E-06	2.44E-05	Mgat4a
ENSMUSG00000026112	2995.540268	0.398976322	0.038090526	2.43E-27	2.13E-25	Coa5
ENSMUSG00000026113	5620.652371	0.479640473	0.055054008	8.87E-20	4.79E-18	Inpp4a
ENSMUSG00000026114	60.88833292	1.464743841	0.248522749	1.56E-10	3.86E-09	Cnga3
ENSMUSG00000026116	3855.038919	-0.148584403	0.077553985	0.006184676	0.034107807	Tmem131
ENSMUSG00000026121	525.99796	0.232452437	0.059465374	5.38E-06	6.96E-05	Sema4c
ENSMUSG00000026127	937.1795271	-0.243756791	0.042430601	7.36E-10	1.68E-08	Imp4
ENSMUSG00000026162	47.27591452	-0.271913566	0.138930821	0.001735712	0.011898567	Nhej1
ENSMUSG00000026167	28.47918147	0.303474348	0.209325951	0.004854439	0.027916303	Wnt10a
ENSMUSG00000026170	372.2541855	-0.226446748	0.133597551	0.004577292	0.026634173	Cyp27a1
ENSMUSG00000026172	507.0956365	-0.198040415	0.06252994	9.54E-05	0.00094681	Bcs1l
ENSMUSG00000026187	694.8017395	-0.528070083	0.040440572	3.07E-40	5.27E-38	Xrcc5
ENSMUSG00000026189	111.1861042	0.232908058	0.088983813	0.000413467	0.003427367	Pecr
ENSMUSG00000026197	367.8522898	0.235142738	0.102539384	0.000984974	0.007281454	Zfand2b
ENSMUSG00000026199	900.5938332	-0.240146792	0.041611777	6.41E-10	1.47E-08	Ankzf1
ENSMUSG00000026200	332.0970986	-0.208730217	0.08242601	0.000639471	0.005019138	Glb1l
ENSMUSG00000026220	184.0780897	0.238801161	0.085477813	0.00023682	0.002093423	Slc16a14
ENSMUSG00000026222	117.731991	-0.293323358	0.12199046	0.00047932	0.003908584	Sp100
ENSMUSG00000026224	93.46677929	-0.373500577	0.187887805	0.000990425	0.007315405	4933407L21Rik
ENSMUSG00000026227	278.5952175	0.256754548	0.118649354	0.001156912	0.008381643	2810459M11Rik
ENSMUSG00000026234	10025.36676	-0.121885506	0.052891875	0.003243622	0.019957885	Ncl
ENSMUSG00000026238	2778.692023	-0.14419615	0.057730863	0.001322402	0.009408493	Ptma
ENSMUSG00000026240	523.6584666	0.091757126	0.041345571	0.007531447	0.039957162	Cops7b
ENSMUSG00000026241	72.04086298	0.487912464	0.121694969	1.44E-06	2.10E-05	Nppc
ENSMUSG00000026245	2209.046311	-0.266408651	0.041346074	8.82E-12	2.47E-10	Farsb
ENSMUSG00000026248	581.1293688	-0.131818459	0.052007274	0.001409753	0.009938661	Mrpl44
ENSMUSG00000026249	8276.083683	-0.247714947	0.064422722	6.36E-06	8.11E-05	Serpine2
ENSMUSG00000026254	2021.031958	0.167529392	0.053657468	0.000136072	0.001294178	Eif4e2
ENSMUSG00000026255	993.0834542	-0.363557158	0.127548179	9.49E-05	0.000943026	Efhd1
ENSMUSG00000026273	437.7740429	-0.096960434	0.046874552	0.009824063	0.049519476	Mterf4
ENSMUSG00000026275	3137.247012	0.141165172	0.043047388	0.000101432	0.000998536	Ppp1r7
ENSMUSG00000026285	8.001299484	3.473212116	0.332670183	2.98E-26	2.49E-24	Pdcd1
ENSMUSG00000026303	67.35508268	-0.268585364	0.175727793	0.004892137	0.028100177	Mlph
ENSMUSG00000026307	564.6531018	0.202209308	0.064382156	0.000101766	0.001001433	Scly
ENSMUSG00000026311	1989.374198	0.101662447	0.044332346	0.004965042	0.028418057	Asb1
ENSMUSG00000026312	769.7197064	-0.236632324	0.089696217	0.000378601	0.003166072	Cdh7
ENSMUSG00000026341	2872.574674	-0.134723557	0.042823333	0.00018048	0.001659712	Actr3
ENSMUSG00000026342	589.897417	-0.14234414	0.044660162	0.000139528	0.001322616	Slc35f5
ENSMUSG00000026348	1.249740471	0.585706261	0.685466919	0.007522638	0.039927008	Acmsd
ENSMUSG00000026365	627.421104	-0.325895091	0.231509606	0.00485834	0.027932446	Cfh
ENSMUSG00000026385	3900.727193	-0.126865246	0.058164752	0.004195982	0.024773251	Dbi
ENSMUSG00000026388	36.94100505	0.76435882	0.129200723	3.00E-10	7.14E-09	3110009E18Rik
ENSMUSG00000026393	1859.981707	-0.197253784	0.08828448	0.001605534	0.011140651	Nek7
ENSMUSG00000026395	128.102676	-0.220893825	0.145533259	0.007129577	0.038189787	Ptprc
ENSMUSG00000026418	110.8687784	-3.284085197	0.17043638	1.75E-83	1.79E-80	Tnni1
ENSMUSG00000026421	9545.818693	-0.251082374	0.089831979	0.000215353	0.001929722	Csrp1
ENSMUSG00000026426	5018.204463	0.158489899	0.046824568	5.67E-05	0.000595313	Arl8a
ENSMUSG00000026429	17.67927345	0.671131088	0.17952802	6.00E-06	7.70E-05	Ube2t
ENSMUSG00000026437	2381.118509	0.132857515	0.068310784	0.007108447	0.038100558	Cdk18
ENSMUSG00000026456	652.7685478	0.125070174	0.061949306	0.006621519	0.035996501	Cyb5r1
ENSMUSG00000026473	38218.32798	-0.261079894	0.07627394	2.72E-05	0.000305525	Glul
ENSMUSG00000026479	123.2409742	0.261752836	0.175586933	0.005568698	0.031215979	Lamc2
ENSMUSG00000026489	903.3650006	0.202018252	0.062959908	8.09E-05	0.000821804	Coq8a
ENSMUSG00000026495	1109.278113	0.300893205	0.056349132	4.44E-09	9.33E-08	Efcab2
ENSMUSG00000026502	42.27895175	0.468651254	0.119940579	2.09E-06	2.96E-05	Desi2
ENSMUSG00000026509	3613.84272	0.163762733	0.043645179	1.30E-05	0.000156007	Capn2
ENSMUSG00000026510	1230.624074	-0.131461633	0.044919334	0.000406029	0.003370083	Trp53bp2
ENSMUSG00000026511	1101.520629	-0.716224076	0.065693264	1.51E-28	1.45E-26	Srp9
ENSMUSG00000026516	1923.260434	-1.00817095	0.059700942	5.12E-65	2.33E-62	Nvl
ENSMUSG00000026520	536.1720758	-0.253043547	0.08178926	8.51E-05	0.000860216	Pycr2
ENSMUSG00000026526	2497.805267	-0.182051904	0.044201255	2.59E-06	3.60E-05	Fh1
ENSMUSG00000026535	6.869177656	2.730139353	0.548541188	2.03E-08	3.92E-07	Ifi202b
ENSMUSG00000026536	1.400146547	-0.888316698	0.934829422	0.003552388	0.021548734	Ifi211
ENSMUSG00000026544	74.1112076	-0.253030203	0.125818524	0.001743641	0.011946514	Dusp23
ENSMUSG00000026553	8100.818255	-0.553099799	0.028463674	3.18E-85	3.53E-82	Copa
ENSMUSG00000026554	5179.429836	-0.220564208	0.020071654	5.26E-29	5.23E-27	Dcaf8
ENSMUSG00000026556	790.7524308	0.239897621	0.094996456	0.000506896	0.00410594	Vangl2
ENSMUSG00000026582	1.4465681	-2.640268808	1.52597089	0.000263087	0.002293913	Sele
ENSMUSG00000026584	876.4313855	0.16483158	0.06285725	0.000718051	0.005552846	Scyl3
ENSMUSG00000026594	1776.089026	0.189534508	0.064486708	0.000214948	0.001928115	Ralgps2
ENSMUSG00000026600	1465.388009	-0.231695866	0.050443993	2.93E-07	4.77E-06	Soat1
ENSMUSG00000026602	12.72647204	1.011375328	0.738259538	0.001375615	0.009735592	Nphs2
ENSMUSG00000026603	1746.953186	0.114456318	0.057860148	0.008757155	0.045202557	Smyd2
ENSMUSG00000026608	2608.90376	-0.10976785	0.045929696	0.003204155	0.019764754	Kctd3
ENSMUSG00000026615	3989.436607	0.091830244	0.029016194	0.000440696	0.003628362	Eprs
ENSMUSG00000026617	1682.594228	-0.296438317	0.032943627	1.35E-20	7.82E-19	Bpnt1
ENSMUSG00000026620	2344.194024	0.092353873	0.029472153	0.000483489	0.003937554	Mark1
ENSMUSG00000026626	1339.501625	-0.145032026	0.057207096	0.001168509	0.008450036	Ppp2r5a
ENSMUSG00000026632	580.5438827	-0.841545469	0.056653477	7.64E-51	2.10E-48	Tatdn3
ENSMUSG00000026648	382.1831014	0.200434417	0.080845344	0.000797175	0.006083193	Dclre1c
ENSMUSG00000026659	490.5027584	-0.460585978	0.052940333	8.58E-20	4.66E-18	Dusp12
ENSMUSG00000026662	827.9785757	0.100772746	0.037244138	0.001549995	0.010802205	Sephs1
ENSMUSG00000026668	13.84406436	-1.272103444	0.403955261	2.75E-05	0.000308856	Ucma
ENSMUSG00000026675	696.2675303	-0.267690975	0.107077489	0.000440136	0.003624914	Hsd17b7
ENSMUSG00000026678	3182.230982	-0.403643489	0.085784358	5.96E-08	1.08E-06	Rgs5
ENSMUSG00000026697	214.6395588	-4.60632017	0.350555863	3.86E-40	6.57E-38	Myoc
ENSMUSG00000026698	473.2827768	-0.118743735	0.051963948	0.003616937	0.021872798	Pigc
ENSMUSG00000026701	5343.796006	-0.158739308	0.063863098	0.001155406	0.008374236	Prdx6
ENSMUSG00000026709	538.5176559	-0.772152363	0.05338164	2.71E-48	6.42E-46	Dars2
ENSMUSG00000026723	272.2455772	0.20225991	0.093830888	0.001882262	0.01273579	Trdmt1
ENSMUSG00000026725	7.986012006	0.491201713	0.397976374	0.004520578	0.026358176	Tnn
ENSMUSG00000026773	1482.082964	-0.169701994	0.056199086	0.000190354	0.001739383	Pfkfb3
ENSMUSG00000026778	591.808323	-0.233327285	0.118167536	0.002235553	0.014705741	Prkcq
ENSMUSG00000026784	476.8772263	0.137355696	0.066668821	0.004959112	0.028396835	Pdss1
ENSMUSG00000026785	47.2984027	-0.40190317	0.142914018	9.57E-05	0.000949101	Pkn3
ENSMUSG00000026786	130.3053718	-0.582381664	0.091537787	1.11E-11	3.06E-10	Apbb1ip
ENSMUSG00000026792	1554.363766	0.205228098	0.041321333	4.97E-08	9.12E-07	Lrsam1
ENSMUSG00000026806	250.4500807	-0.139314262	0.063418425	0.003347937	0.020473767	Ddx31
ENSMUSG00000026817	2849.479924	0.225272016	0.084435312	0.000379456	0.003171152	Ak1
ENSMUSG00000026822	11.55981616	-4.141408062	0.680585644	1.75E-10	4.29E-09	Lcn2
ENSMUSG00000026830	3813.293177	-0.280164416	0.152757276	0.002217844	0.014619348	Ermn
ENSMUSG00000026843	1169.11238	0.102130608	0.045158838	0.005350052	0.030201316	Fubp3
ENSMUSG00000026848	1194.742655	0.087853098	0.039642694	0.008310393	0.043263478	Tor1b
ENSMUSG00000026853	1714.017862	0.307471757	0.044392486	2.12E-13	6.83E-12	Crat
ENSMUSG00000026878	7516.076065	-0.092315055	0.037971192	0.00421994	0.024889571	Rab14
ENSMUSG00000026887	609.1605593	-0.152234063	0.048856247	0.000159959	0.001492479	Mrrf
ENSMUSG00000026889	1429.719985	-0.175633545	0.037350548	1.78E-07	3.00E-06	Rbm18
ENSMUSG00000026893	466.4769305	-0.129518878	0.05936957	0.004021388	0.023927962	Gca
ENSMUSG00000026896	124.5510515	-1.070348434	0.116902902	4.41E-21	2.64E-19	Ifih1
ENSMUSG00000026930	2273.185669	0.125636827	0.066591696	0.009146162	0.046841548	Gpsm1
ENSMUSG00000026950	113.4225587	0.626166373	0.186234156	1.90E-05	0.000220683	Neb
ENSMUSG00000026958	891.5780533	0.209144886	0.051946765	3.64E-06	4.88E-05	Dpp7
ENSMUSG00000026972	439.8096366	0.154113416	0.082616435	0.006538045	0.035641269	Arrdc1
ENSMUSG00000026974	766.0058185	-0.131967961	0.056107993	0.002407451	0.015631305	Zmynd19
ENSMUSG00000026981	0.914110343	0.746204179	0.978225005	0.006348514	0.034838442	Il1rn
ENSMUSG00000027001	395.3700061	-0.52328303	0.074917237	1.12E-13	3.73E-12	Dusp19
ENSMUSG00000027002	14738.50872	-0.08359629	0.035274612	0.00615142	0.033965533	Nckap1
ENSMUSG00000027006	3475.352929	-0.389226008	0.061458555	5.75E-12	1.65E-10	Dnajc10
ENSMUSG00000027007	2013.413697	-0.149417976	0.07292739	0.004360041	0.025579706	Itprid2
ENSMUSG00000027010	6429.05056	0.105969175	0.033291458	0.000285841	0.002468723	Slc25a12
ENSMUSG00000027011	1924.710564	-0.144077805	0.059056177	0.001574054	0.010943014	Ube2e3
ENSMUSG00000027014	555.7093207	0.175372209	0.054131447	8.50E-05	0.000858988	Cwc22
ENSMUSG00000027018	523.1919907	-0.155112206	0.050985369	0.000200761	0.00182067	Hat1
ENSMUSG00000027079	161.2388056	-0.167101287	0.065899772	0.000913081	0.006809078	Clp1
ENSMUSG00000027080	890.547364	-0.093874812	0.036152576	0.002538585	0.016325132	Med19
ENSMUSG00000027091	2620.6509	-0.093757667	0.044704134	0.009804126	0.049467769	Zc3h15
ENSMUSG00000027108	2519.136832	-0.146801167	0.057444678	0.001074383	0.007849322	Ola1
ENSMUSG00000027111	1139.889264	-0.147278587	0.080320318	0.007695523	0.040667243	Itga6
ENSMUSG00000027133	728.9582439	-0.265508323	0.063167725	1.36E-06	2.00E-05	Nop10
ENSMUSG00000027170	1555.167331	-0.266775767	0.049707953	5.23E-09	1.09E-07	Eif3m
ENSMUSG00000027171	47.08806475	-1.44945907	0.355338306	1.29E-06	1.90E-05	Prrg4
ENSMUSG00000027173	66.31093761	-0.349307223	0.190471704	0.001582381	0.010992625	Depdc7
ENSMUSG00000027184	8413.373447	-0.123690878	0.036354105	8.60E-05	0.000867134	Caprin1
ENSMUSG00000027193	2459.830816	-0.16997938	0.03570654	1.34E-07	2.30E-06	Api5
ENSMUSG00000027195	2801.844903	-0.097866886	0.044865632	0.007243012	0.038700068	Hsd17b12
ENSMUSG00000027198	1261.755998	0.288190495	0.040379635	5.99E-14	2.04E-12	Ext2
ENSMUSG00000027199	1296.39424	-0.480686738	0.10494631	1.17E-07	2.02E-06	Gatm
ENSMUSG00000027204	544.7842383	0.228069693	0.128037097	0.003701388	0.022283314	Fbn1
ENSMUSG00000027209	41.43291479	3.493818584	0.28907433	2.52E-34	3.33E-32	Fam227b
ENSMUSG00000027224	2.096698455	0.533395945	0.543714235	0.006856336	0.037005388	Duoxa1
ENSMUSG00000027236	418.6876485	-1.093769053	0.093382176	8.98E-33	1.07E-30	Eif3j1
ENSMUSG00000027238	1746.346259	0.118975764	0.060746161	0.008513436	0.044087006	Frmd5
ENSMUSG00000027242	131.3062941	0.274265903	0.094820913	0.000136351	0.001296347	Wdr76
ENSMUSG00000027244	2984.124244	-0.089082751	0.029901077	0.000880991	0.006619996	Atg13
ENSMUSG00000027247	1909.537728	-0.101283921	0.049709469	0.009693953	0.049076598	Arhgap1
ENSMUSG00000027249	3.458836227	2.821780455	0.533425359	4.62E-09	9.64E-08	F2
ENSMUSG00000027255	1810.183256	-0.121276083	0.045103596	0.001050206	0.007692481	Arfgap2
ENSMUSG00000027259	891.1436289	0.500945949	0.070258038	3.33E-14	1.16E-12	Adal
ENSMUSG00000027274	813.8928369	-0.156332357	0.079969456	0.00509802	0.029021982	Mkks
ENSMUSG00000027276	362.6510996	0.24310549	0.062187507	5.10E-06	6.62E-05	Jag1
ENSMUSG00000027285	793.0276869	-0.177903224	0.078542132	0.001780481	0.012153305	Haus2
ENSMUSG00000027287	543.902088	-0.146797092	0.068169544	0.003413766	0.0208265	Snap23
ENSMUSG00000027291	3437.63056	0.081366092	0.032698303	0.00470109	0.027205856	Vps39
ENSMUSG00000027293	828.281765	0.175044212	0.056419204	0.000137702	0.001308224	Ehd4
ENSMUSG00000027300	339.7234207	0.13207816	0.05578606	0.002298449	0.015045892	Ubox5
ENSMUSG00000027305	600.7175671	-0.277183881	0.086821486	5.24E-05	0.00055578	Ndufaf1
ENSMUSG00000027313	211.2382189	0.372909139	0.074928814	1.69E-08	3.30E-07	Chac1
ENSMUSG00000027315	52.84703922	-2.050341231	0.305493407	4.06E-13	1.28E-11	Spint1
ENSMUSG00000027322	16.19604347	-0.52829349	0.452343401	0.004782021	0.027549442	Siglec1
ENSMUSG00000027327	1402.901705	0.162473272	0.091861159	0.007449773	0.039597838	1700037H04Rik
ENSMUSG00000027332	2750.025022	-0.749146715	0.044448758	1.38E-64	6.08E-62	Ivd
ENSMUSG00000027339	2529.317607	-0.143986793	0.069444934	0.00438169	0.025689027	Rassf2
ENSMUSG00000027342	631.0530655	-0.156074623	0.058866586	0.000718115	0.005552846	Pcna
ENSMUSG00000027344	27.67723431	0.360265067	0.250929404	0.004008217	0.023866263	Fsip1
ENSMUSG00000027351	4821.845578	-0.11728865	0.052432173	0.004237997	0.024972623	Spred1
ENSMUSG00000027353	170.7371646	-0.256191021	0.079228133	5.30E-05	0.000561347	Mcm8
ENSMUSG00000027356	2.290702397	0.819019037	0.668616155	0.002402701	0.015612365	Fermt1
ENSMUSG00000027364	3.324237203	0.425582089	0.410621083	0.00824385	0.042995884	Usp50
ENSMUSG00000027371	546.2283513	0.331244321	0.079634977	1.01E-06	1.51E-05	Fahd2a
ENSMUSG00000027374	1560.388375	-0.072922942	0.028400893	0.004607483	0.026773269	Mrps5
ENSMUSG00000027378	504.8570078	-0.254115146	0.097586184	0.00036476	0.003059342	Nphp1
ENSMUSG00000027387	160.9029914	-0.339784127	0.059751394	4.34E-10	1.01E-08	Zc3h8
ENSMUSG00000027397	4950.821602	-0.200997199	0.042711846	1.78E-07	3.00E-06	Slc20a1
ENSMUSG00000027399	20.87759542	0.492691391	0.247986212	0.000782327	0.005991354	Il1a
ENSMUSG00000027412	34.03392749	-0.351711085	0.150754843	0.000433151	0.003572019	Lpin3
ENSMUSG00000027423	2883.005952	-0.11254254	0.039680166	0.00078526	0.006007948	Snx5
ENSMUSG00000027427	939.487778	-0.119802299	0.054801625	0.004652877	0.026964141	Polr3f
ENSMUSG00000027429	1787.824205	0.126230686	0.030363517	3.68E-06	4.92E-05	Sec23b
ENSMUSG00000027430	1436.260639	-0.165661387	0.050396366	7.67E-05	0.00078378	Dtd1
ENSMUSG00000027433	1643.165567	0.248162544	0.048896181	2.69E-08	5.12E-07	Xrn2
ENSMUSG00000027438	16347.51941	0.113138004	0.04198346	0.001211884	0.008709478	Napb
ENSMUSG00000027447	24081.57072	0.262997074	0.10887574	0.000572551	0.004563976	Cst3
ENSMUSG00000027463	59.01375376	-0.380158263	0.15685499	0.000307799	0.002637861	Slc52a3
ENSMUSG00000027472	969.6525637	-0.328447356	0.071170183	1.35E-07	2.30E-06	Pdrg1
ENSMUSG00000027474	114.5330524	-0.925633388	0.099061832	9.16E-22	5.75E-20	Ccm2l
ENSMUSG00000027478	33.24349969	0.525485674	0.13725467	3.18E-06	4.31E-05	Dnmt3b
ENSMUSG00000027481	3.172001849	1.09294654	0.476356566	0.000216104	0.001935095	Bpifb2
ENSMUSG00000027498	664.7875044	0.095867997	0.044422011	0.008031243	0.042136408	Cstf1
ENSMUSG00000027506	1608.670535	-0.205547739	0.0513439	4.03E-06	5.35E-05	Tpd52
ENSMUSG00000027509	1138.365703	0.334504895	0.038382306	1.02E-19	5.51E-18	Rae1
ENSMUSG00000027514	5.078649924	-1.244297892	0.529468944	0.000164414	0.001530697	Zbp1
ENSMUSG00000027519	2022.596527	0.096573964	0.0309644	0.000454559	0.003732873	Rab22a
ENSMUSG00000027522	4095.777236	0.102535747	0.044744115	0.004893011	0.028100177	Stx16
ENSMUSG00000027523	52655.09626	0.101348717	0.037489155	0.001539616	0.010741587	Gnas
ENSMUSG00000027533	1620.259576	-0.877775437	0.10016531	2.00E-19	1.06E-17	Fabp5
ENSMUSG00000027544	881.4903226	0.462103758	0.077860876	7.40E-11	1.87E-09	Nfatc2
ENSMUSG00000027566	2277.659033	0.092561791	0.042970332	0.008733358	0.045088829	Psma7
ENSMUSG00000027580	247.9858458	-0.339070487	0.152800521	0.000617239	0.004861667	Helz2
ENSMUSG00000027583	419.5380357	0.734630695	0.076187159	6.83E-23	4.73E-21	Zbtb46
ENSMUSG00000027599	2237.109765	-0.246935916	0.038911547	1.89E-11	5.09E-10	Armc1
ENSMUSG00000027618	1025.478155	-0.084950798	0.036318775	0.006463971	0.035341443	Nfs1
ENSMUSG00000027649	742.7743881	0.15605283	0.050216372	0.000158412	0.001479668	Ctnnbl1
ENSMUSG00000027669	997.4847491	0.349931127	0.109530832	3.37E-05	0.000372504	Gnb4
ENSMUSG00000027674	5939.810217	-0.273665854	0.161902582	0.003252998	0.019998467	Pex5l
ENSMUSG00000027676	894.1171992	0.569650973	0.108490402	6.35E-09	1.30E-07	Ccdc39
ENSMUSG00000027678	1851.304465	-0.113982016	0.046592407	0.002505898	0.016171899	Ncoa3
ENSMUSG00000027680	2820.288258	-0.095685078	0.040979993	0.005071831	0.028893381	Fxr1
ENSMUSG00000027690	3.581967947	-0.533392117	0.520448348	0.006304523	0.034686412	Slc2a2
ENSMUSG00000027695	502.625034	-0.157352497	0.088713714	0.007829338	0.041237953	Pld1
ENSMUSG00000027708	797.9344179	-0.228766565	0.054004299	1.43E-06	2.10E-05	Dcun1d1
ENSMUSG00000027709	1316.921335	-0.260212008	0.063116391	1.96E-06	2.79E-05	Mccc1
ENSMUSG00000027714	830.0713801	-0.69739267	0.048687869	2.24E-47	5.21E-45	Exosc9
ENSMUSG00000027715	118.9045455	1.408653189	0.122171579	4.95E-32	5.57E-30	Ccna2
ENSMUSG00000027718	5.68859887	3.253009343	0.449882454	4.94E-14	1.69E-12	Il21
ENSMUSG00000027722	416.7547599	-0.146923152	0.046315518	0.000139043	0.001318999	Spata5
ENSMUSG00000027737	1605.283394	-0.2145653	0.149766033	0.009055739	0.046504225	Slc7a11
ENSMUSG00000027793	29.48447401	0.23536854	0.163789498	0.007561267	0.040073773	Ccna1
ENSMUSG00000027804	2583.63406	-0.118291537	0.051360189	0.003468003	0.021109537	Ppid
ENSMUSG00000027805	11452.34647	-0.093227616	0.042347634	0.007624424	0.040383376	Pfn2
ENSMUSG00000027824	27.12514256	0.524350464	0.188483198	9.66E-05	0.000957001	Vmn2r1
ENSMUSG00000027840	97.42342864	-0.896251806	0.175659557	2.50E-08	4.79E-07	Wnt2b
ENSMUSG00000027843	52.1299928	1.035996488	0.144437152	6.02E-14	2.05E-12	Ptpn22
ENSMUSG00000027848	388.8800069	-1.034373729	0.123281746	4.09E-18	1.97E-16	Olfml3
ENSMUSG00000027875	242.0114717	0.371382442	0.19482905	0.001225445	0.0087921	Hmgcs2
ENSMUSG00000027901	48.47922758	0.42216071	0.150530844	9.46E-05	0.000940146	Dennd2d
ENSMUSG00000027905	484.8481344	-0.24597061	0.040581594	1.12E-10	2.80E-09	Ddx20
ENSMUSG00000027907	29.01096035	-0.787423311	0.193513627	2.14E-06	3.02E-05	S100a11
ENSMUSG00000027932	245.1408787	0.181993478	0.108698712	0.007405774	0.039421363	Slc27a3
ENSMUSG00000027959	228.4282341	-0.260147926	0.079447733	4.51E-05	0.000487665	Sass6
ENSMUSG00000027962	977.4626659	-0.263992968	0.069705409	7.16E-06	9.03E-05	Vcam1
ENSMUSG00000027978	139.5038774	0.601002124	0.187904209	3.04E-05	0.000338837	Prss12
ENSMUSG00000027993	8737.642552	-0.109372587	0.043112063	0.002114738	0.014066698	Trim2
ENSMUSG00000028003	30.31036027	1.345162827	0.40274192	1.55E-05	0.000183214	Lrat
ENSMUSG00000028005	4007.710511	0.145253541	0.050005232	0.00035849	0.00301268	Gucy1b1
ENSMUSG00000028010	293.5126737	0.113671654	0.048193302	0.003237181	0.019929993	Gar1
ENSMUSG00000028015	1435.961389	0.289185118	0.049648895	3.24E-10	7.69E-09	Ctso
ENSMUSG00000028018	271.328798	0.151894978	0.074133714	0.004227829	0.024924173	Gstcd
ENSMUSG00000028028	325.5025834	1.366883309	0.139726516	7.47E-24	5.57E-22	Alpk1
ENSMUSG00000028035	2583.917103	-0.191819215	0.045646369	1.78E-06	2.56E-05	Dnajb4
ENSMUSG00000028048	1041.892369	-0.240156648	0.049940502	1.04E-07	1.81E-06	Gba
ENSMUSG00000028066	125.0032308	-0.148632932	0.07990493	0.007092155	0.038053143	Pmf1
ENSMUSG00000028069	601.0234829	-0.378515161	0.064916859	1.40E-10	3.47E-09	Gpatch4
ENSMUSG00000028076	74.7957636	0.539256601	0.156906381	1.32E-05	0.000158239	Cd1d1
ENSMUSG00000028081	2696.360862	-1.90355597	0.123911075	6.69E-55	1.99E-52	Rps3a1
ENSMUSG00000028085	503.9650417	-0.173426117	0.05781815	0.00019791	0.001797633	Gatb
ENSMUSG00000028088	157.3672154	-0.358507333	0.086714524	9.51E-07	1.44E-05	Fmo5
ENSMUSG00000028089	292.6940312	-0.108355326	0.045532821	0.003394676	0.020724876	Chd1l
ENSMUSG00000028096	1218.173559	0.198311385	0.039245273	3.16E-08	5.95E-07	Gpr89
ENSMUSG00000028114	755.7382025	-0.11327011	0.04174347	0.001140458	0.00827528	Mettl14
ENSMUSG00000028121	443.3308938	-0.43641908	0.081592293	2.07E-09	4.49E-08	Bcar3
ENSMUSG00000028133	324.6203122	1.023651493	0.078636441	8.64E-40	1.45E-37	Rwdd3
ENSMUSG00000028139	53.64898527	-0.913609884	0.219086543	1.50E-06	2.19E-05	Riiad1
ENSMUSG00000028145	632.2919563	-0.450864292	0.069875637	2.67E-12	7.85E-11	Them4
ENSMUSG00000028156	2780.421342	-0.100848913	0.038329854	0.001937997	0.013061037	Eif4e
ENSMUSG00000028164	621.1601694	-0.2227079	0.073849969	0.000134419	0.001279889	Manba
ENSMUSG00000028174	8.137198618	-1.733646885	0.528259396	1.27E-05	0.000152144	Rpe65
ENSMUSG00000028177	2.840263267	-1.49659011	0.59611313	9.31E-05	0.000928258	1810013D15Rik
ENSMUSG00000028188	107.9486089	0.694768311	0.160565301	7.08E-07	1.09E-05	Spata1
ENSMUSG00000028197	435.2985896	0.468775895	0.189794757	0.00023272	0.002062205	Col24a1
ENSMUSG00000028199	601.1316859	0.151862346	0.068676695	0.002738991	0.017369144	Cryz
ENSMUSG00000028217	6.91627994	0.438535955	0.344346027	0.004700006	0.027205741	Cdh17
ENSMUSG00000028224	556.6150339	-0.152650534	0.059885944	0.001021977	0.007509387	Nbn
ENSMUSG00000028232	830.299069	-0.348432699	0.070566404	2.40E-08	4.61E-07	Tmem68
ENSMUSG00000028243	1384.416262	0.133892144	0.061130851	0.003679032	0.022153944	Ubxn2b
ENSMUSG00000028245	1757.343763	-0.257673782	0.07467285	2.52E-05	0.000285775	Nsmaf
ENSMUSG00000028247	669.636121	-0.115406846	0.043495648	0.001314537	0.009362964	Coq3
ENSMUSG00000028262	1.913662949	0.48561532	0.561375883	0.009689297	0.049062744	Clca3a2
ENSMUSG00000028274	939.6437481	-0.16620629	0.051010259	8.48E-05	0.000857458	Rngtt
ENSMUSG00000028284	2273.879752	-0.104224133	0.047045388	0.005787075	0.032249128	Map3k7
ENSMUSG00000028291	1224.180569	-0.139594344	0.04715549	0.000320355	0.002732642	Akirin2
ENSMUSG00000028300	1167.282315	0.234854407	0.041259477	1.02E-09	2.30E-08	C9orf72
ENSMUSG00000028307	126.3997738	-0.261506537	0.136504794	0.002065044	0.013779183	Aldob
ENSMUSG00000028322	191.8499672	-0.172398772	0.070012657	0.001076672	0.007863795	Exosc3
ENSMUSG00000028328	698.9716019	-0.678968089	0.085976174	3.10E-16	1.26E-14	Tmod1
ENSMUSG00000028329	276.1685116	0.339841321	0.064255505	4.06E-09	8.54E-08	Xpa
ENSMUSG00000028331	58.0815763	-0.629365334	0.109651941	6.00E-10	1.38E-08	Trmo
ENSMUSG00000028337	1447.286091	-0.356516858	0.105384054	1.73E-05	0.000202974	Coro2a
ENSMUSG00000028358	688.7449871	0.237280046	0.07267432	5.42E-05	0.000572471	Zfp618
ENSMUSG00000028362	4.21246503	0.58044433	0.417305306	0.00267367	0.017021282	Tnfsf8
ENSMUSG00000028370	152.0121273	0.248968128	0.149845081	0.004122426	0.024426782	Pappa
ENSMUSG00000028393	972.511626	1.519376772	0.104110131	1.35E-49	3.41E-47	Alad
ENSMUSG00000028394	832.4979074	0.184539864	0.051074676	2.03E-05	0.000234045	Pole3
ENSMUSG00000028402	2642.264033	-0.335784573	0.072678061	1.24E-07	2.14E-06	Mpdz
ENSMUSG00000028410	4494.739282	-0.161705852	0.039736458	3.46E-06	4.66E-05	Dnaja1
ENSMUSG00000028413	203.7698447	0.149300165	0.086827392	0.009822811	0.049519476	B4galt1
ENSMUSG00000028423	3854.553329	0.197037395	0.038831826	2.83E-08	5.35E-07	Nfx1
ENSMUSG00000028426	5098.199251	-0.138345115	0.039522706	4.58E-05	0.000494816	Rad23b
ENSMUSG00000028427	1.131162691	0.695572393	0.725714236	0.004896755	0.028115363	Aqp7
ENSMUSG00000028431	2966.723567	0.118461364	0.035019629	0.000103358	0.001013199	Elp1
ENSMUSG00000028433	1691.424162	0.109288882	0.043745753	0.002372375	0.015457772	Ubap2
ENSMUSG00000028434	2638.883218	-0.09444728	0.04414987	0.008693373	0.04491324	Epb41l4b
ENSMUSG00000028437	1638.150685	-0.181609134	0.039589476	3.10E-07	5.03E-06	Ubap1
ENSMUSG00000028438	39.22575586	0.2674528	0.150971828	0.002797019	0.017680095	Kif24
ENSMUSG00000028441	77.72580308	0.86660003	0.157366441	3.05E-09	6.49E-08	1110017D15Rik
ENSMUSG00000028453	440.3557613	-0.122427404	0.057192143	0.005026921	0.028701518	Fancg
ENSMUSG00000028454	819.5399468	0.113028159	0.052585615	0.005792509	0.032265334	Pigo
ENSMUSG00000028464	288.3683513	0.34577487	0.257357666	0.005242026	0.029697456	Tpm2
ENSMUSG00000028467	3094.900677	0.102956194	0.044971602	0.004878438	0.028035385	Gba2
ENSMUSG00000028468	1771.465736	0.120987178	0.045937751	0.001252716	0.00897265	Rgp1
ENSMUSG00000028488	7313.754194	-0.159693878	0.086727619	0.006478925	0.035394484	Sh3gl2
ENSMUSG00000028521	442.6049777	0.177316037	0.074204499	0.001266118	0.009061021	Slc35d1
ENSMUSG00000028522	1409.285901	0.109479995	0.052932927	0.007638478	0.040441048	Mier1
ENSMUSG00000028540	289.091742	-0.211376722	0.068507554	0.000115564	0.001120388	Dph2
ENSMUSG00000028541	1176.548246	-0.140918795	0.05876167	0.001853663	0.012555582	B4galt2
ENSMUSG00000028544	2.020888093	0.83178814	0.611025805	0.001827245	0.012406238	Slc5a9
ENSMUSG00000028545	244.7516346	-0.182641291	0.081634926	0.001831983	0.012435104	Bend5
ENSMUSG00000028552	7658.424509	-0.138299981	0.062644566	0.003294546	0.020205284	Eps15
ENSMUSG00000028553	4.810454014	-0.395217902	0.362169196	0.00800517	0.042016869	Angptl3
ENSMUSG00000028555	418.6031092	0.288090635	0.075530989	5.47E-06	7.07E-05	Ttc39a
ENSMUSG00000028560	512.4694524	-0.145093876	0.056590055	0.00106982	0.007822694	Usp1
ENSMUSG00000028571	20.66220318	2.943704871	0.495429937	1.44E-10	3.56E-09	Cyp2j13
ENSMUSG00000028573	289.8257593	-1.983018521	0.104707828	1.17E-81	1.06E-78	Fggy
ENSMUSG00000028575	22.17694729	-2.049755715	0.226028641	2.53E-21	1.54E-19	Eqtn
ENSMUSG00000028587	3.400239873	0.399860246	0.386975673	0.008968347	0.046146319	Orc1
ENSMUSG00000028603	1342.676802	0.325542084	0.044098306	6.15E-15	2.32E-13	Scp2
ENSMUSG00000028608	1275.268857	0.159588378	0.067818779	0.001683732	0.01159737	0610037L13Rik
ENSMUSG00000028619	514.708664	-0.446849202	0.047266116	7.80E-23	5.36E-21	Tceanc2
ENSMUSG00000028621	171.8277036	0.221621733	0.091680059	0.00079122	0.006046776	Cyb5rl
ENSMUSG00000028626	495.2243483	0.573975235	0.125880009	1.84E-07	3.09E-06	Col9a2
ENSMUSG00000028633	1468.757597	0.082061961	0.035982999	0.008072193	0.042290482	Ctps
ENSMUSG00000028657	4794.324329	0.363066839	0.035709115	7.17E-26	5.87E-24	Ppt1
ENSMUSG00000028671	361.3162103	0.13540753	0.074093898	0.009156266	0.046883897	Gale
ENSMUSG00000028675	1423.303198	-0.210199099	0.052168253	3.58E-06	4.81E-05	Pnrc2
ENSMUSG00000028681	134.5854823	0.666163342	0.150897843	4.65E-07	7.36E-06	Ptch2
ENSMUSG00000028683	616.1431575	0.367525371	0.071396339	7.13E-09	1.45E-07	Eif2b3
ENSMUSG00000028689	144.2175488	-0.174327403	0.09900188	0.0066174	0.035981762	Ccdc163
ENSMUSG00000028690	461.2597774	0.136015227	0.044335758	0.000233028	0.002063498	Mmachc
ENSMUSG00000028693	659.4451862	-0.12761109	0.048084188	0.001046427	0.007668081	Nasp
ENSMUSG00000028696	319.8218879	0.194168921	0.050224503	7.25E-06	9.12E-05	Ipp
ENSMUSG00000028698	1782.00336	0.160953545	0.037227506	1.12E-06	1.67E-05	Pik3r3
ENSMUSG00000028700	1884.363438	0.071800065	0.030050898	0.007723369	0.040755402	Pomgnt1
ENSMUSG00000028701	829.995473	0.093779931	0.041527528	0.00649726	0.035471904	Lurap1
ENSMUSG00000028708	848.4092218	0.158053764	0.059550881	0.000697093	0.005409936	Mknk1
ENSMUSG00000028719	2605.713699	0.114978624	0.053050371	0.005329506	0.030117427	Cmpk1
ENSMUSG00000028729	1452.686073	-0.108402222	0.041691763	0.001790213	0.012210529	Ebna1bp2
ENSMUSG00000028755	143.2488291	-0.153427404	0.090361179	0.009798105	0.049456918	Cda
ENSMUSG00000028756	9732.628683	-0.213021918	0.084389864	0.000631543	0.004964541	Pink1
ENSMUSG00000028758	631.7005995	-0.171506015	0.07671687	0.002059383	0.013748588	Kif17
ENSMUSG00000028759	7491.420506	-0.253025464	0.033325823	2.92E-15	1.12E-13	Hp1bp3
ENSMUSG00000028763	456.6410266	0.32027795	0.153496477	0.000947912	0.00703597	Hspg2
ENSMUSG00000028776	211.0439273	-0.24881544	0.177830586	0.007456126	0.039615124	Tinagl1
ENSMUSG00000028786	0.932180943	0.618707482	0.878205916	0.009055066	0.046504225	Tmem54
ENSMUSG00000028788	3798.186588	-0.172731349	0.030864263	1.52E-09	3.36E-08	Ptp4a2
ENSMUSG00000028790	3335.38203	-0.262202936	0.033223304	2.60E-16	1.07E-14	Khdrbs1
ENSMUSG00000028795	475.7077686	-0.478078909	0.110354222	3.58E-07	5.74E-06	Ccdc28b
ENSMUSG00000028799	602.0650552	0.139190287	0.057034602	0.001676526	0.011554827	Zfp362
ENSMUSG00000028800	531.1723827	-0.406025721	0.047083975	1.42E-19	7.56E-18	Hdac1
ENSMUSG00000028811	3289.563149	-0.111164808	0.052880283	0.006783291	0.036680868	Yars
ENSMUSG00000028822	1751.320875	-0.269468476	0.053743052	3.20E-08	6.01E-07	Tmem50a
ENSMUSG00000028825	7.485438107	-1.881644265	0.376026435	1.25E-08	2.48E-07	Rhd
ENSMUSG00000028836	28.58355787	4.464883544	0.32664946	3.40E-43	6.58E-41	Slc30a2
ENSMUSG00000028838	760.4116677	-0.368888177	0.107816135	1.44E-05	0.000171441	Extl1
ENSMUSG00000028847	1790.300964	-0.100942752	0.045177226	0.005899837	0.03277744	Trappc3
ENSMUSG00000028848	166.9055	0.19986294	0.084169143	0.00107318	0.007842774	Gpn2
ENSMUSG00000028859	195.7332406	0.216633206	0.102652287	0.001850225	0.012535617	Csf3r
ENSMUSG00000028861	908.596355	0.095195975	0.045549974	0.009676175	0.049015725	Mrps15
ENSMUSG00000028862	91.44603951	-1.140017083	0.282195366	2.12E-06	2.99E-05	Map3k6
ENSMUSG00000028865	71.07476556	-0.703375542	0.214446286	2.60E-05	0.000293767	Cd164l2
ENSMUSG00000028871	261.2510909	0.611827856	0.200548808	4.71E-05	0.000506979	Rspo1
ENSMUSG00000028874	10.6766113	0.729891903	0.266002242	0.000107958	0.001053443	Fgr
ENSMUSG00000028876	1694.958177	-0.492389425	0.086636708	3.80E-10	8.97E-09	Epha10
ENSMUSG00000028882	1088.363071	-0.077318965	0.032939253	0.007589966	0.040209198	Ppp1r8
ENSMUSG00000028889	391.8927742	-0.116333387	0.055001566	0.005969912	0.033109176	Yrdc
ENSMUSG00000028901	610.2911587	0.123996372	0.037919047	0.000139491	0.001322616	Gmeb1
ENSMUSG00000028919	404.4642771	-0.272211504	0.107926464	0.000400924	0.003333117	Arhgef19
ENSMUSG00000028926	7652.222684	0.169213522	0.085774462	0.004200591	0.024786493	Cdk14
ENSMUSG00000028932	3300.296258	0.128498464	0.050698406	0.00148649	0.010419293	Psmc2
ENSMUSG00000028948	694.3008078	0.119437292	0.035249592	9.91E-05	0.000978003	Nol9
ENSMUSG00000028949	2439.145797	0.216814527	0.065016833	4.83E-05	0.000517981	Smarcd3
ENSMUSG00000028965	8.568845844	-0.697849065	0.295578915	0.000270839	0.002353472	Tnfrsf9
ENSMUSG00000028971	20.69191615	0.632550831	0.594393854	0.004632275	0.026886765	Cort
ENSMUSG00000028973	1666.506186	0.134517306	0.056814285	0.002215776	0.014609484	Abcb8
ENSMUSG00000028974	1045.664956	-0.265178079	0.091559678	0.000143793	0.001357008	Dffa
ENSMUSG00000028976	133.4526894	-0.636270625	0.098672665	8.59E-12	2.41E-10	Slc2a5
ENSMUSG00000028978	260.3273504	-0.371242361	0.122376144	5.24E-05	0.000555687	Nos3
ENSMUSG00000028979	66.47082164	3.154070352	0.22269416	2.07E-46	4.65E-44	Masp2
ENSMUSG00000028989	18.41099366	1.735316931	0.19711889	3.80E-20	2.12E-18	Angptl7
ENSMUSG00000028999	691.9596525	0.110442426	0.033809406	0.000190368	0.001739383	Rint1
ENSMUSG00000029009	1312.107992	0.120268274	0.063496659	0.009774084	0.049374677	Mthfr
ENSMUSG00000029020	7285.324236	-0.136171165	0.048466777	0.000556028	0.004447526	Mfn2
ENSMUSG00000029027	298.5131663	0.142114828	0.07186455	0.005757528	0.032126503	Dffb
ENSMUSG00000029033	2482.615321	0.372756259	0.064223752	1.70E-10	4.16E-09	Acap3
ENSMUSG00000029034	722.1741678	-0.179459487	0.065542791	0.000440068	0.003624914	Ints11
ENSMUSG00000029047	299.6067042	0.208271899	0.059560892	2.84E-05	0.000318606	Pex10
ENSMUSG00000029048	1827.773903	-0.129573773	0.042366328	0.000267204	0.002325051	Rer1
ENSMUSG00000029055	1890.572123	-0.199605211	0.135358413	0.009518454	0.048341336	Plch2
ENSMUSG00000029056	1265.645049	-0.113686615	0.037412929	0.000391713	0.003264519	Pank4
ENSMUSG00000029062	2171.928491	-0.137647135	0.047739762	0.000426753	0.003526056	Cdk11b
ENSMUSG00000029068	3474.984395	0.264642971	0.037799548	2.05E-13	6.62E-12	Ccnl2
ENSMUSG00000029070	275.568316	0.485523633	0.148773845	2.20E-05	0.000251171	Mxra8
ENSMUSG00000029071	2811.873646	0.16960485	0.056172321	0.000190689	0.001741693	Dvl1
ENSMUSG00000029073	870.5966948	0.168501609	0.049059659	4.35E-05	0.000472836	Cptp
ENSMUSG00000029074	8.444185793	1.687634532	0.570397537	2.97E-05	0.000332427	Ttll10
ENSMUSG00000029076	9230.154088	0.181408903	0.024666844	1.47E-14	5.31E-13	Sdf4
ENSMUSG00000029082	6.823194814	-0.419927401	0.376167227	0.007039514	0.037834242	Bst1
ENSMUSG00000029084	426.4186363	-0.300970285	0.114223263	0.000242034	0.002136584	Cd38
ENSMUSG00000029094	982.3975433	0.334416021	0.085618811	2.78E-06	3.82E-05	Afap1
ENSMUSG00000029098	1410.787168	0.251361246	0.058979924	1.16E-06	1.73E-05	Acox3
ENSMUSG00000029103	5532.35908	0.164870213	0.054893996	0.000209364	0.001884641	Lrpap1
ENSMUSG00000029119	1068.527151	0.171809539	0.07284685	0.001459222	0.010247837	Man2b2
ENSMUSG00000029161	872.4962221	0.40283026	0.070652864	2.78E-10	6.64E-09	Cgref1
ENSMUSG00000029171	260.5557473	-0.367611279	0.083277693	2.66E-07	4.36E-06	Pgm2
ENSMUSG00000029175	1049.737225	0.135204196	0.043972905	0.000230336	0.002042497	Slc35f6
ENSMUSG00000029190	4514.287643	0.098774026	0.026538409	4.63E-05	0.000498855	D5Ertd579e
ENSMUSG00000029201	1225.018152	0.226255393	0.045396116	4.57E-08	8.42E-07	Ugdh
ENSMUSG00000029206	462.5765742	-0.628478293	0.076081916	1.37E-17	6.28E-16	Nsun7
ENSMUSG00000029221	6646.201301	0.108508626	0.031839772	0.00011916	0.001150452	Slc30a9
ENSMUSG00000029229	497.1070394	0.214006348	0.067007205	7.94E-05	0.000808472	Chic2
ENSMUSG00000029233	367.8162281	-0.144592893	0.057447074	0.001241686	0.008898633	Srd5a3
ENSMUSG00000029247	3309.314726	-0.110102157	0.041060759	0.001347787	0.009565132	Paics
ENSMUSG00000029249	303.0031677	0.155604652	0.070668417	0.002688293	0.017098563	Rest
ENSMUSG00000029276	492.0041749	0.128808474	0.055801627	0.002862479	0.018026987	Glmn
ENSMUSG00000029299	7.77003962	-2.028975805	0.328927828	1.46E-11	3.99E-10	Abcg3
ENSMUSG00000029304	487.0407997	-0.655480465	0.266814673	0.00022141	0.001974307	Spp1
ENSMUSG00000029307	106.6882818	-1.026300217	0.191470729	5.95E-09	1.22E-07	Dmp1
ENSMUSG00000029319	1237.934244	-0.753179516	0.059770175	2.82E-37	4.27E-35	Coq2
ENSMUSG00000029343	61.78024869	0.433247818	0.204024994	0.000607249	0.004795694	Crybb1
ENSMUSG00000029369	1.681178329	-2.591324001	0.813208876	1.40E-05	0.000167378	Afm
ENSMUSG00000029386	687.307375	0.320541489	0.077675037	1.24E-06	1.84E-05	Tctn2
ENSMUSG00000029387	463.1527329	0.121168324	0.04470227	0.000983036	0.007273443	Gtf2h3
ENSMUSG00000029390	299.0983715	-0.316076183	0.238188955	0.006116013	0.033794771	Tmed2
ENSMUSG00000029402	286.4377241	-0.123717666	0.065063051	0.009085115	0.04659426	Snrnp35
ENSMUSG00000029419	2156.67931	0.195283578	0.082086116	0.001104301	0.008042609	Ajm1
ENSMUSG00000029427	863.1177277	-0.143544138	0.050746889	0.000471628	0.003854469	Zcchc8
ENSMUSG00000029428	716.7287565	0.169817213	0.07942666	0.002724686	0.017299894	Stx2
ENSMUSG00000029432	2478.273785	0.21073295	0.032327988	6.33E-12	1.80E-10	Nipsnap2
ENSMUSG00000029433	1013.6652	-0.445065419	0.052933029	9.86E-19	4.95E-17	Diablo
ENSMUSG00000029440	695.5670549	-0.2233266	0.068817346	6.32E-05	0.00065617	Psmd9
ENSMUSG00000029452	29.86079411	0.515370713	0.146959074	1.00E-05	0.000122527	Tmem116
ENSMUSG00000029456	112.5100036	0.255540339	0.084247479	0.000101231	0.000996936	Acad10
ENSMUSG00000029465	2084.454315	-0.259564011	0.052563131	5.00E-08	9.17E-07	Arpc3
ENSMUSG00000029468	402.4279956	-0.266617349	0.080914688	4.03E-05	0.000439973	P2rx7
ENSMUSG00000029470	546.5708865	0.131003655	0.071047862	0.009371111	0.047773413	P2rx4
ENSMUSG00000029472	7190.794501	0.104709417	0.043662206	0.003482618	0.021180814	Anapc5
ENSMUSG00000029475	529.5618232	0.476990167	0.066905744	2.83E-14	9.94E-13	Kdm2b
ENSMUSG00000029484	277.310803	-0.888516475	0.100344665	8.73E-20	4.73E-18	Anxa3
ENSMUSG00000029503	19.53423026	0.961938597	0.24023582	2.72E-06	3.74E-05	P2rx2
ENSMUSG00000029512	2539.566409	0.181643964	0.044188578	2.69E-06	3.71E-05	Ulk1
ENSMUSG00000029524	483.0095667	-0.202944094	0.057976328	2.87E-05	0.000321556	Sirt4
ENSMUSG00000029526	6.018770737	4.81718037	0.549081497	2.74E-19	1.44E-17	1700123K08Rik
ENSMUSG00000029528	1053.964732	0.495863197	0.077267051	4.26E-12	1.24E-10	Pxn
ENSMUSG00000029550	2074.231238	0.133398625	0.033569135	7.17E-06	9.03E-05	Sppl3
ENSMUSG00000029552	44.00565171	-0.370964136	0.190933876	0.001118746	0.008131588	Tes
ENSMUSG00000029557	234.9014781	-0.250571814	0.088206319	0.000188764	0.001728456	Mrm2
ENSMUSG00000029575	1065.013678	0.181630032	0.04813875	1.09E-05	0.000133113	Mmab
ENSMUSG00000029578	4391.107371	0.194786822	0.041805354	2.21E-07	3.67E-06	Wipi2
ENSMUSG00000029607	12.30423368	1.56410947	0.225542638	1.50E-13	4.91E-12	Ankrd61
ENSMUSG00000029608	13498.31916	0.214248115	0.068519697	9.91E-05	0.000978003	Rph3a
ENSMUSG00000029613	2165.308594	-0.21083866	0.035108393	1.61E-10	3.96E-09	Eif2ak1
ENSMUSG00000029624	710.7834005	-0.092024645	0.042906951	0.009049989	0.046498092	Ptcd1
ENSMUSG00000029625	1080.601508	0.565757045	0.058468827	2.62E-23	1.86E-21	Cpsf4
ENSMUSG00000029634	2049.510032	-0.166082163	0.050525831	7.65E-05	0.000782503	Rnf6
ENSMUSG00000029642	485.5132705	-0.562438736	0.07714214	1.70E-14	6.09E-13	Polr1d
ENSMUSG00000029647	1406.289353	0.218964787	0.047025697	2.25E-07	3.72E-06	Pan3
ENSMUSG00000029651	1285.12933	-0.147215967	0.04649289	0.000141468	0.001337536	Mtus2
ENSMUSG00000029657	10710.1325	-0.242516086	0.080514303	0.000118576	0.001145686	Hsph1
ENSMUSG00000029659	324.8608601	-0.600746517	0.323392806	0.000926851	0.006901689	Medag
ENSMUSG00000029660	14.20055252	0.985233549	0.261260578	5.93E-06	7.61E-05	Tex26
ENSMUSG00000029674	2792.687197	0.173282327	0.08686068	0.003798814	0.022783966	Limk1
ENSMUSG00000029675	330.5976109	0.328778657	0.121903219	0.000173534	0.001604397	Eln
ENSMUSG00000029687	210.0067725	0.14552849	0.064074839	0.002508308	0.016179286	Ezh2
ENSMUSG00000029699	62.70649649	0.547747196	0.112910517	4.23E-08	7.82E-07	Ssc4d
ENSMUSG00000029708	690.5182431	-0.094450773	0.041995442	0.006554504	0.035700535	Gcc1
ENSMUSG00000029716	196.7952284	-0.479999872	0.127794292	3.82E-06	5.10E-05	Tfr2
ENSMUSG00000029720	16.1290127	-0.286779784	0.198417715	0.005334497	0.030134483	Gm20605
ENSMUSG00000029727	107.2491747	0.485132806	0.151986236	2.77E-05	0.000311518	Cyp3a13
ENSMUSG00000029729	2346.965102	0.668136683	0.054268969	1.06E-35	1.49E-33	Zkscan1
ENSMUSG00000029752	2892.566902	-0.209754515	0.048201141	9.07E-07	1.38E-05	Asns
ENSMUSG00000029763	2369.391499	-0.083244465	0.032690564	0.003814657	0.022862894	Exoc4
ENSMUSG00000029772	6238.399829	-0.311546186	0.051315175	5.74E-11	1.46E-09	Ahcyl2
ENSMUSG00000029802	618.2410129	-0.189467149	0.081387246	0.001340758	0.009523186	Abcg2
ENSMUSG00000029816	37.33965233	-0.566965128	0.239587875	0.000287104	0.002478792	Gpnmb
ENSMUSG00000029821	361.2440242	-0.18059752	0.050140194	2.16E-05	0.000246984	Gsdme
ENSMUSG00000029823	7416.226587	0.153931934	0.08245952	0.006531092	0.035626167	Luc7l2
ENSMUSG00000029828	63.67410079	0.507532734	0.122217551	8.38E-07	1.28E-05	4921507P07Rik
ENSMUSG00000029844	5.608733601	-1.060670845	0.406849177	0.000117236	0.001134449	Hoxa1
ENSMUSG00000029862	163.8023123	0.224412672	0.100568608	0.001267001	0.009064803	Clcn1
ENSMUSG00000029864	279.3828716	-0.333215916	0.072908281	1.60E-07	2.72E-06	Gstk1
ENSMUSG00000029913	152.1105197	-0.192391888	0.081600081	0.001202302	0.008660102	Prdm5
ENSMUSG00000029925	68.16617899	-0.177890526	0.105906903	0.007654831	0.040502456	Tbxas1
ENSMUSG00000029993	847.7727043	-0.194784557	0.056045082	3.26E-05	0.00036133	Nfu1
ENSMUSG00000029994	132.9705357	0.598496264	0.157672416	4.29E-06	5.66E-05	Anxa4
ENSMUSG00000030002	4439.365895	0.22988737	0.068269193	4.01E-05	0.000438352	Dusp11
ENSMUSG00000030007	5704.467198	-0.138841977	0.050677979	0.000670739	0.005232422	Cct7
ENSMUSG00000030016	4041.472039	-0.101471719	0.042453813	0.003823854	0.022895327	Zfp638
ENSMUSG00000030022	254.7780766	0.238691423	0.121056669	0.002151909	0.014280498	Adamts9
ENSMUSG00000030032	410.3358742	0.193110878	0.097682615	0.00322969	0.019903055	Wdr54
ENSMUSG00000030042	501.5540226	0.123575071	0.055348602	0.003845808	0.023011815	Pole4
ENSMUSG00000030045	857.335744	-0.102722143	0.044771264	0.00483705	0.027841363	Mrpl19
ENSMUSG00000030047	51.69282758	0.288308931	0.126532949	0.000690963	0.005368878	Arhgap25
ENSMUSG00000030048	61.56194753	-0.867306103	0.204908003	1.19E-06	1.77E-05	Gkn3
ENSMUSG00000030054	5.113899319	-1.503432211	0.369144435	1.24E-06	1.82E-05	Gp9
ENSMUSG00000030059	1511.043912	0.230741536	0.062937063	1.37E-05	0.000163847	Tmf1
ENSMUSG00000030077	7988.911505	0.148166353	0.081430836	0.00787173	0.041431631	Chl1
ENSMUSG00000030088	2103.849814	-0.267180674	0.079967128	3.44E-05	0.000379511	Aldh1l1
ENSMUSG00000030092	1086.969219	-0.254570697	0.083120582	9.29E-05	0.000927415	Cntn6
ENSMUSG00000030095	1387.279962	-0.135158944	0.048938848	0.000659112	0.005156358	Tmem43
ENSMUSG00000030096	4851.85928	0.118915274	0.058646704	0.007158055	0.038310208	Slc6a6
ENSMUSG00000030105	6621.869546	0.085283492	0.03067681	0.001821313	0.012382409	Arl8b
ENSMUSG00000030111	332.3345163	-0.733805623	0.144818043	2.80E-08	5.31E-07	A2m
ENSMUSG00000030116	9.361680668	-0.723549912	0.397484746	0.000862845	0.006504683	Mfap5
ENSMUSG00000030124	106.2884345	-0.435812684	0.163648539	0.000140491	0.001329798	Lag3
ENSMUSG00000030148	16.52370652	-0.289964779	0.210960711	0.006180592	0.034092642	Clec4a2
ENSMUSG00000030166	484.5443547	0.212030406	0.061209259	3.14E-05	0.000348879	Rad52
ENSMUSG00000030172	2009.156177	0.136186698	0.056431499	0.001894239	0.012806657	Erc1
ENSMUSG00000030187	9.318785638	-1.05687111	0.405910421	0.000118512	0.001145496	Klra2
ENSMUSG00000030188	139.2275895	0.27505951	0.085310193	4.80E-05	0.00051487	Magohb
ENSMUSG00000030189	529.2739464	-0.357420467	0.059515813	5.52E-11	1.40E-09	Ybx3
ENSMUSG00000030203	850.5587018	0.222022712	0.073031059	0.000124913	0.001200106	Dusp16
ENSMUSG00000030204	1467.942535	-0.126523834	0.034838331	3.35E-05	0.000370033	Ddx47
ENSMUSG00000030208	107.39721	0.313819582	0.250810923	0.007366143	0.039275848	Emp1
ENSMUSG00000030214	7.035543492	0.405654678	0.413855577	0.00987126	0.049727958	Plbd1
ENSMUSG00000030219	4.338365078	0.852980823	0.416513016	0.000462323	0.003789332	Erp27
ENSMUSG00000030220	173.3588357	-0.171060113	0.098156513	0.007160989	0.038317887	Arhgdib
ENSMUSG00000030228	18.88980873	-0.514910903	0.356568168	0.002695144	0.017129343	Pik3c2g
ENSMUSG00000030247	107.2628071	-0.295876675	0.120373379	0.000408184	0.003385768	Kcnj8
ENSMUSG00000030255	620.2083128	0.367641974	0.063595945	2.01E-10	4.87E-09	Sspn
ENSMUSG00000030263	30.46299902	0.856142069	0.132068182	8.77E-12	2.46E-10	Lrmp
ENSMUSG00000030264	817.7657821	-0.107533016	0.036897891	0.000682929	0.005312921	Thumpd3
ENSMUSG00000030269	529.6000351	0.095954885	0.038395589	0.00319754	0.019733477	Mtmr14
ENSMUSG00000030287	1206.81553	0.09977719	0.046779078	0.007869677	0.041431631	Itpr2
ENSMUSG00000030301	1362.031483	-0.236280348	0.057411143	2.30E-06	3.23E-05	Ccdc91
ENSMUSG00000030309	809.2216474	0.177199327	0.0873161	0.00333823	0.020424182	Caprin2
ENSMUSG00000030317	1307.572312	-0.202363287	0.090974306	0.001571639	0.010932175	Timp4
ENSMUSG00000030319	227.9072105	0.240272653	0.120545461	0.002015809	0.01351417	Cand2
ENSMUSG00000030321	201.4361296	0.220913122	0.113613475	0.002680733	0.017058969	Efcab12
ENSMUSG00000030325	0.712988971	-0.847720694	0.984949267	0.004472629	0.026120316	Klrb1c
ENSMUSG00000030335	917.7186013	-0.143994857	0.064981612	0.002983633	0.018661212	Mrpl51
ENSMUSG00000030341	295.1656929	-0.223231993	0.068386635	5.93E-05	0.00061969	Tnfrsf1a
ENSMUSG00000030344	15.64978126	-1.112823053	0.204180919	3.32E-09	7.03E-08	Akap3
ENSMUSG00000030351	223.5768572	0.459583162	0.3599446	0.004429999	0.025918737	Tspan11
ENSMUSG00000030359	1.850042379	1.117453235	0.92912795	0.001643732	0.011356369	Pzp
ENSMUSG00000030406	69.71569653	-0.286188581	0.150719529	0.001826173	0.012402251	Gipr
ENSMUSG00000030409	716.4867976	0.156312138	0.076779866	0.004147255	0.024551133	Dmpk
ENSMUSG00000030423	597.0259779	-1.106424743	0.074013945	1.31E-51	3.63E-49	Pop4
ENSMUSG00000030424	220.7719179	-0.140258545	0.0647385	0.003589006	0.021719309	Zfp939
ENSMUSG00000030428	15458.04818	0.085940335	0.034528134	0.004195769	0.024773251	Ttyh1
ENSMUSG00000030446	159.5228499	-0.269198038	0.095814421	0.000180836	0.001661792	Zfp273
ENSMUSG00000030468	3.009627539	1.314471726	0.367167152	8.09E-06	0.000101	Siglecg
ENSMUSG00000030474	19.34258708	-0.404876728	0.20272046	0.000888799	0.006674743	Siglece
ENSMUSG00000030494	447.7101407	0.266699824	0.121310042	0.000984323	0.00727875	Rhpn2
ENSMUSG00000030516	3671.821348	-0.155246368	0.081218368	0.005757376	0.032126503	Tjp1
ENSMUSG00000030527	746.3632187	0.119925581	0.061453896	0.008530636	0.044167126	Crtc3
ENSMUSG00000030532	754.9200809	1.256978266	0.076523402	8.72E-62	3.38E-59	Hddc3
ENSMUSG00000030533	1182.1395	0.290990316	0.075126854	4.27E-06	5.64E-05	Unc45a
ENSMUSG00000030539	590.155311	0.150972714	0.074488917	0.004529207	0.026396444	Sema4b
ENSMUSG00000030541	1425.841492	0.164021839	0.054032362	0.000188969	0.001729072	Idh2
ENSMUSG00000030549	31.79596664	0.92474988	0.286493223	2.98E-05	0.000333225	Rhcg
ENSMUSG00000030553	39.40291986	-1.081173163	0.208774466	1.46E-08	2.86E-07	Pgpep1l
ENSMUSG00000030560	254.8865388	0.183789605	0.112318471	0.007903811	0.041561684	Ctsc
ENSMUSG00000030577	4.600403035	-1.652056747	0.401712713	8.93E-07	1.36E-05	Cd22
ENSMUSG00000030579	283.3360111	-0.599619976	0.09261963	6.03E-12	1.72E-10	Tyrobp
ENSMUSG00000030584	845.8678785	0.18159165	0.108089164	0.007343324	0.039178702	Dpf1
ENSMUSG00000030588	654.8083795	0.1533893	0.089135601	0.009299651	0.047478155	Yif1b
ENSMUSG00000030589	45.0279664	0.759139592	0.146674145	1.69E-08	3.29E-07	Rasgrp4
ENSMUSG00000030600	1257.91181	0.348841353	0.080558526	4.29E-07	6.82E-06	Lrfn1
ENSMUSG00000030602	206.6382231	0.201503597	0.089151817	0.00144081	0.010130872	Pak4
ENSMUSG00000030606	37.50661089	0.582384417	0.16409707	9.75E-06	0.000119964	Hapln3
ENSMUSG00000030607	174.9759102	-0.44066911	0.104710105	5.79E-07	9.03E-06	Acan
ENSMUSG00000030615	491.2904501	-0.244712277	0.053579358	3.14E-07	5.09E-06	Tmem126a
ENSMUSG00000030619	483.4846577	0.236673539	0.037469064	2.38E-11	6.32E-10	Eed
ENSMUSG00000030629	1423.098243	-0.109201011	0.055059634	0.009504267	0.048307689	Zfand6
ENSMUSG00000030630	1089.843332	0.291615755	0.072881679	2.57E-06	3.57E-05	Fah
ENSMUSG00000030638	1210.97995	0.340264556	0.069189936	2.82E-08	5.33E-07	Sh3gl3
ENSMUSG00000030641	16.94088321	0.387380382	0.201400054	0.001119785	0.008136831	Ddias
ENSMUSG00000030647	1821.226691	-0.183162128	0.073557974	0.000898858	0.006729774	Ndufc2
ENSMUSG00000030669	146.8752539	0.494543037	0.23528906	0.000587758	0.004666278	Calca
ENSMUSG00000030670	5.512551939	-3.156890331	0.512239554	5.26E-11	1.34E-09	Cyp2r1
ENSMUSG00000030674	18.30549385	-2.08742501	0.338476626	1.45E-11	3.97E-10	Qprt
ENSMUSG00000030688	801.1688491	0.270623849	0.103392341	0.000311128	0.002663716	Stard10
ENSMUSG00000030706	1118.374983	-0.230239809	0.040835213	1.40E-09	3.09E-08	Mrpl48
ENSMUSG00000030725	82.35032903	-0.271371475	0.1100458	0.000470279	0.003845905	Lipt2
ENSMUSG00000030732	11.4789271	0.575970039	0.428076326	0.002971119	0.018601152	Chrdl2
ENSMUSG00000030745	35.31935034	-0.391457338	0.146464451	0.000147881	0.001391986	Il21r
ENSMUSG00000030751	2116.197623	-0.139308539	0.042617587	0.000108173	0.001055139	Psma1
ENSMUSG00000030752	150.9587832	-0.454783416	0.064165708	3.37E-14	1.17E-12	Kdm8
ENSMUSG00000030754	2638.65131	0.093537853	0.039637778	0.004984132	0.028508166	Copb1
ENSMUSG00000030757	2021.239405	0.340784187	0.09978094	1.67E-05	0.000195786	Zkscan2
ENSMUSG00000030761	454.6766947	-2.844362752	0.212061911	3.51E-42	6.59E-40	Myo7a
ENSMUSG00000030769	105.7260762	1.66217531	0.131462431	4.00E-38	6.28E-36	Slc5a11
ENSMUSG00000030771	4.994498994	0.875786847	0.360966404	0.000204818	0.001848276	NA
ENSMUSG00000030780	968.748939	0.103691817	0.051113148	0.009440723	0.048032476	BC017158
ENSMUSG00000030785	143.8846839	-0.613795362	0.350611045	0.001157084	0.008381643	Cox6a2
ENSMUSG00000030789	15.24885203	1.236832166	0.254398944	5.89E-08	1.07E-06	Itgax
ENSMUSG00000030790	65.32318904	-0.748995168	0.261012551	7.88E-05	0.000803889	Adm
ENSMUSG00000030793	71.12547222	-0.678291595	0.101097231	1.81E-12	5.42E-11	Pycard
ENSMUSG00000030795	11042.48684	0.09835619	0.039026448	0.002843737	0.017926627	Fus
ENSMUSG00000030814	589.0761646	0.141978183	0.074167333	0.00676513	0.036599988	Bcl7c
ENSMUSG00000030823	98.00145676	-0.654269989	0.091262668	6.96E-14	2.35E-12	9130019O22Rik
ENSMUSG00000030824	3197.989595	0.211514839	0.062305346	4.03E-05	0.000439973	Nucb1
ENSMUSG00000030825	7.497725796	1.004159168	0.259397713	4.22E-06	5.58E-05	Hsd17b14
ENSMUSG00000030830	8.110020574	-0.49979278	0.316381153	0.002034845	0.013616783	Itgal
ENSMUSG00000030838	94.15813201	2.902441823	0.243355261	6.51E-34	8.44E-32	Ush1c
ENSMUSG00000030839	761.3653623	0.153619196	0.059479678	0.000912084	0.006803627	Sergef
ENSMUSG00000030866	81.21709725	-0.811508728	0.20691417	3.65E-06	4.89E-05	Ern2
ENSMUSG00000030877	14.57828841	-0.341858881	0.232674104	0.003946177	0.023524261	Mfsd13b
ENSMUSG00000030878	787.3503049	-0.638875856	0.09155852	2.52E-13	8.07E-12	Cdr2
ENSMUSG00000030880	1348.425192	-0.245031259	0.058672763	1.72E-06	2.48E-05	Polr3e
ENSMUSG00000030882	319.2240569	0.272023095	0.049839948	3.06E-09	6.50E-08	Dnhd1
ENSMUSG00000030887	9.846648484	2.101836385	0.242131942	8.22E-20	4.48E-18	Pdzd9
ENSMUSG00000030897	36.66240287	-0.23823865	0.140604392	0.004154136	0.024586173	Cnga4
ENSMUSG00000030917	182.7016884	-0.922286455	0.099415812	1.73E-21	1.06E-19	Tmem159
ENSMUSG00000030921	83.28885279	-0.498322959	0.123667461	1.36E-06	1.99E-05	Trim30a
ENSMUSG00000030924	53.07832904	-0.606870896	0.116786319	1.01E-08	2.01E-07	Rexo5
ENSMUSG00000030929	327.6036792	-0.751306076	0.06578313	4.40E-31	4.76E-29	Eri2
ENSMUSG00000030942	1455.943238	-0.405613925	0.065414307	1.29E-11	3.56E-10	Thumpd1
ENSMUSG00000030966	112.1324436	0.277302674	0.099641914	0.000184652	0.0016926	Trim21
ENSMUSG00000030979	660.8810895	0.166995833	0.044676056	1.35E-05	0.000161432	Uros
ENSMUSG00000030990	300.9356864	-0.234481202	0.053262721	6.85E-07	1.06E-05	Pgap2
ENSMUSG00000031012	2898.908766	0.091496573	0.03295582	0.001572344	0.010934103	Cask
ENSMUSG00000031072	572.9417495	0.457383182	0.043218325	9.17E-28	8.31E-26	LTO1
ENSMUSG00000031073	12.57510619	2.175180682	0.298709261	6.96E-15	2.61E-13	Fgf15
ENSMUSG00000031077	96.58339066	0.136982227	0.075656062	0.00933022	0.047612441	Fadd
ENSMUSG00000031089	1.423249876	1.729445616	0.9707457	0.000331577	0.002821573	Slc6a14
ENSMUSG00000031101	53.05562282	0.298175774	0.115140708	0.000279734	0.002420889	Sash3
ENSMUSG00000031129	381.645644	-0.134729662	0.055333453	0.001816311	0.012354973	Slc9a9
ENSMUSG00000031134	2084.173832	-0.126021076	0.03902642	0.00015562	0.001458391	Rbmx
ENSMUSG00000031169	1236.102405	0.123528544	0.058106476	0.00513383	0.029188022	Porcn
ENSMUSG00000031197	2495.826651	0.154476859	0.057061897	0.000613069	0.004838661	Vbp1
ENSMUSG00000031209	535.106441	-0.661842063	0.081830484	6.42E-17	2.77E-15	Heph
ENSMUSG00000031210	1905.077825	0.273306813	0.174947958	0.00439536	0.025747386	Gpr165
ENSMUSG00000031212	466.1891782	0.295565457	0.239824932	0.008341621	0.043373034	Pgr15l
ENSMUSG00000031221	1153.227705	-0.13782407	0.039507823	4.83E-05	0.000517981	Igbp1
ENSMUSG00000031232	939.3745863	0.316081377	0.07458557	8.04E-07	1.23E-05	Magt1
ENSMUSG00000031239	1369.459795	-0.225301946	0.077316547	0.00018157	0.001666739	Itm2a
ENSMUSG00000031245	313.9397163	-0.154151086	0.083481768	0.006842156	0.03694446	Hmgn5
ENSMUSG00000031250	25.59606318	0.800516587	0.167211983	1.12E-07	1.96E-06	Tnmd
ENSMUSG00000031258	65.95274431	0.195015858	0.112188178	0.005582587	0.031280112	Xkrx
ENSMUSG00000031273	46.63041609	-3.117646303	0.317067884	8.69E-24	6.42E-22	Col4a6
ENSMUSG00000031297	1093.968136	0.174611282	0.103527227	0.007818148	0.041212991	Slc7a3
ENSMUSG00000031303	238.6287561	0.358509369	0.197187382	0.001592557	0.011053609	Map3k15
ENSMUSG00000031304	13.15678138	-0.279856657	0.214835079	0.007680583	0.040613488	Il2rg
ENSMUSG00000031311	2739.058655	-0.097143233	0.036269233	0.001838797	0.012468104	Nono
ENSMUSG00000031314	4172.241801	0.118238974	0.05866051	0.007465293	0.039647348	Taf1
ENSMUSG00000031337	401.7086766	0.539324762	0.074186331	1.65E-14	5.93E-13	Mtm1
ENSMUSG00000031340	550.594714	0.400735511	0.338055845	0.006366161	0.034927781	Gabre
ENSMUSG00000031343	5199.017074	0.15286854	0.056051138	0.000585398	0.004653322	Gabra3
ENSMUSG00000031349	976.6351942	0.121790008	0.054540222	0.00395909	0.023584731	Nsdhl
ENSMUSG00000031360	2094.498151	0.086138756	0.037212289	0.006698617	0.036341139	Ctps2
ENSMUSG00000031371	289.3515441	0.313077359	0.09663064	3.54E-05	0.000389508	Haus7
ENSMUSG00000031386	4696.361024	0.122700645	0.04180654	0.000461103	0.003781756	Hcfc1
ENSMUSG00000031389	244.6927909	1.169056663	0.106450678	3.50E-29	3.51E-27	Arhgap4
ENSMUSG00000031392	2110.616073	0.129073786	0.054985342	0.002551085	0.016380463	Irak1
ENSMUSG00000031399	564.3266637	0.07538588	0.031964889	0.007714852	0.040744111	Fam3a
ENSMUSG00000031403	806.4836168	-0.097025114	0.038693659	0.003043497	0.018972676	Dkc1
ENSMUSG00000031432	2251.518306	0.205563576	0.050920585	3.51E-06	4.71E-05	Prps1
ENSMUSG00000031453	2342.469578	-0.134512637	0.051615394	0.001087736	0.007937801	Rasa3
ENSMUSG00000031482	539.8116638	-0.130256703	0.042139602	0.000235683	0.00208412	Slc25a15
ENSMUSG00000031494	7.963190424	1.223950791	0.297792532	1.50E-06	2.19E-05	Cd209a
ENSMUSG00000031503	3027.087228	0.186696184	0.100489817	0.00460466	0.026762952	Col4a2
ENSMUSG00000031516	1598.949628	-0.109630847	0.039970447	0.001126059	0.008177766	Dctn6
ENSMUSG00000031521	210.1446367	-0.570143476	0.065057047	1.27E-19	6.81E-18	Aga
ENSMUSG00000031527	379.7097159	-0.24824269	0.058011044	1.10E-06	1.64E-05	Eri1
ENSMUSG00000031532	8881.696448	0.281449407	0.05370005	9.04E-09	1.82E-07	Saraf
ENSMUSG00000031533	638.3386687	-0.129074681	0.036698863	5.00E-05	0.000533897	Mrps31
ENSMUSG00000031546	420.3830561	0.328639339	0.075633786	4.60E-07	7.29E-06	Gins4
ENSMUSG00000031548	250.5670091	1.033712545	0.152598904	1.01E-12	3.09E-11	Sfrp1
ENSMUSG00000031552	9.378969204	-1.14592897	0.283020715	2.04E-06	2.89E-05	Adam18
ENSMUSG00000031562	223.8144802	-0.254793771	0.095442847	0.000301397	0.002587339	Dctd
ENSMUSG00000031577	803.1768911	-0.106906556	0.029035905	4.34E-05	0.000471942	Tti2
ENSMUSG00000031578	738.2699527	-0.107001263	0.045676572	0.00387211	0.023142108	Mak16
ENSMUSG00000031583	521.4622907	0.214337674	0.061188416	2.70E-05	0.000304118	Wrn
ENSMUSG00000031584	905.9122162	0.711283886	0.058471554	6.68E-35	9.03E-33	Gsr
ENSMUSG00000031585	420.1327659	-0.254060415	0.065269295	5.11E-06	6.63E-05	Gtf2e2
ENSMUSG00000031591	2120.921208	-0.206310251	0.04524357	3.54E-07	5.69E-06	Asah1
ENSMUSG00000031594	9.880391198	-5.734497331	0.640655624	2.37E-20	1.34E-18	Fgl1
ENSMUSG00000031600	2282.747214	0.197809635	0.049377444	4.05E-06	5.38E-05	Vps37a
ENSMUSG00000031603	11.72347658	0.455779005	0.347190231	0.004120451	0.024420741	Fgf20
ENSMUSG00000031604	3167.628872	-0.133575026	0.056909938	0.002383374	0.015502546	Msmo1
ENSMUSG00000031613	117.8706867	-1.634600657	0.096951169	3.11E-65	1.47E-62	Hpgd
ENSMUSG00000031628	338.8271204	0.202385644	0.062767515	7.65E-05	0.00078313	Casp3
ENSMUSG00000031644	2217.25062	-0.517659462	0.081446997	7.38E-12	2.09E-10	Nek1
ENSMUSG00000031659	1046.894446	0.437088595	0.11005147	1.57E-06	2.28E-05	Adcy7
ENSMUSG00000031662	48.51052133	-0.496293478	0.240914415	0.00065051	0.005097954	Snx20
ENSMUSG00000031665	830.2913304	0.133474549	0.073502196	0.009675391	0.049015725	Sall1
ENSMUSG00000031683	1336.639503	-0.090232666	0.038873207	0.005975618	0.033133626	Lsm6
ENSMUSG00000031701	5654.162071	-0.083884403	0.036666011	0.007586143	0.040197278	Dnaja2
ENSMUSG00000031709	4361.189616	0.119900272	0.03421534	6.32E-05	0.000656213	Tbc1d9
ENSMUSG00000031712	22.89119406	-0.92207723	0.142529939	8.94E-12	2.50E-10	Il15
ENSMUSG00000031722	2.548719719	-1.877265113	0.755687374	7.64E-05	0.000781849	Hp
ENSMUSG00000031767	158.1430433	-0.641827275	0.079814408	8.68E-17	3.70E-15	Nudt7
ENSMUSG00000031770	2050.463052	-0.246015133	0.061480303	3.48E-06	4.68E-05	Herpud1
ENSMUSG00000031775	1915.221221	-0.228335909	0.123945956	0.00320242	0.019758821	Pllp
ENSMUSG00000031780	23.75562833	1.611722723	0.162405107	1.17E-24	9.15E-23	Ccl17
ENSMUSG00000031781	1633.622507	0.149329552	0.067537701	0.002826465	0.017835343	Ciapin1
ENSMUSG00000031782	1734.220208	0.354007706	0.049713683	3.14E-14	1.10E-12	Coq9
ENSMUSG00000031787	1195.997692	0.168452701	0.059113848	0.000338425	0.002866688	Katnb1
ENSMUSG00000031788	1799.326746	0.265488355	0.067532761	4.08E-06	5.41E-05	Kifc3
ENSMUSG00000031792	260.5849586	0.487447169	0.056628739	2.36E-19	1.25E-17	Usb1
ENSMUSG00000031805	244.3607021	0.418084513	0.097927621	4.44E-07	7.05E-06	Jak3
ENSMUSG00000031822	1848.31525	0.195077042	0.087091913	0.001614427	0.011190211	Gse1
ENSMUSG00000031828	166.2571577	0.190600502	0.086055503	0.001800579	0.012267558	Klhl36
ENSMUSG00000031835	3366.485511	0.141491412	0.037270807	1.34E-05	0.000160553	Mbtps1
ENSMUSG00000031858	3097.415702	0.082219328	0.029698794	0.002039092	0.013638064	Mau2
ENSMUSG00000031860	234.4295985	0.189863572	0.118044812	0.007878183	0.041443978	Pbx4
ENSMUSG00000031861	77.75030541	0.289883485	0.152295533	0.001766049	0.012080605	Lpar2
ENSMUSG00000031907	584.6251911	0.105505531	0.038342338	0.001202985	0.008660841	Zfp90
ENSMUSG00000031924	5651.059626	-0.128245318	0.02967045	1.67E-06	2.41E-05	Cyb5b
ENSMUSG00000031937	449.3684232	0.13071168	0.061755271	0.004703055	0.027207475	Vstm5
ENSMUSG00000031938	895.8367036	0.16839821	0.063541234	0.000636838	0.005001548	4931406C07Rik
ENSMUSG00000031958	730.9398737	0.251897887	0.076368037	4.41E-05	0.000477438	Ldhd
ENSMUSG00000031967	1018.74257	0.292667724	0.031176261	3.83E-22	2.51E-20	Afg3l1
ENSMUSG00000031972	92.03079308	0.677481389	0.146484929	1.94E-07	3.26E-06	Acta1
ENSMUSG00000031976	575.560628	0.202134221	0.055767884	1.81E-05	0.000211571	Urb2
ENSMUSG00000031979	914.3969736	0.350915886	0.046002587	7.12E-16	2.83E-14	Cog2
ENSMUSG00000031980	5273.667642	-0.175474609	0.099329734	0.006446481	0.035262472	Agt
ENSMUSG00000031983	4895.507305	0.225021202	0.056147485	3.74E-06	4.99E-05	2310022B05Rik
ENSMUSG00000031984	787.029056	0.330833026	0.037775718	7.33E-20	4.02E-18	2810004N23Rik
ENSMUSG00000031986	726.5534198	0.249521944	0.03945226	2.14E-11	5.72E-10	Sprtn
ENSMUSG00000031987	2084.666669	-0.116914402	0.051109785	0.003713889	0.022341726	Egln1
ENSMUSG00000031988	3227.268725	0.056598397	0.023310646	0.009534341	0.048412403	Vps26b
ENSMUSG00000032014	126.4230218	0.310749759	0.142285934	0.000774699	0.005938277	Oaf
ENSMUSG00000032018	2842.313148	-0.33352921	0.052148702	5.74E-12	1.65E-10	Sc5d
ENSMUSG00000032021	7.966160351	1.024706786	0.369250604	8.38E-05	0.000849762	Crtam
ENSMUSG00000032023	58.10876224	0.672849651	0.241616454	9.82E-05	0.000971789	Jhy
ENSMUSG00000032024	903.6667135	-0.370969739	0.052263841	3.26E-14	1.13E-12	Clmp
ENSMUSG00000032038	1068.596517	-0.258058231	0.093929525	0.000235164	0.00208025	St3gal4
ENSMUSG00000032040	413.4224382	0.221989325	0.068761327	6.74E-05	0.000695948	Dcps
ENSMUSG00000032041	154.7458604	0.316799269	0.098381894	3.69E-05	0.000405316	Tirap
ENSMUSG00000032051	304.5175643	-0.139048116	0.065510992	0.004108314	0.024354458	Fdx1
ENSMUSG00000032053	1.515722577	-0.560437476	0.667216665	0.008223037	0.042922371	Pou2af1
ENSMUSG00000032059	635.2336221	-0.171825284	0.043796638	6.15E-06	7.86E-05	Alg9
ENSMUSG00000032060	2778.927578	-0.573219944	0.189674654	4.98E-05	0.000531894	Cryab
ENSMUSG00000032062	75.62691924	0.365507848	0.094236793	2.63E-06	3.64E-05	2310030G06Rik
ENSMUSG00000032066	59.1312373	-0.922414247	0.100356391	3.84E-21	2.31E-19	Bco2
ENSMUSG00000032089	159.6888297	0.266835407	0.10723198	0.000457109	0.003752615	Il10ra
ENSMUSG00000032109	193.1462773	0.151269316	0.087156829	0.009229509	0.047192741	Nlrx1
ENSMUSG00000032112	1318.938261	-0.134655829	0.071191553	0.00791578	0.041610654	Trappc4
ENSMUSG00000032114	517.1851439	-0.20169065	0.049492901	3.02E-06	4.10E-05	Slc37a4
ENSMUSG00000032118	6870.33655	-0.104295896	0.046042139	0.005059916	0.028844793	Fez1
ENSMUSG00000032126	327.3221426	0.131008814	0.056314674	0.002628543	0.016772794	Hmbs
ENSMUSG00000032127	2758.317269	-0.077659493	0.032374182	0.006565061	0.035750416	Vps11
ENSMUSG00000032135	900.2810894	-0.222332389	0.114594824	0.002674145	0.017021282	Mcam
ENSMUSG00000032204	58.38519703	-0.239600769	0.132191136	0.003123715	0.019366727	Aqp9
ENSMUSG00000032218	36.01421688	0.337674895	0.143071948	0.000426487	0.003525001	Ccnb2
ENSMUSG00000032220	435.2864661	-0.216316935	0.10573127	0.002180335	0.014439138	Myo1e
ENSMUSG00000032245	333.4964631	0.251479487	0.062219479	2.88E-06	3.93E-05	Cln6
ENSMUSG00000032254	38.05912564	-1.169809035	0.17453346	1.39E-12	4.18E-11	Kif23
ENSMUSG00000032263	682.8312357	-0.131520403	0.061049666	0.004200068	0.024786493	Bckdhb
ENSMUSG00000032264	835.3338451	-0.350279517	0.051223992	2.44E-13	7.82E-12	Zw10
ENSMUSG00000032271	12.90429282	-0.674762884	0.322932114	0.000509253	0.004121107	Nnmt
ENSMUSG00000032281	5541.460235	-0.291043621	0.063513052	2.14E-07	3.56E-06	Acsbg1
ENSMUSG00000032289	330.8372885	-0.50247174	0.277076334	0.001171281	0.008465289	Thsd4
ENSMUSG00000032295	2702.323562	0.128359037	0.063882645	0.006450564	0.035277255	Man2c1
ENSMUSG00000032323	23.44550101	-5.078756617	0.426217384	1.33E-33	1.70E-31	Cyp11a1
ENSMUSG00000032324	9657.379159	0.097494178	0.027936423	0.000117596	0.001137507	Tspan3
ENSMUSG00000032329	3170.671037	-0.078538747	0.031811731	0.005313779	0.03004401	Hmg20a
ENSMUSG00000032334	69.63060729	0.408291029	0.188536792	0.000572144	0.004562155	Loxl1
ENSMUSG00000032340	5894.019607	0.499970629	0.05236768	4.86E-23	3.39E-21	Neo1
ENSMUSG00000032346	12.33845149	-4.598473536	0.457454294	1.71E-24	1.33E-22	Ooep
ENSMUSG00000032349	3484.67004	0.10925862	0.050694716	0.006127761	0.033852371	Elovl5
ENSMUSG00000032359	292.8976154	-0.201059773	0.083414554	0.000961762	0.007126351	Ctsh
ENSMUSG00000032363	20.96771338	1.65817921	0.216649177	6.25E-16	2.49E-14	Adamts7
ENSMUSG00000032372	98.64242173	0.615310216	0.125043829	4.09E-08	7.59E-07	Plscr2
ENSMUSG00000032382	2795.959476	-0.117995663	0.046948147	0.001906269	0.012877774	Snx1
ENSMUSG00000032383	3008.521738	-0.199827669	0.042822307	2.15E-07	3.57E-06	Ppib
ENSMUSG00000032384	1190.433631	0.132046603	0.058639786	0.003190779	0.019705072	Csnk1g1
ENSMUSG00000032386	1625.016556	-0.181771118	0.034566506	1.03E-08	2.05E-07	Trip4
ENSMUSG00000032388	800.1269537	0.158227551	0.062952027	0.001069228	0.007820606	Spg21
ENSMUSG00000032392	163.1036767	0.286499283	0.075412551	5.85E-06	7.53E-05	Parp16
ENSMUSG00000032394	85.35324537	0.345646422	0.124401361	0.000126349	0.001211165	Igdcc3
ENSMUSG00000032397	453.8020837	0.588476185	0.073374519	7.63E-17	3.28E-15	Tipin
ENSMUSG00000032411	1485.419314	0.158447719	0.050469061	0.000138377	0.001313653	Tfdp2
ENSMUSG00000032436	94.76207637	0.309016771	0.193606619	0.003346135	0.020467645	Cmtm7
ENSMUSG00000032437	2806.150871	-0.163644947	0.037103114	7.36E-07	1.13E-05	Stt3b
ENSMUSG00000032446	11.51596464	1.961902782	0.710152889	4.03E-05	0.000440248	Eomes
ENSMUSG00000032449	2890.65352	0.114949279	0.046821822	0.002397895	0.015588281	Slc25a36
ENSMUSG00000032456	41.7793453	-0.769264029	0.132318315	5.46E-10	1.26E-08	Nmnat3
ENSMUSG00000032459	541.1751659	-0.149715	0.057340311	0.000874675	0.006580276	Mrps22
ENSMUSG00000032475	763.1498256	-0.13124248	0.055922236	0.002470436	0.015955135	Nck1
ENSMUSG00000032477	422.4946798	0.529980766	0.055081991	3.18E-23	2.24E-21	Cdc25a
ENSMUSG00000032482	6691.751062	0.166302293	0.048148168	4.11E-05	0.000447978	Cspg5
ENSMUSG00000032494	18.68306754	-2.655634142	0.201941503	7.51E-41	1.32E-38	Tdgf1
ENSMUSG00000032495	86.02305705	-0.639422724	0.087131524	1.92E-14	6.85E-13	Lrrc2
ENSMUSG00000032498	438.8101139	0.10352504	0.047112967	0.006157168	0.033978101	Mlh1
ENSMUSG00000032507	1702.128986	0.139842464	0.039348391	3.64E-05	0.000399978	Fbxl2
ENSMUSG00000032508	143.4578969	-0.340970284	0.084718976	1.66E-06	2.39E-05	Myd88
ENSMUSG00000032534	923.0524335	-0.339172223	0.052003712	2.35E-12	6.98E-11	Cep63
ENSMUSG00000032540	623.3975181	-0.142336186	0.069641098	0.004838301	0.027842293	Abhd5
ENSMUSG00000032547	941.7438191	0.127980261	0.040007459	0.000167351	0.001555209	Ryk
ENSMUSG00000032553	738.3448884	-0.181176038	0.052946451	4.24E-05	0.000461533	Srprb
ENSMUSG00000032554	708.188855	-0.667690921	0.164441439	1.89E-06	2.70E-05	Trf
ENSMUSG00000032555	643.1488082	-0.170177393	0.044404739	9.02E-06	0.000111602	Topbp1
ENSMUSG00000032556	147.2971153	-1.319541104	0.199247342	1.93E-12	5.76E-11	Bfsp2
ENSMUSG00000032557	2181.386424	0.107746487	0.030200804	6.64E-05	0.0006863	Uba5
ENSMUSG00000032558	788.813561	0.44824712	0.06502347	1.30E-13	4.32E-12	Nphp3
ENSMUSG00000032562	6184.487082	0.21638665	0.055185262	5.46E-06	7.06E-05	Gnai2
ENSMUSG00000032563	1722.116429	-0.366737116	0.041714048	3.77E-20	2.11E-18	Mrpl3
ENSMUSG00000032565	396.6037923	0.129904533	0.067943047	0.008058241	0.042231354	Nudt16
ENSMUSG00000032567	157.7047695	-0.435875592	0.074213597	9.95E-11	2.49E-09	Aste1
ENSMUSG00000032572	101.2898233	-0.984973063	0.244609765	2.48E-06	3.46E-05	Col6a4
ENSMUSG00000032577	98.31354248	-0.484094198	0.111429818	3.44E-07	5.55E-06	Mapkapk3
ENSMUSG00000032580	5997.801202	-0.092399441	0.0437472	0.009737628	0.049239182	Rbm5
ENSMUSG00000032583	529.1676414	-0.255899405	0.121655388	0.00135638	0.009618107	Mon1a
ENSMUSG00000032602	405.8486916	0.110131537	0.04775877	0.00401825	0.023920428	Slc25a20
ENSMUSG00000032604	1606.73705	0.090815944	0.02799008	0.000343398	0.002902074	Qars
ENSMUSG00000032611	22.2265054	-0.663984601	0.174869445	4.86E-06	6.34E-05	1700102P08Rik
ENSMUSG00000032612	3248.466205	-0.084853682	0.0267524	0.000517833	0.004185244	Usp4
ENSMUSG00000032621	3101.323881	0.105986171	0.041847344	0.002304368	0.015076912	Srek1
ENSMUSG00000032633	1635.580998	-0.325069882	0.043738534	4.25E-15	1.62E-13	Flcn
ENSMUSG00000032641	423.6666342	0.357237996	0.05394251	1.02E-12	3.10E-11	Gpr19
ENSMUSG00000032649	249.2308301	0.175692746	0.09460691	0.005193326	0.029447666	Colgalt2
ENSMUSG00000032652	2658.635018	0.333361827	0.053433168	1.58E-11	4.31E-10	Crebl2
ENSMUSG00000032656	130.4619659	0.372847621	0.112568061	2.08E-05	0.000238905	Mar-03
ENSMUSG00000032667	1233.005469	-0.46928343	0.16323913	7.39E-05	0.000756548	Pon2
ENSMUSG00000032673	113.0300279	-0.185413575	0.090197013	0.002867114	0.018042835	Prorsd1
ENSMUSG00000032690	21.07824091	-0.7398799	0.242366181	4.92E-05	0.000526682	Oas2
ENSMUSG00000032698	471.1899319	0.24159863	0.064262796	9.12E-06	0.000112745	Lmo2
ENSMUSG00000032715	20.78308255	0.623631624	0.223289421	9.58E-05	0.000949424	Trib3
ENSMUSG00000032717	6.923391402	-0.392017659	0.339663792	0.00701481	0.037725268	Mdfi
ENSMUSG00000032727	892.8015886	-0.110300718	0.046304446	0.00324031	0.01994445	Mier3
ENSMUSG00000032737	980.2326926	0.263276351	0.066250777	3.50E-06	4.71E-05	Inppl1
ENSMUSG00000032745	3452.372558	-0.0977175	0.036208894	0.00170523	0.011714744	Gpbp1
ENSMUSG00000032777	4833.41294	-0.112575228	0.039049864	0.00067471	0.005256981	Gtf3c1
ENSMUSG00000032782	631.6635555	0.128199483	0.053602015	0.002277771	0.014929656	Cntrob
ENSMUSG00000032803	1583.407283	-0.365045845	0.057111106	4.46E-12	1.29E-10	Cdv3
ENSMUSG00000032815	40.42409366	-0.888031107	0.164745339	5.66E-09	1.17E-07	Fanca
ENSMUSG00000032841	848.5962069	0.40744048	0.158238617	0.000188965	0.001729072	Prr5l
ENSMUSG00000032842	572.6018788	0.149428321	0.073189608	0.004442016	0.025983098	Abcc10
ENSMUSG00000032869	1125.241232	0.172945896	0.048132568	2.31E-05	0.000263448	Psmf1
ENSMUSG00000032872	633.2332738	-0.681452905	0.080600499	3.22E-18	1.56E-16	Cyb5r4
ENSMUSG00000032883	8012.916184	-0.141499783	0.06946855	0.004981995	0.02850232	Acsl3
ENSMUSG00000032889	18.38760222	5.219476193	0.420451471	2.65E-36	3.83E-34	Gm6685
ENSMUSG00000032899	35.94746656	0.384907143	0.19527533	0.000999624	0.007366321	Styk1
ENSMUSG00000032902	1552.13329	0.363873355	0.092369571	2.08E-06	2.95E-05	Slc16a1
ENSMUSG00000032913	1932.304186	0.091195055	0.032999127	0.001647782	0.011381278	Lrig2
ENSMUSG00000032915	1.344638268	-1.483481926	1.029050376	0.000746482	0.005751309	Adgre4
ENSMUSG00000032940	291.326495	0.183295601	0.090506263	0.003164914	0.019584149	Rbm11
ENSMUSG00000032999	3.421294483	-0.704523234	0.548829204	0.002639409	0.01683793	Nlrp4f
ENSMUSG00000033021	870.965325	0.258784794	0.062027645	1.62E-06	2.34E-05	Gmppa
ENSMUSG00000033029	132.075516	0.292018257	0.152971734	0.00172046	0.011809849	1700088E04Rik
ENSMUSG00000033032	475.3176796	-0.566246005	0.097199995	2.62E-10	6.29E-09	Afap1l1
ENSMUSG00000033047	1798.688863	-0.088398146	0.036959316	0.005164897	0.029325509	Eif3l
ENSMUSG00000033088	275.2461765	-0.320995315	0.111080404	0.00010218	0.001004351	Triobp
ENSMUSG00000033102	817.500859	0.227192422	0.091551398	0.000633455	0.004978041	Cdc14b
ENSMUSG00000033105	1897.955315	0.170411342	0.057193951	0.000216723	0.001939952	Lss
ENSMUSG00000033106	606.3222964	0.095943898	0.040097806	0.004306642	0.025324561	Slc7a6os
ENSMUSG00000033107	35.62276282	-0.758949549	0.170283866	4.58E-07	7.27E-06	Rnf125
ENSMUSG00000033111	773.0500134	-0.109584422	0.04311751	0.002076936	0.013836853	3830406C13Rik
ENSMUSG00000033147	576.7845561	-0.150861269	0.058739715	0.000983914	0.00727783	Slc22a15
ENSMUSG00000033157	748.7105535	-0.152127405	0.055652531	0.000578692	0.004607181	Abhd10
ENSMUSG00000033159	889.0470861	-0.197677812	0.062527276	9.75E-05	0.000964879	Cnppd1
ENSMUSG00000033170	580.0003291	1.501649381	0.117662784	1.20E-38	1.93E-36	Card10
ENSMUSG00000033177	79.28018107	1.698255383	0.100812062	3.51E-65	1.63E-62	Tmprss7
ENSMUSG00000033187	18.47751414	0.929223953	0.202093581	2.62E-07	4.30E-06	BC016579
ENSMUSG00000033192	326.9046922	-0.628498567	0.064614291	2.45E-23	1.74E-21	Lpcat2
ENSMUSG00000033196	11.55967916	0.683284466	0.418675082	0.00135292	0.009598895	Myh2
ENSMUSG00000033207	86.10877732	1.107724828	0.292623399	5.21E-06	6.76E-05	Mamdc2
ENSMUSG00000033222	118.3211419	-1.162126586	0.112478348	3.79E-26	3.13E-24	Ttf2
ENSMUSG00000033233	458.5551037	-0.144095969	0.065882083	0.003224384	0.019879944	Trim45
ENSMUSG00000033256	456.1594087	0.187794636	0.092723033	0.003021332	0.018869297	Shf
ENSMUSG00000033268	10.54188928	1.784552284	0.316485889	4.35E-10	1.02E-08	Duox1
ENSMUSG00000033295	4123.486718	0.339468371	0.072995562	1.05E-07	1.83E-06	Ptprf
ENSMUSG00000033318	178.8582062	0.45967347	0.106405983	3.63E-07	5.82E-06	Gstt2
ENSMUSG00000033386	107.8668996	-0.849769907	0.142242415	2.12E-10	5.12E-09	Frrs1
ENSMUSG00000033396	988.1105172	-0.192058653	0.076162642	0.000758462	0.005833057	Spg11
ENSMUSG00000033417	2268.997048	-0.309015219	0.049397373	1.86E-11	5.02E-10	Cacul1
ENSMUSG00000033423	2880.715755	0.128146597	0.04691342	0.000812085	0.006184041	Eri3
ENSMUSG00000033427	36.55369165	-0.927278258	0.175310275	9.43E-09	1.90E-07	Upb1
ENSMUSG00000033450	43.01358963	1.662318038	0.196700576	9.29E-19	4.70E-17	Tagap
ENSMUSG00000033460	2709.397778	-0.142168811	0.051673831	0.000617506	0.004861667	Armcx1
ENSMUSG00000033486	160.592774	0.179797498	0.080826508	0.001950512	0.01313153	Catsper2
ENSMUSG00000033488	251.6807906	-0.463177459	0.073039062	5.80E-12	1.66E-10	Cryzl2
ENSMUSG00000033491	83.03936007	0.631665261	0.151892339	1.20E-06	1.78E-05	Prss35
ENSMUSG00000033498	13.09571808	-2.935261777	0.367520702	9.12E-17	3.89E-15	Strc
ENSMUSG00000033508	33.61660836	-0.366867505	0.193671621	0.001280884	0.009151647	Asprv1
ENSMUSG00000033538	9.44186193	-0.501855509	0.324606261	0.002190799	0.014489667	Casp4
ENSMUSG00000033540	670.274193	-0.387087764	0.071133231	1.30E-09	2.89E-08	Idua
ENSMUSG00000033542	165.7452864	-0.339489594	0.19426251	0.002032533	0.013604876	Arhgef5
ENSMUSG00000033554	263.779436	-0.157220803	0.051798784	0.000201436	0.001824553	Dph5
ENSMUSG00000033557	4370.495433	0.082020398	0.027806438	0.001163584	0.008426339	Fam20b
ENSMUSG00000033577	5456.591246	-0.134210944	0.058903958	0.002868558	0.018047478	Myo6
ENSMUSG00000033585	11680.25614	0.900196616	0.12269468	2.15E-14	7.61E-13	Ndn
ENSMUSG00000033684	1213.958613	0.389715439	0.054026575	1.27E-14	4.66E-13	Qsox1
ENSMUSG00000033705	1773.602375	-0.707084972	0.10426687	1.19E-12	3.60E-11	Stard9
ENSMUSG00000033707	1255.532808	0.212217436	0.084066073	0.000635467	0.004992309	Lrrc24
ENSMUSG00000033715	78.48508073	0.381463596	0.194691746	0.001039972	0.007632837	Akr1c14
ENSMUSG00000033728	554.9264587	0.164846693	0.065277049	0.000963135	0.00713446	Lrrc14
ENSMUSG00000033732	2773.081478	-0.120350824	0.05019158	0.002556758	0.016388387	Sf3b3
ENSMUSG00000033760	898.3002	-0.107452772	0.046108958	0.00396715	0.023627237	Rbm4b
ENSMUSG00000033762	69.46242964	-0.416094636	0.109413473	3.11E-06	4.22E-05	Recql4
ENSMUSG00000033767	527.7191006	0.199831446	0.123971428	0.007059868	0.03791971	Tmem131l
ENSMUSG00000033777	77.01066157	0.389943765	0.148338908	0.000168535	0.001564504	Tlr13
ENSMUSG00000033781	1922.237794	0.25284798	0.094381321	0.000297703	0.002558203	Asb13
ENSMUSG00000033788	217.2773391	-1.048445536	0.106821892	8.22E-24	6.09E-22	Dysf
ENSMUSG00000033790	1304.664919	0.125121195	0.053367928	0.002742416	0.017386553	Tubgcp5
ENSMUSG00000033793	4683.538327	-0.163726642	0.055391897	0.000248396	0.002180697	Atp6v1h
ENSMUSG00000033808	1495.151708	0.326921785	0.035545316	1.42E-21	8.77E-20	Tmem87a
ENSMUSG00000033826	117.0401112	2.389718516	0.127949872	2.04E-79	1.68E-76	Dnah8
ENSMUSG00000033845	919.1420594	0.214241852	0.052439823	2.81E-06	3.86E-05	Mrpl15
ENSMUSG00000033857	298.6716012	0.170033782	0.077735105	0.002383161	0.015502546	Engase
ENSMUSG00000033882	23.54821673	0.697035828	0.2268379	4.63E-05	0.000498538	Rbm46
ENSMUSG00000033883	1099.897242	0.191502906	0.051720833	1.40E-05	0.000166809	D3Ertd254e
ENSMUSG00000033902	2529.9771	0.394237897	0.055928887	4.16E-14	1.44E-12	Mapkbp1
ENSMUSG00000033904	3754.618589	-0.522025073	0.074146506	7.47E-14	2.52E-12	Ccp110
ENSMUSG00000033910	1984.032544	-0.33526468	0.126999624	0.000198256	0.001799227	Gucy1a1
ENSMUSG00000033917	4273.914391	-0.140132874	0.054833702	0.001171677	0.008465759	Gde1
ENSMUSG00000033952	19.82647389	0.5363421	0.228084133	0.000303044	0.002600602	Aspm
ENSMUSG00000033960	1941.3196	-0.220293531	0.110018021	0.00234164	0.015280565	Jcad
ENSMUSG00000033972	444.7470533	-0.21998082	0.070273381	9.45E-05	0.000940048	Zfp944
ENSMUSG00000033983	566.5992773	-0.197774107	0.039629834	4.35E-08	8.04E-07	Coil
ENSMUSG00000033987	33.65039146	0.613703744	0.167747039	7.14E-06	9.02E-05	Dnah17
ENSMUSG00000033991	957.7561059	0.245570571	0.043532153	1.32E-09	2.92E-08	Ttc37
ENSMUSG00000033998	1858.342646	-0.500109705	0.114185897	3.09E-07	5.01E-06	Kcnk1
ENSMUSG00000034009	410.8476038	0.387915032	0.161247437	0.000316481	0.002703202	Rxfp1
ENSMUSG00000034032	779.1830235	0.24457792	0.054326033	4.22E-07	6.71E-06	Rpap1
ENSMUSG00000034055	1835.091826	0.108741824	0.043798446	0.002510382	0.016188572	Phka1
ENSMUSG00000034107	43.01593291	-1.066025351	0.209648122	2.39E-08	4.60E-07	Ano7
ENSMUSG00000034121	262.3051691	-0.292098535	0.077125612	5.88E-06	7.56E-05	Mks1
ENSMUSG00000034126	1137.694194	0.125988975	0.030562099	4.32E-06	5.70E-05	Pomt2
ENSMUSG00000034156	9921.200434	-0.109519428	0.054570356	0.008909621	0.045896849	Tspoap1
ENSMUSG00000034161	49.51809652	0.631192041	0.161822223	3.16E-06	4.28E-05	Scx
ENSMUSG00000034171	1992.335951	0.215264816	0.10959696	0.002690885	0.01711079	Faah
ENSMUSG00000034187	28785.65745	-0.116728657	0.049942196	0.003244054	0.019957885	Nsf
ENSMUSG00000034203	938.4593876	-0.271147104	0.066251507	2.06E-06	2.93E-05	Chchd4
ENSMUSG00000034258	79.620221	-0.217273578	0.103638168	0.001905092	0.012873226	Flvcr2
ENSMUSG00000034269	5237.224447	0.079357054	0.032889577	0.006070105	0.033562874	Setd5
ENSMUSG00000034278	269.4506898	0.421002044	0.087427805	3.39E-08	6.35E-07	Dnajc17
ENSMUSG00000034282	252.8447686	-2.360307839	0.192193485	2.88E-36	4.14E-34	Evpl
ENSMUSG00000034285	2246.394285	0.218177146	0.04457841	7.18E-08	1.28E-06	Nipsnap1
ENSMUSG00000034317	686.3514489	-0.551590898	0.14859067	5.20E-06	6.74E-05	Trim59
ENSMUSG00000034321	353.0973861	0.336812102	0.045091913	2.79E-15	1.08E-13	Exosc1
ENSMUSG00000034330	210.437745	0.146441402	0.07972996	0.007721233	0.040755402	Plcg2
ENSMUSG00000034334	117.601777	-0.151404622	0.075122537	0.004639083	0.026914056	Fam151b
ENSMUSG00000034343	1386.358982	-0.19877712	0.04174983	1.36E-07	2.32E-06	Ube2f
ENSMUSG00000034349	229.3822204	-0.178239442	0.085035893	0.002782837	0.017594803	Smc4
ENSMUSG00000034354	3876.116889	0.133962769	0.040596007	0.000104606	0.001024254	Mtmr3
ENSMUSG00000034401	197.4344789	-0.307771015	0.120756998	0.000296164	0.002547547	Spata6
ENSMUSG00000034422	139.6717737	-0.353788749	0.167395939	0.000766818	0.00588886	Parp14
ENSMUSG00000034432	2680.676674	0.101606641	0.040554351	0.00275181	0.017433132	Cops8
ENSMUSG00000034457	18.39246123	-0.972620396	0.168650864	6.47E-10	1.49E-08	Eda2r
ENSMUSG00000034459	94.82792407	-0.840486442	0.196346671	9.83E-07	1.48E-05	Ifit1
ENSMUSG00000034602	3752.998649	0.184422342	0.057875621	9.68E-05	0.000958469	Mon2
ENSMUSG00000034613	2180.753092	-0.297956571	0.097721395	7.19E-05	0.000738094	Ppm1h
ENSMUSG00000034617	435.4109126	0.230423135	0.056728227	2.94E-06	4.01E-05	Mtrr
ENSMUSG00000034653	1170.94014	-0.242400161	0.084270431	0.000180038	0.001656246	Ythdc2
ENSMUSG00000034673	1531.945494	0.12558831	0.047096689	0.001041301	0.007640391	Pbx2
ENSMUSG00000034674	192.5067598	-0.945527397	0.081402251	3.34E-32	3.85E-30	Tdg
ENSMUSG00000034681	1024.67177	-1.193542006	0.054796329	2.68E-106	3.42E-103	Rnps1
ENSMUSG00000034684	447.6647265	0.305195187	0.122364309	0.000349582	0.002949459	Sema3f
ENSMUSG00000034707	4151.250641	0.16988678	0.036534013	2.31E-07	3.82E-06	Gns
ENSMUSG00000034709	2521.548321	-0.135702478	0.047157829	0.000447508	0.00367852	Ppp1r21
ENSMUSG00000034738	143.5508871	-0.665362648	0.152177797	5.53E-07	8.64E-06	Nostrin
ENSMUSG00000034758	85.91809992	0.192271087	0.114682309	0.006604617	0.035927539	Tle6
[truncated: 3,083 more rows]
