# Supplementary material for: Single-nuclei chromatin profiling of ventral midbrain reveals cell identity transcription factors and cell-type-specific gene regulatory variation
Source: Epigenetics Chromatin. 2021 Sep 9;14:43. doi: 10.1186/s13072-021-00418-3 (PMC8427957; doi:10.1186/s13072-021-00418-3)
Supplement: Supplementary file 8 — Additional file 8: Table S7. H3K27ac differential peaks between C57BL/6J and A/J. The chromosomecoordinates of the peaks and p-values of sign3a l difference between the strains are indicated for each differential peak (p < 1 x 10-18). [file 13072_2021_418_MOESM8_ESM.csv]

chr	start	end	peak name	score	strand	signalValue	pVale	qValue	peak
chr1	3670650	3672750	Peak24	0	+	0	35.8732802	0	-1
chr1	4915150	4915500	Peak52	0	-	0	18.29719558	0	-1
chr1	5082800	5083700	Peak61	0	+	0	23.345333	0	-1
chr1	6214450	6215250	Peak77	0	+	0	20.59461939	0	-1
chr1	6215250	6215950	Peak78	0	-	0	20.84959323	0	-1
chr1	7087900	7088550	Peak102	0	-	0	23.36142043	0	-1
chr1	7088550	7089500	Peak103	0	+	0	27.73943183	0	-1
chr1	7089500	7090950	Peak104	0	-	0	24.54219786	0	-1
chr1	7139250	7140250	Peak116	0	-	0	28.21906776	0	-1
chr1	9208850	9209550	Peak130	0	-	0	33.30475813	0	-1
chr1	9296550	9297450	Peak131	0	-	0	31.52870265	0	-1
chr1	9546400	9548000	Peak138	0	-	0	22.35264573	0	-1
chr1	9548050	9549900	Peak139	0	-	0	53.29779143	0	-1
chr1	9553450	9553800	Peak140	0	-	0	19.01468632	0	-1
chr1	9601400	9602150	Peak144	0	-	0	22.18989728	0	-1
chr1	9745950	9746550	Peak151	0	-	0	24.96392516	0	-1
chr1	9797900	9798900	Peak157	0	+	0	19.39917957	0	-1
chr1	9804800	9805200	Peak160	0	-	0	19.38269296	0	-1
chr1	9942800	9943650	Peak170	0	-	0	25.18376318	0	-1
chr1	9967250	9967700	Peak173	0	+	0	23.63472005	0	-1
chr1	10037700	10038350	Peak181	0	+	0	38.7098783	0	-1
chr1	10039600	10040350	Peak183	0	+	0	24.88040661	0	-1
chr1	10141600	10142350	Peak191	0	-	0	25.54889543	0	-1
chr1	10144000	10144300	Peak192	0	-	0	22.35024563	0	-1
chr1	10232450	10233450	Peak199	0	+	0	25.27446752	0	-1
chr1	10993500	10994150	Peak209	0	+	0	40.2515481	0	-1
chr1	10994150	10995100	Peak210	0	-	0	50.22582966	0	-1
chr1	11026700	11027000	Peak212	0	-	0	21.71230973	0	-1
chr1	11415250	11415650	Peak224	0	-	0	19.89766498	0	-1
chr1	12576950	12577600	Peak232	0	-	0	20.33222634	0	-1
chr1	12791650	12792200	Peak244	0	-	0	18.6900704	0	-1
chr1	12835650	12836400	Peak246	0	-	0	25.39366181	0	-1
chr1	13183150	13184300	Peak262	0	-	0	22.31659375	0	-1
chr1	13187700	13189600	Peak266	0	-	0	52.11858792	0	-1
chr1	13245850	13246250	Peak286	0	-	0	19.89766498	0	-1
chr1	13366200	13367600	Peak319	0	-	0	48.52110701	0	-1
chr1	13372600	13374550	Peak325	0	+	0	39.59327316	0	-1
chr1	15683200	15683750	Peak370	0	-	0	27.62974774	0	-1
chr1	16103350	16104250	Peak389	0	-	0	39.29152898	0	-1
chr1	16105000	16106400	Peak392	0	+	0	37.62050942	0	-1
chr1	16519000	16520300	Peak408	0	+	0	23.94395376	0	-1
chr1	16618450	16619600	Peak414	0	+	0	38.37304588	0	-1
chr1	16687950	16689250	Peak424	0	-	0	25.37090136	0	-1
chr1	20844150	20844750	Peak460	0	-	0	19.99441356	0	-1
chr1	20867350	20867850	Peak467	0	-	0	25.79140811	0	-1
chr1	20890800	20892550	Peak472	0	-	0	41.68681304	0	-1
chr1	20892650	20894250	Peak473	0	-	0	46.9313939	0	-1
chr1	20900750	20901600	Peak482	0	-	0	21.7238167	0	-1
chr1	20901850	20902450	Peak483	0	-	0	23.2977454	0	-1
chr1	20904950	20905650	Peak486	0	-	0	26.13450469	0	-1
chr1	20905750	20907300	Peak487	0	-	0	25.03660181	0	-1
chr1	20908850	20909450	Peak490	0	-	0	18.86316872	0	-1
chr1	20915300	20916400	Peak496	0	-	0	24.80896555	0	-1
chr1	20919500	20920800	Peak499	0	-	0	30.98999816	0	-1
chr1	21052050	21052700	Peak515	0	-	0	26.13450469	0	-1
chr1	21166050	21167600	Peak527	0	-	0	48.24165506	0	-1
chr1	21218950	21219800	Peak530	0	-	0	35.07081091	0	-1
chr1	21231900	21233000	Peak538	0	-	0	20.6098954	0	-1
chr1	21305700	21306050	Peak544	0	-	0	18.30121165	0	-1
chr1	21960950	21962600	Peak551	0	+	0	28.08195319	0	-1
chr1	22804000	22804900	Peak572	0	-	0	21.28786903	0	-1
chr1	23255600	23256150	Peak584	0	-	0	27.74275742	0	-1
chr1	23256150	23257050	Peak585	0	+	0	29.42333183	0	-1
chr1	23271250	23271600	Peak589	0	-	0	20.32678727	0	-1
chr1	23321300	23321950	Peak596	0	-	0	20.53407173	0	-1
chr1	23379050	23380650	Peak601	0	-	0	40.58650097	0	-1
chr1	23382500	23383600	Peak603	0	+	0	40.17733087	0	-1
chr1	23705400	23705750	Peak608	0	-	0	22.9570924	0	-1
chr1	23913100	23913550	Peak626	0	-	0	40.75696052	0	-1
chr1	24004900	24005550	Peak635	0	-	0	19.2635066	0	-1
chr1	24611400	24611550	Peak655	0	-	0	18.08353845	0	-1
chr1	24616250	24616400	Peak656	0	-	0	25.57776532	0	-1
chr1	24677700	24678550	Peak657	0	-	0	31.24868878	0	-1
chr1	24679150	24679950	Peak659	0	-	0	22.54704183	0	-1
chr1	25057400	25058250	Peak672	0	-	0	19.47328695	0	-1
chr1	25108400	25108900	Peak684	0	-	0	21.38111328	0	-1
chr1	25128800	25129100	Peak686	0	-	0	20.5093409	0	-1
chr1	25685600	25686050	Peak719	0	-	0	22.26514496	0	-1
chr1	25825350	25828600	Peak735	0	-	0	63.64463408	0	-1
chr1	25829750	25830750	Peak737	0	+	0	33.29422583	0	-1
chr1	25830750	25831950	Peak738	0	-	0	18.44463004	0	-1
chr1	30779350	30779700	Peak749	0	-	0	33.14331341	0	-1
chr1	30874050	30875150	Peak762	0	-	0	28.08546989	0	-1
chr1	30948950	30950350	Peak771	0	+	0	44.95352667	0	-1
chr1	31154200	31154950	Peak775	0	-	0	20.48367205	0	-1
chr1	33669550	33670650	Peak821	0	+	0	23.50350365	0	-1
chr1	33738700	33739100	Peak833	0	-	0	18.51506632	0	-1
chr1	33812950	33814000	Peak847	0	-	0	22.36264602	0	-1
chr1	33814000	33814850	Peak848	0	+	0	23.1172078	0	-1
chr1	33940150	33941000	Peak861	0	-	0	24.75886184	0	-1
chr1	33966600	33967400	Peak869	0	-	0	27.86869987	0	-1
chr1	34004850	34008250	Peak874	0	-	0	49.10170823	0	-1
chr1	34014700	34015600	Peak880	0	-	0	23.5701133	0	-1
chr1	34016450	34017750	Peak882	0	-	0	25.50275005	0	-1
chr1	34023150	34024000	Peak888	0	-	0	19.55176924	0	-1
chr1	34034100	34034550	Peak893	0	-	0	19.59664655	0	-1
chr1	34034900	34035850	Peak894	0	-	0	22.01541518	0	-1
chr1	34051950	34052950	Peak900	0	-	0	26.57071201	0	-1
chr1	34062650	34063400	Peak905	0	-	0	19.29340451	0	-1
chr1	34103450	34104200	Peak917	0	-	0	18.34353091	0	-1
chr1	34119200	34122550	Peak927	0	-	0	58.88919774	0	-1
chr1	34123550	34124850	Peak929	0	-	0	30.29793997	0	-1
chr1	34140750	34141600	Peak942	0	-	0	24.36565016	0	-1
chr1	34145300	34145850	Peak946	0	-	0	27.04201104	0	-1
chr1	34164550	34164950	Peak957	0	-	0	23.94683076	0	-1
chr1	34166200	34167100	Peak959	0	-	0	20.49896909	0	-1
chr1	34167200	34168200	Peak960	0	-	0	21.12408273	0	-1
chr1	34187950	34189300	Peak974	0	-	0	35.30303532	0	-1
chr1	34238850	34239600	Peak997	0	-	0	32.55344755	0	-1
chr1	34433950	34435800	Peak1016	0	-	0	18.68357036	0	-1
chr1	34485350	34486100	Peak1025	0	-	0	36.51111346	0	-1
chr1	34664500	34665300	Peak1036	0	-	0	21.44716278	0	-1
chr1	34695950	34696550	Peak1046	0	-	0	27.97866406	0	-1
chr1	34801600	34802650	Peak1065	0	+	0	23.48296905	0	-1
chr1	34802650	34803800	Peak1066	0	-	0	24.36179112	0	-1
chr1	34813250	34814650	Peak1075	0	-	0	43.94813306	0	-1
chr1	34831150	34831700	Peak1089	0	-	0	19.05713197	0	-1
chr1	34833450	34834250	Peak1091	0	-	0	35.76978903	0	-1
chr1	34845750	34846050	Peak1104	0	-	0	20.77038176	0	-1
chr1	34851200	34852900	Peak1110	0	-	0	27.09389965	0	-1
chr1	34892500	34893000	Peak1119	0	-	0	39.69430937	0	-1
chr1	35697550	35697950	Peak1129	0	-	0	18.03961172	0	-1
chr1	36064300	36065850	Peak1144	0	-	0	19.76086046	0	-1
chr1	36069150	36070900	Peak1148	0	-	0	27.56798927	0	-1
chr1	36075950	36076950	Peak1153	0	-	0	35.3005044	0	-1
chr1	36309750	36310650	Peak1187	0	-	0	22.64076307	0	-1
chr1	36311100	36311650	Peak1188	0	-	0	22.09382473	0	-1
chr1	36400750	36401700	Peak1212	0	-	0	27.54323787	0	-1
chr1	36470050	36471200	Peak1220	0	-	0	43.43899582	0	-1
chr1	36471200	36472050	Peak1221	0	+	0	26.28912218	0	-1
chr1	36511450	36513250	Peak1233	0	+	0	37.19194249	0	-1
chr1	36557200	36558600	Peak1253	0	+	0	25.59311138	0	-1
chr1	36633000	36635100	Peak1292	0	-	0	27.39819273	0	-1
chr1	36635150	36635700	Peak1293	0	-	0	28.19461814	0	-1
chr1	36684100	36684650	Peak1300	0	-	0	18.96248149	0	-1
chr1	36814250	36814700	Peak1328	0	-	0	18.98245996	0	-1
chr1	36858850	36859650	Peak1345	0	-	0	20.49144285	0	-1
chr1	36860600	36861800	Peak1347	0	-	0	41.33780131	0	-1
chr1	36862000	36862650	Peak1348	0	-	0	20.54149775	0	-1
chr1	36902700	36903700	Peak1367	0	-	0	18.87039877	0	-1
chr1	36918250	36919350	Peak1377	0	-	0	22.44516026	0	-1
chr1	36920350	36921150	Peak1379	0	-	0	19.90536283	0	-1
chr1	36922700	36923300	Peak1384	0	-	0	21.9888104	0	-1
chr1	36940200	36941000	Peak1394	0	-	0	19.25680599	0	-1
chr1	37288400	37289650	Peak1415	0	-	0	27.35491098	0	-1
chr1	37350200	37351000	Peak1430	0	-	0	24.99866246	0	-1
chr1	37698350	37699850	Peak1483	0	-	0	34.95001979	0	-1
chr1	37719350	37720600	Peak1486	0	+	0	35.45771883	0	-1
chr1	37864600	37865450	Peak1492	0	+	0	20.60352679	0	-1
chr1	37865450	37866550	Peak1493	0	-	0	31.35321882	0	-1
chr1	37923000	37923650	Peak1503	0	-	0	21.78679736	0	-1
chr1	37996200	37997900	Peak1506	0	-	0	38.24261152	0	-1
chr1	38129150	38130300	Peak1520	0	+	0	20.15196055	0	-1
chr1	38130300	38131150	Peak1521	0	-	0	27.10233477	0	-1
chr1	38221950	38222300	Peak1530	0	-	0	21.50989065	0	-1
chr1	38241300	38242150	Peak1532	0	-	0	28.51245711	0	-1
chr1	38390750	38391150	Peak1547	0	-	0	18.97675841	0	-1
chr1	38565150	38565550	Peak1571	0	-	0	18.09982713	0	-1
chr1	38835600	38836950	Peak1591	0	+	0	68.84449905	0	-1
chr1	38847850	38848500	Peak1596	0	-	0	21.57702744	0	-1
chr1	38859700	38861150	Peak1600	0	-	0	31.1658739	0	-1
chr1	38877250	38878350	Peak1605	0	-	0	27.78757747	0	-1
chr1	38892900	38894800	Peak1609	0	-	0	37.77523572	0	-1
chr1	38895700	38896950	Peak1611	0	-	0	35.66643823	0	-1
chr1	38988000	38988900	Peak1622	0	-	0	18.78746087	0	-1
chr1	38998100	38998450	Peak1627	0	-	0	18.04355174	0	-1
chr1	39084700	39086350	Peak1635	0	-	0	27.79174284	0	-1
chr1	39086500	39087100	Peak1636	0	-	0	18.6094919	0	-1
chr1	39193300	39194700	Peak1643	0	+	0	37.73844315	0	-1
chr1	39237550	39238350	Peak1648	0	-	0	28.15665899	0	-1
chr1	39366800	39367850	Peak1657	0	-	0	22.87057933	0	-1
chr1	39535000	39535650	Peak1690	0	-	0	24.9915207	0	-1
chr1	39568000	39568650	Peak1701	0	-	0	26.68949527	0	-1
chr1	39576650	39577700	Peak1704	0	+	0	38.81180179	0	-1
chr1	39636600	39637150	Peak1712	0	-	0	25.3193818	0	-1
chr1	39701100	39701650	Peak1722	0	-	0	28.48267374	0	-1
chr1	39740850	39741200	Peak1726	0	-	0	23.51424394	0	-1
chr1	39749500	39750000	Peak1728	0	-	0	26.18489236	0	-1
chr1	39906700	39908200	Peak1753	0	-	0	32.12954276	0	-1
chr1	39913300	39914250	Peak1759	0	-	0	66.01141665	0	-1
chr1	39921000	39924400	Peak1763	0	-	0	69.23862874	0	-1
chr1	39932450	39933400	Peak1770	0	-	0	20.52447903	0	-1
chr1	39934200	39936150	Peak1772	0	-	0	49.79988509	0	-1
chr1	39936250	39938650	Peak1773	0	-	0	51.90604691	0	-1
chr1	39941150	39943500	Peak1776	0	-	0	69.03358157	0	-1
chr1	39946050	39950200	Peak1779	0	-	0	84.94773211	0	-1
chr1	39959650	39960750	Peak1792	0	-	0	26.70150478	0	-1
chr1	39962150	39964500	Peak1795	0	-	0	39.95694544	0	-1
chr1	39972350	39974400	Peak1802	0	-	0	41.06304837	0	-1
chr1	39978100	39980100	Peak1806	0	-	0	20.74020577	0	-1
chr1	39985850	39986500	Peak1813	0	-	0	22.33697374	0	-1
chr1	39993350	39993900	Peak1819	0	-	0	31.48137065	0	-1
chr1	41270950	41271350	Peak1865	0	-	0	24.47356916	0	-1
chr1	42539100	42540600	Peak1881	0	-	0	31.17320378	0	-1
chr1	42685100	42685850	Peak1890	0	-	0	20.31197045	0	-1
chr1	42691650	42692600	Peak1897	0	-	0	19.69809746	0	-1
chr1	42710750	42712600	Peak1921	0	-	0	31.58801449	0	-1
chr1	42877100	42877800	Peak1931	0	-	0	18.48351192	0	-1
chr1	42950950	42952400	Peak1939	0	-	0	22.86835772	0	-1
chr1	43065850	43066500	Peak1959	0	-	0	21.77791418	0	-1
chr1	43099050	43099650	Peak1969	0	-	0	18.89666961	0	-1
chr1	43337700	43338600	Peak1983	0	-	0	22.02287763	0	-1
chr1	43445550	43447150	Peak1986	0	+	0	24.03612026	0	-1
chr1	43474250	43475150	Peak1992	0	-	0	22.27800052	0	-1
chr1	44198600	44199250	Peak2038	0	-	0	19.53098596	0	-1
chr1	46850000	46850600	Peak2065	0	-	0	31.16043981	0	-1
chr1	46851300	46852000	Peak2066	0	-	0	27.1302776	0	-1
chr1	46852800	46854100	Peak2068	0	+	0	54.09701425	0	-1
chr1	46854100	46855250	Peak2069	0	-	0	28.0595265	0	-1
chr1	50685550	50686000	Peak2085	0	-	0	23.65437178	0	-1
chr1	50822150	50822450	Peak2090	0	-	0	20.43880504	0	-1
chr1	50899050	50899400	Peak2095	0	-	0	25.22694809	0	-1
chr1	50924850	50926950	Peak2099	0	-	0	37.33684641	0	-1
chr1	51096200	51097350	Peak2131	0	-	0	18.9891577	0	-1
chr1	51146200	51146850	Peak2141	0	-	0	24.97925922	0	-1
chr1	51216200	51217150	Peak2150	0	-	0	21.80358828	0	-1
chr1	51333350	51334900	Peak2164	0	-	0	20.33916159	0	-1
chr1	51335000	51335450	Peak2165	0	-	0	32.43368692	0	-1
chr1	51689300	51689800	Peak2186	0	-	0	21.204236	0	-1
chr1	52121100	52121400	Peak2227	0	-	0	18.86551509	0	-1
chr1	52197750	52198050	Peak2243	0	-	0	18.86551509	0	-1
chr1	52232150	52233650	Peak2247	0	+	0	34.27770286	0	-1
chr1	52500050	52500900	Peak2261	0	+	0	22.70318229	0	-1
chr1	52630600	52631050	Peak2265	0	+	0	22.95488147	0	-1
chr1	52631050	52631700	Peak2266	0	-	0	19.56188923	0	-1
chr1	52701750	52702500	Peak2293	0	-	0	28.37774659	0	-1
chr1	52702800	52703850	Peak2294	0	-	0	24.28058014	0	-1
chr1	52713750	52714850	Peak2299	0	-	0	26.02414203	0	-1
chr1	52717750	52718800	Peak2302	0	-	0	48.75495129	0	-1
chr1	52726650	52727550	Peak2307	0	+	0	21.68912006	0	-1
chr1	52727550	52728600	Peak2308	0	-	0	20.53624666	0	-1
chr1	52799100	52800200	Peak2318	0	-	0	24.74633443	0	-1
chr1	52951550	52952600	Peak2333	0	-	0	24.03158869	0	-1
chr1	53296650	53297650	Peak2346	0	+	0	34.03365595	0	-1
chr1	53987250	53988050	Peak2372	0	-	0	20.04054325	0	-1
chr1	54093150	54093750	Peak2392	0	-	0	21.33512322	0	-1
chr1	54127050	54128050	Peak2401	0	-	0	25.47062274	0	-1
chr1	54176950	54177300	Peak2413	0	-	0	18.68864695	0	-1
chr1	54187600	54188150	Peak2415	0	-	0	18.85486879	0	-1
chr1	54194250	54195300	Peak2421	0	+	0	31.33092662	0	-1
chr1	54749650	54750100	Peak2453	0	-	0	24.16621379	0	-1
chr1	54830050	54831000	Peak2467	0	-	0	22.05133836	0	-1
chr1	54924400	54925800	Peak2492	0	-	0	27.72623467	0	-1
chr1	54925800	54926850	Peak2493	0	+	0	18.29232824	0	-1
chr1	55026100	55026950	Peak2499	0	-	0	42.99015016	0	-1
chr1	55026950	55027650	Peak2500	0	+	0	31.69443499	0	-1
chr1	55052700	55053500	Peak2504	0	+	0	51.29498539	0	-1
chr1	55085650	55086200	Peak2512	0	-	0	25.14750394	0	-1
chr1	55087500	55088800	Peak2514	0	+	0	34.82656095	0	-1
chr1	55130100	55131100	Peak2519	0	-	0	28.64005235	0	-1
chr1	55131100	55132000	Peak2520	0	+	0	38.77473661	0	-1
chr1	55160300	55160650	Peak2526	0	-	0	21.56289219	0	-1
chr1	55161050	55162000	Peak2527	0	-	0	33.53399859	0	-1
chr1	55192050	55192850	Peak2529	0	-	0	18.06631361	0	-1
chr1	55193150	55193750	Peak2530	0	-	0	21.81974841	0	-1
chr1	55194200	55195550	Peak2531	0	-	0	28.74972507	0	-1
chr1	55201400	55202950	Peak2533	0	-	0	45.05015424	0	-1
chr1	55205950	55206700	Peak2535	0	-	0	19.03358324	0	-1
chr1	55221000	55221750	Peak2539	0	-	0	28.88060623	0	-1
chr1	55222050	55222600	Peak2540	0	-	0	19.10393456	0	-1
chr1	55224450	55226950	Peak2546	0	-	0	31.94231809	0	-1
chr1	55237650	55239050	Peak2551	0	-	0	22.12021682	0	-1
chr1	55406000	55406850	Peak2556	0	+	0	26.02232593	0	-1
chr1	55500950	55501350	Peak2577	0	-	0	26.72400013	0	-1
chr1	55618450	55619300	Peak2599	0	-	0	29.83665947	0	-1
chr1	55619550	55620100	Peak2600	0	-	0	32.02899818	0	-1
chr1	55704800	55705600	Peak2617	0	-	0	32.27205548	0	-1
chr1	55742150	55743800	Peak2630	0	-	0	30.86864958	0	-1
chr1	57388500	57389350	Peak2665	0	-	0	27.22874379	0	-1
chr1	57399400	57399750	Peak2670	0	-	0	20.0115483	0	-1
chr1	57400400	57401000	Peak2672	0	-	0	25.1466546	0	-1
chr1	57429750	57430350	Peak2679	0	-	0	38.26993933	0	-1
chr1	57774650	57775650	Peak2690	0	+	0	36.07875791	0	-1
chr1	57789750	57790700	Peak2696	0	-	0	50.46013133	0	-1
chr1	57890400	57890850	Peak2714	0	-	0	26.56670782	0	-1
chr1	58029650	58031300	Peak2728	0	-	0	26.02130866	0	-1
chr1	58393150	58393850	Peak2744	0	+	0	24.89355259	0	-1
chr1	58423450	58424150	Peak2753	0	+	0	38.77473661	0	-1
chr1	58444650	58446750	Peak2758	0	-	0	35.77972218	0	-1
chr1	58505300	58505850	Peak2766	0	-	0	19.77312369	0	-1
chr1	58586350	58587450	Peak2771	0	-	0	40.23591246	0	-1
chr1	58712300	58712900	Peak2782	0	-	0	18.60462233	0	-1
chr1	58713400	58714850	Peak2784	0	-	0	20.55295543	0	-1
chr1	58742150	58743150	Peak2796	0	-	0	23.95899984	0	-1
chr1	58972050	58972600	Peak2813	0	-	0	21.99384712	0	-1
chr1	59120350	59121350	Peak2822	0	-	0	21.90615141	0	-1
chr1	59187150	59187500	Peak2826	0	-	0	19.45811974	0	-1
chr1	59237350	59238900	Peak2834	0	-	0	27.38097626	0	-1
chr1	59326550	59328650	Peak2846	0	-	0	63.96290878	0	-1
chr1	59464750	59465900	Peak2858	0	-	0	20.34888156	0	-1
chr1	59762350	59764050	Peak2899	0	+	0	20.62478083	0	-1
chr1	59764100	59765650	Peak2900	0	-	0	18.0468199	0	-1
chr1	59912700	59913950	Peak2923	0	+	0	38.51747804	0	-1
chr1	60042800	60043650	Peak2941	0	+	0	20.05707088	0	-1
chr1	60180200	60181150	Peak2949	0	+	0	39.84072644	0	-1
chr1	60343550	60344500	Peak2958	0	-	0	22.06915322	0	-1
chr1	60565400	60566200	Peak2982	0	-	0	23.19278305	0	-1
chr1	60566200	60567200	Peak2983	0	+	0	33.20047826	0	-1
chr1	60668050	60668800	Peak2986	0	-	0	31.28078986	0	-1
chr1	60715150	60715900	Peak2987	0	-	0	23.18187062	0	-1
chr1	60735750	60736100	Peak2988	0	-	0	22.02359279	0	-1
chr1	60860250	60860900	Peak2996	0	-	0	29.6476738	0	-1
chr1	61073250	61074000	Peak3009	0	-	0	18.48580063	0	-1
chr1	61139150	61140150	Peak3016	0	-	0	29.09012549	0	-1
chr1	61156900	61158100	Peak3021	0	-	0	42.02648152	0	-1
chr1	61298250	61299150	Peak3031	0	-	0	53.210722	0	-1
chr1	61302550	61303300	Peak3032	0	-	0	18.16090518	0	-1
chr1	61926800	61927250	Peak3053	0	-	0	18.26769619	0	-1
chr1	62705600	62707250	Peak3081	0	+	0	22.63992965	0	-1
chr1	62710400	62710900	Peak3086	0	-	0	19.98873241	0	-1
chr1	62715850	62717200	Peak3088	0	-	0	48.62998746	0	-1
chr1	62717250	62719850	Peak3089	0	-	0	24.46189228	0	-1
chr1	62719900	62722050	Peak3090	0	-	0	24.9807015	0	-1
chr1	62728200	62729350	Peak3096	0	-	0	28.26491123	0	-1
chr1	62738000	62738450	Peak3101	0	-	0	22.20172221	0	-1
chr1	62747400	62748100	Peak3110	0	-	0	28.16914395	0	-1
chr1	62748550	62749300	Peak3111	0	-	0	18.07595582	0	-1
chr1	62782400	62782850	Peak3139	0	-	0	19.38269296	0	-1
chr1	62785050	62785500	Peak3142	0	-	0	19.99519647	0	-1
chr1	62933400	62935250	Peak3169	0	-	0	26.24098832	0	-1
chr1	63113350	63114450	Peak3185	0	+	0	19.84960387	0	-1
chr1	63114450	63116250	Peak3186	0	-	0	30.86664025	0	-1
chr1	63175550	63176450	Peak3192	0	-	0	21.55235676	0	-1
chr1	63181500	63181850	Peak3195	0	-	0	20.43799884	0	-1
chr1	63272850	63274150	Peak3204	0	+	0	55.25090982	0	-1
chr1	63667950	63669050	Peak3232	0	-	0	32.40253772	0	-1
chr1	63763250	63764800	Peak3240	0	-	0	29.68471865	0	-1
chr1	63820000	63821550	Peak3247	0	-	0	20.15014721	0	-1
chr1	63987250	63988000	Peak3260	0	-	0	19.2587375	0	-1
chr1	63993050	63994400	Peak3262	0	-	0	66.93649227	0	-1
chr1	63998550	64000250	Peak3268	0	-	0	29.70753619	0	-1
chr1	64018850	64020100	Peak3277	0	-	0	33.45743476	0	-1
chr1	64030850	64032050	Peak3285	0	-	0	39.04676561	0	-1
chr1	64033000	64033650	Peak3287	0	-	0	21.97331502	0	-1
chr1	64034500	64037500	Peak3289	0	-	0	29.6828812	0	-1
chr1	64039700	64041650	Peak3292	0	-	0	45.49630211	0	-1
chr1	64042850	64043950	Peak3294	0	-	0	24.24545091	0	-1
chr1	64044300	64045750	Peak3295	0	-	0	26.13104327	0	-1
chr1	64048400	64049400	Peak3298	0	-	0	44.60858975	0	-1
chr1	64051550	64052150	Peak3302	0	-	0	39.12010207	0	-1
chr1	64055900	64056750	Peak3306	0	-	0	26.01092318	0	-1
chr1	64059650	64061500	Peak3310	0	-	0	44.72111733	0	-1
chr1	64063300	64064500	Peak3313	0	-	0	26.31567336	0	-1
chr1	64065750	64068050	Peak3315	0	-	0	44.24533162	0	-1
chr1	64087750	64088550	Peak3331	0	-	0	21.96409524	0	-1
chr1	64088700	64089850	Peak3332	0	-	0	20.58295213	0	-1
chr1	64097750	64099200	Peak3340	0	-	0	23.57916555	0	-1
chr1	64104900	64106000	Peak3343	0	-	0	20.26632922	0	-1
chr1	64110950	64111750	Peak3348	0	-	0	29.15662275	0	-1
chr1	64115300	64119700	Peak3353	0	-	0	101.9269234	0	-1
chr1	64120000	64120950	Peak3355	0	-	0	24.65900563	0	-1
chr1	64219950	64220400	Peak3375	0	-	0	21.09265921	0	-1
chr1	64220450	64221950	Peak3376	0	-	0	36.84940804	0	-1
chr1	64222400	64225100	Peak3377	0	-	0	32.7358968	0	-1
chr1	64225750	64227150	Peak3379	0	-	0	37.54155132	0	-1
chr1	64301450	64302200	Peak3387	0	-	0	20.03465695	0	-1
chr1	64345800	64346450	Peak3393	0	-	0	22.08229496	0	-1
chr1	64445400	64446950	Peak3396	0	-	0	49.06615155	0	-1
chr1	64532250	64533900	Peak3401	0	+	0	30.88371031	0	-1
chr1	64617000	64617950	Peak3408	0	+	0	30.86424392	0	-1
chr1	64645050	64645600	Peak3413	0	-	0	25.09377792	0	-1
chr1	64692000	64692550	Peak3417	0	-	0	33.22941503	0	-1
chr1	64791700	64792850	Peak3432	0	-	0	24.27890563	0	-1
chr1	64838350	64838650	Peak3438	0	-	0	20.77038176	0	-1
chr1	65185450	65186600	Peak3483	0	-	0	42.52696185	0	-1
chr1	66186700	66187950	Peak3504	0	-	0	42.59736523	0	-1
chr1	66205650	66206200	Peak3509	0	-	0	24.63593406	0	-1
chr1	66236400	66237000	Peak3516	0	-	0	31.90818728	0	-1
chr1	66251700	66252550	Peak3521	0	-	0	31.02005192	0	-1
chr1	66280350	66281200	Peak3524	0	-	0	29.53467179	0	-1
chr1	66321700	66322850	Peak3531	0	-	0	32.19505196	0	-1
chr1	66386350	66387900	Peak3543	0	-	0	71.11524618	0	-1
chr1	66394500	66395450	Peak3547	0	-	0	25.89716688	0	-1
chr1	66468750	66469550	Peak3561	0	-	0	21.68924206	0	-1
chr1	66815850	66816550	Peak3591	0	-	0	23.76017058	0	-1
chr1	66816550	66818050	Peak3592	0	+	0	18.39096258	0	-1
chr1	66861900	66862600	Peak3599	0	-	0	36.95838221	0	-1
chr1	66895900	66896400	Peak3604	0	-	0	28.6699648	0	-1
chr1	67022050	67022800	Peak3615	0	-	0	26.26429139	0	-1
chr1	67178600	67179250	Peak3623	0	-	0	21.26863487	0	-1
chr1	68973400	68973850	Peak3641	0	-	0	33.2393687	0	-1
chr1	69684150	69684450	Peak3666	0	-	0	18.04355174	0	-1
chr1	69686250	69687300	Peak3670	0	-	0	26.41949422	0	-1
chr1	72226350	72226800	Peak3733	0	-	0	29.73892905	0	-1
chr1	72254500	72257050	Peak3740	0	-	0	43.69156026	0	-1
chr1	72283900	72285350	Peak3747	0	-	0	32.84270737	0	-1
chr1	72309750	72310150	Peak3753	0	-	0	24.65847489	0	-1
chr1	72536050	72537350	Peak3767	0	+	0	19.62132299	0	-1
chr1	72582550	72584250	Peak3772	0	-	0	33.40667898	0	-1
chr1	72592700	72593400	Peak3773	0	-	0	20.85061111	0	-1
chr1	72875800	72876950	Peak3810	0	-	0	42.43185558	0	-1
chr1	73902600	73903600	Peak3853	0	-	0	21.00269159	0	-1
chr1	73931550	73933600	Peak3870	0	-	0	30.49214178	0	-1
chr1	73941750	73942950	Peak3876	0	-	0	58.55760981	0	-1
chr1	73943400	73944500	Peak3877	0	-	0	39.08942974	0	-1
chr1	73945800	73946450	Peak3879	0	-	0	20.98584533	0	-1
chr1	73961600	73965150	Peak3895	0	-	0	44.72372014	0	-1
chr1	73998250	73999450	Peak3910	0	-	0	21.87206308	0	-1
chr1	74017000	74017700	Peak3925	0	-	0	26.75345908	0	-1
chr1	74029350	74029950	Peak3931	0	-	0	18.83373105	0	-1
chr1	74237250	74238400	Peak3963	0	-	0	19.48687862	0	-1
chr1	74286900	74288650	Peak3979	0	-	0	18.01676849	0	-1
chr1	74289600	74291050	Peak3981	0	-	0	18.1825617	0	-1
chr1	74292450	74294700	Peak3983	0	-	0	42.80391686	0	-1
chr1	74294800	74297350	Peak3984	0	-	0	59.18555195	0	-1
chr1	74297600	74300300	Peak3986	0	-	0	34.78715528	0	-1
chr1	74300350	74303100	Peak3987	0	-	0	45.90791792	0	-1
chr1	74333000	74334300	Peak4002	0	-	0	38.72165891	0	-1
chr1	74387350	74388200	Peak4023	0	-	0	22.3197513	0	-1
chr1	74389050	74389350	Peak4024	0	-	0	22.6148261	0	-1
chr1	74391350	74392950	Peak4029	0	+	0	32.11796372	0	-1
chr1	74438200	74438750	Peak4043	0	-	0	27.30351731	0	-1
chr1	74542050	74543550	Peak4049	0	-	0	31.932055	0	-1
chr1	74588600	74589850	Peak4055	0	-	0	21.08659688	0	-1
chr1	74712750	74714150	Peak4076	0	-	0	21.55401148	0	-1
chr1	74802800	74803800	Peak4085	0	+	0	32.55237095	0	-1
chr1	74816250	74817000	Peak4096	0	-	0	26.42268959	0	-1
chr1	74854050	74854900	Peak4102	0	-	0	26.06351142	0	-1
chr1	74854900	74856700	Peak4103	0	+	0	72.56715144	0	-1
chr1	74858400	74859650	Peak4107	0	-	0	23.28943695	0	-1
chr1	74859700	74860350	Peak4108	0	-	0	28.5021111	0	-1
chr1	75124600	75125450	Peak4128	0	+	0	18.62364151	0	-1
chr1	75125450	75126050	Peak4129	0	-	0	21.57877581	0	-1
chr1	75139900	75140200	Peak4132	0	-	0	21.11081485	0	-1
chr1	75143450	75144300	Peak4138	0	-	0	20.00417165	0	-1
chr1	75191550	75192300	Peak4158	0	+	0	23.41874356	0	-1
chr1	75208800	75210900	Peak4163	0	-	0	33.70335703	0	-1
chr1	75217300	75218550	Peak4169	0	-	0	19.06301119	0	-1
chr1	75218900	75220600	Peak4171	0	-	0	20.00510609	0	-1
chr1	75234350	75235400	Peak4172	0	-	0	20.19956066	0	-1
chr1	75246350	75248650	Peak4185	0	-	0	27.14406805	0	-1
chr1	75264300	75265250	Peak4199	0	-	0	28.55346396	0	-1
chr1	75381500	75382650	Peak4222	0	+	0	20.4552769	0	-1
chr1	75422700	75423550	Peak4243	0	+	0	20.83801256	0	-1
chr1	75478600	75479950	Peak4261	0	+	0	31.02842437	0	-1
chr1	75505100	75506850	Peak4267	0	+	0	44.00307378	0	-1
chr1	75652900	75653350	Peak4293	0	-	0	18.69588824	0	-1
chr1	75692700	75693950	Peak4303	0	-	0	20.17234871	0	-1
chr1	75704550	75705750	Peak4305	0	-	0	25.64999437	0	-1
chr1	77093200	77094150	Peak4341	0	-	0	29.37472275	0	-1
chr1	77510900	77511400	Peak4371	0	-	0	36.342039	0	-1
chr1	77511850	77513850	Peak4372	0	-	0	31.41987516	0	-1
chr1	78350950	78351250	Peak4397	0	-	0	21.11081485	0	-1
chr1	78537100	78537550	Peak4422	0	-	0	25.59645712	0	-1
chr1	78537900	78539500	Peak4424	0	-	0	29.57882836	0	-1
chr1	78548750	78549750	Peak4427	0	-	0	41.11858739	0	-1
chr1	78550200	78550700	Peak4428	0	-	0	22.70838889	0	-1
chr1	78569800	78571450	Peak4436	0	-	0	61.598442	0	-1
chr1	78590200	78590750	Peak4441	0	-	0	31.43864948	0	-1
chr1	78591050	78591950	Peak4442	0	-	0	23.63486147	0	-1
chr1	78598250	78598950	Peak4446	0	-	0	31.11067804	0	-1
chr1	78658450	78661800	Peak4459	0	-	0	61.57971551	0	-1
chr1	78703900	78705150	Peak4481	0	-	0	21.119639	0	-1
chr1	78744550	78746550	Peak4492	0	-	0	22.764674	0	-1
chr1	78863900	78864450	Peak4509	0	-	0	24.4182162	0	-1
chr1	78864500	78864900	Peak4510	0	-	0	19.65670366	0	-1
chr1	79291250	79291700	Peak4517	0	-	0	24.09065684	0	-1
chr1	79823800	79825550	Peak4554	0	-	0	43.96165883	0	-1
chr1	79861500	79862300	Peak4563	0	-	0	24.50514931	0	-1
chr1	80339800	80341300	Peak4572	0	+	0	52.59128931	0	-1
chr1	80659750	80660400	Peak4589	0	-	0	36.16159325	0	-1
chr1	80724000	80724550	Peak4602	0	-	0	18.08241455	0	-1
chr1	80756650	80757750	Peak4606	0	-	0	39.69246742	0	-1
chr1	80801650	80802450	Peak4615	0	-	0	35.60645378	0	-1
chr1	80823000	80823700	Peak4622	0	-	0	19.84590377	0	-1
chr1	81077400	81078100	Peak4628	0	-	0	24.85094392	0	-1
chr1	81593400	81594350	Peak4641	0	-	0	21.54995482	0	-1
chr1	82282300	82283350	Peak4654	0	-	0	36.74487989	0	-1
chr1	82292000	82293450	Peak4664	0	-	0	25.17295151	0	-1
chr1	82433050	82433600	Peak4674	0	-	0	21.24238032	0	-1
chr1	82839450	82840400	Peak4696	0	+	0	21.34883031	0	-1
chr1	82842650	82843100	Peak4699	0	-	0	26.01934239	0	-1
chr1	82852600	82852850	Peak4702	0	-	0	18.3622931	0	-1
chr1	84584800	84587100	Peak4786	0	-	0	80.18647806	0	-1
chr1	84647000	84647450	Peak4815	0	-	0	24.21837971	0	-1
chr1	84693800	84694550	Peak4828	0	-	0	27.25369818	0	-1
chr1	84852000	84852500	Peak4846	0	-	0	23.76496938	0	-1
chr1	84908500	84908900	Peak4849	0	-	0	25.2634591	0	-1
chr1	85075050	85075450	Peak4858	0	-	0	18.97675841	0	-1
chr1	85088100	85088750	Peak4862	0	-	0	37.48879929	0	-1
chr1	85250600	85251150	Peak4865	0	-	0	36.50953161	0	-1
chr1	85255500	85255750	Peak4866	0	-	0	19.1215232	0	-1
chr1	85277650	85278250	Peak4870	0	-	0	18.85044283	0	-1
chr1	85280250	85280800	Peak4872	0	-	0	29.37472275	0	-1
chr1	85588650	85589250	Peak4875	0	-	0	29.14120379	0	-1
chr1	85590950	85593600	Peak4876	0	-	0	96.25500835	0	-1
chr1	85596600	85596950	Peak4877	0	-	0	18.09982713	0	-1
chr1	85793350	85794350	Peak4886	0	+	0	22.54119672	0	-1
chr1	85853750	85854700	Peak4905	0	-	0	29.56368098	0	-1
chr1	85895300	85897650	Peak4908	0	-	0	72.83949379	0	-1
chr1	85898400	85901500	Peak4910	0	-	0	41.47944638	0	-1
chr1	85901550	85903350	Peak4911	0	-	0	38.43186374	0	-1
chr1	85916450	85917200	Peak4922	0	-	0	26.71173407	0	-1
chr1	85918200	85919150	Peak4925	0	-	0	33.2032331	0	-1
chr1	85919400	85920000	Peak4926	0	-	0	18.82171288	0	-1
chr1	85921250	85923200	Peak4928	0	-	0	22.84586036	0	-1
chr1	85927650	85930000	Peak4933	0	-	0	32.31908661	0	-1
chr1	85933300	85935600	Peak4937	0	-	0	43.73793793	0	-1
chr1	86031700	86032350	Peak4952	0	-	0	28.03601855	0	-1
chr1	86038500	86039100	Peak4955	0	-	0	22.88871693	0	-1
chr1	86045750	86047000	Peak4957	0	+	0	32.19761545	0	-1
chr1	86059000	86060050	Peak4966	0	-	0	24.93087331	0	-1
chr1	86065000	86066050	Peak4970	0	-	0	29.48222468	0	-1
chr1	86110450	86110900	Peak4975	0	-	0	22.31421151	0	-1
chr1	86152100	86152600	Peak4983	0	-	0	19.15227403	0	-1
chr1	86153850	86154800	Peak4984	0	-	0	21.27638999	0	-1
chr1	86233850	86234400	Peak5003	0	-	0	19.75270696	0	-1
chr1	86430800	86431750	Peak5040	0	-	0	29.64999633	0	-1
chr1	86432650	86433450	Peak5041	0	-	0	18.57347546	0	-1
chr1	86434300	86435000	Peak5043	0	+	0	22.95566029	0	-1
chr1	86435000	86438100	Peak5044	0	-	0	51.43247981	0	-1
chr1	86438750	86441150	Peak5047	0	-	0	44.47720038	0	-1
chr1	86464100	86465050	Peak5056	0	-	0	26.523379	0	-1
chr1	86472500	86473400	Peak5060	0	-	0	32.97689139	0	-1
chr1	86488100	86489300	Peak5064	0	-	0	19.87381236	0	-1
chr1	86499650	86501350	Peak5072	0	-	0	36.90132088	0	-1
chr1	86510300	86511550	Peak5086	0	-	0	19.40233632	0	-1
chr1	86511800	86512250	Peak5087	0	-	0	18.39064489	0	-1
chr1	86525550	86528700	Peak5097	0	+	0	54.07958581	0	-1
chr1	86718900	86719450	Peak5131	0	-	0	20.78246105	0	-1
chr1	86747250	86747650	Peak5133	0	-	0	18.90853549	0	-1
chr1	87213900	87214600	Peak5183	0	+	0	21.47939664	0	-1
chr1	87214600	87215400	Peak5184	0	-	0	18.91824975	0	-1
chr1	87271850	87273650	Peak5205	0	-	0	42.62358531	0	-1
chr1	87387500	87387850	Peak5222	0	-	0	21.75328474	0	-1
chr1	87467400	87467750	Peak5236	0	-	0	18.69844563	0	-1
chr1	87475000	87475800	Peak5240	0	-	0	21.45976494	0	-1
chr1	87509250	87510750	Peak5248	0	+	0	18.98448245	0	-1
chr1	87546350	87547150	Peak5257	0	-	0	35.90514197	0	-1
chr1	87785550	87787250	Peak5290	0	-	0	33.34229521	0	-1
chr1	87849250	87849900	Peak5301	0	-	0	20.21812809	0	-1
chr1	87880050	87880750	Peak5318	0	-	0	20.44370525	0	-1
chr1	87891600	87892300	Peak5322	0	-	0	23.08472988	0	-1
chr1	87892500	87893400	Peak5323	0	-	0	41.31334764	0	-1
chr1	87900850	87901300	Peak5326	0	-	0	20.7672885	0	-1
chr1	87929650	87930400	Peak5337	0	-	0	26.46133192	0	-1
chr1	87943050	87944100	Peak5345	0	-	0	23.06428823	0	-1
chr1	88008600	88009250	Peak5357	0	-	0	36.79865402	0	-1
chr1	88213000	88214450	Peak5361	0	-	0	54.98114622	0	-1
chr1	88214550	88215200	Peak5362	0	-	0	35.76978903	0	-1
chr1	88216600	88217850	Peak5364	0	-	0	46.60115317	0	-1
chr1	88220450	88221350	Peak5370	0	-	0	30.2666601	0	-1
chr1	88222150	88222650	Peak5371	0	-	0	27.15109725	0	-1
chr1	88223100	88224800	Peak5372	0	-	0	43.60485615	0	-1
chr1	88234700	88236300	Peak5381	0	-	0	40.10674458	0	-1
chr1	88239950	88240500	Peak5385	0	-	0	24.94676669	0	-1
chr1	88246150	88247250	Peak5391	0	-	0	35.99824588	0	-1
chr1	88249600	88249900	Peak5396	0	-	0	23.18847221	0	-1
chr1	88250200	88251150	Peak5397	0	-	0	24.07922334	0	-1
chr1	88251300	88251800	Peak5398	0	-	0	22.80955343	0	-1
chr1	88262650	88264750	Peak5410	0	-	0	88.28021594	0	-1
chr1	88267200	88268400	Peak5415	0	-	0	18.55470588	0	-1
chr1	88268950	88270450	Peak5416	0	-	0	20.62858833	0	-1
chr1	88272600	88273300	Peak5418	0	-	0	52.64690278	0	-1
chr1	88273400	88275050	Peak5419	0	-	0	42.22630737	0	-1
chr1	88275400	88277400	Peak5421	0	-	0	118.628634	0	-1
chr1	88277750	88280450	Peak5423	0	-	0	133.8752203	0	-1
chr1	88280500	88281050	Peak5424	0	-	0	21.02103394	0	-1
chr1	88282950	88284650	Peak5427	0	-	0	42.17603847	0	-1
chr1	88287750	88289000	Peak5432	0	-	0	40.69453439	0	-1
chr1	88295800	88296200	Peak5437	0	-	0	19.42801807	0	-1
chr1	88306600	88307550	Peak5448	0	-	0	43.15620832	0	-1
chr1	88700950	88702650	Peak5479	0	+	0	58.93828266	0	-1
chr1	88706200	88707150	Peak5482	0	-	0	34.97828858	0	-1
chr1	88840100	88841350	Peak5496	0	-	0	29.85826163	0	-1
chr1	88907500	88907900	Peak5500	0	-	0	34.33621058	0	-1
chr1	89070100	89071400	Peak5526	0	+	0	25.74971803	0	-1
chr1	89071550	89072800	Peak5527	0	-	0	38.90114752	0	-1
chr1	89073200	89073800	Peak5528	0	-	0	19.69575475	0	-1
chr1	89108000	89108400	Peak5540	0	-	0	19.59152709	0	-1
chr1	89130950	89131750	Peak5545	0	-	0	22.82588705	0	-1
chr1	89182850	89183800	Peak5557	0	-	0	20.20399768	0	-1
chr1	89183950	89184600	Peak5558	0	-	0	32.26140078	0	-1
chr1	89302350	89303800	Peak5570	0	-	0	28.62804367	0	-1
chr1	89443600	89444600	Peak5590	0	-	0	23.11841489	0	-1
chr1	89454300	89456150	Peak5595	0	+	0	43.56715411	0	-1
chr1	89501200	89501650	Peak5623	0	-	0	28.49374303	0	-1
chr1	89510050	89510750	Peak5626	0	-	0	23.69660154	0	-1
chr1	89514200	89515250	Peak5628	0	-	0	18.36658972	0	-1
chr1	89522250	89524650	Peak5634	0	-	0	34.08539485	0	-1
chr1	89526300	89526850	Peak5636	0	-	0	26.86151881	0	-1
chr1	89528400	89529400	Peak5640	0	-	0	23.46444124	0	-1
chr1	89535250	89536500	Peak5642	0	-	0	31.72227541	0	-1
chr1	89580150	89581900	Peak5679	0	+	0	63.73351328	0	-1
chr1	89581900	89583000	Peak5680	0	-	0	18.65300449	0	-1
chr1	89583050	89586500	Peak5681	0	-	0	81.94075293	0	-1
chr1	89586550	89588500	Peak5682	0	-	0	54.90650947	0	-1
chr1	89594300	89594850	Peak5685	0	-	0	27.90409208	0	-1
chr1	89600300	89602550	Peak5693	0	-	0	23.8737982	0	-1
chr1	89606800	89608350	Peak5700	0	-	0	20.36629946	0	-1
chr1	89617250	89620900	Peak5707	0	-	0	79.51788197	0	-1
chr1	89624550	89626050	Peak5712	0	-	0	22.90016127	0	-1
chr1	89676150	89677300	Peak5735	0	-	0	22.03095752	0	-1
chr1	89709450	89710000	Peak5753	0	-	0	21.18494882	0	-1
chr1	89722050	89723350	Peak5759	0	-	0	18.50476231	0	-1
chr1	89785550	89786400	Peak5776	0	-	0	45.19984542	0	-1
chr1	89859900	89861250	Peak5795	0	-	0	27.68082807	0	-1
chr1	89968050	89969000	Peak5815	0	+	0	19.72517428	0	-1
chr1	90206700	90208400	Peak5830	0	-	0	25.60650091	0	-1
chr1	90212900	90213900	Peak5837	0	-	0	21.82714195	0	-1
chr1	90604300	90604700	Peak5871	0	-	0	29.55178707	0	-1
chr1	90732800	90733800	Peak5874	0	-	0	37.53460402	0	-1
chr1	90837750	90838700	Peak5885	0	-	0	33.24787044	0	-1
chr1	90973150	90974950	Peak5896	0	-	0	18.61838746	0	-1
chr1	91061750	91063400	Peak5925	0	-	0	42.53055711	0	-1
chr1	91180700	91183000	Peak5939	0	-	0	24.88062814	0	-1
chr1	91193150	91193650	Peak5943	0	-	0	19.50463552	0	-1
chr1	91199750	91200450	Peak5944	0	-	0	18.80207936	0	-1
chr1	91203650	91205300	Peak5945	0	-	0	39.28544	0	-1
chr1	91208250	91210850	Peak5951	0	-	0	53.49964883	0	-1
chr1	91249500	91250200	Peak5958	0	-	0	24.58600514	0	-1
chr1	91250250	91251050	Peak5959	0	+	0	18.29630145	0	-1
chr1	91251050	91251850	Peak5960	0	-	0	25.50437056	0	-1
chr1	91380200	91380700	Peak5979	0	-	0	20.31209887	0	-1
chr1	91434850	91438800	Peak5990	0	-	0	114.412645	0	-1
chr1	91455750	91457200	Peak5995	0	-	0	32.90329248	0	-1
chr1	91459000	91459700	Peak5998	0	+	0	24.08365164	0	-1
chr1	91903250	91904150	Peak6039	0	-	0	31.65728322	0	-1
chr1	91978200	91979100	Peak6060	0	-	0	22.09926787	0	-1
chr1	92015150	92015800	Peak6062	0	-	0	18.57801381	0	-1
chr1	92030900	92032150	Peak6071	0	-	0	29.009212	0	-1
chr1	92034900	92035350	Peak6072	0	-	0	18.15146322	0	-1
chr1	92062900	92063700	Peak6085	0	-	0	35.63426009	0	-1
chr1	92099200	92102150	Peak6097	0	-	0	53.38378028	0	-1
chr1	92103400	92104000	Peak6099	0	-	0	25.33666323	0	-1
chr1	92105700	92107100	Peak6102	0	-	0	23.6521589	0	-1
chr1	92113200	92114100	Peak6106	0	-	0	23.09974823	0	-1
chr1	92124550	92125600	Peak6112	0	-	0	18.02091281	0	-1
chr1	92129800	92131400	Peak6114	0	-	0	36.33715277	0	-1
chr1	92144400	92145400	Peak6120	0	-	0	20.81136777	0	-1
chr1	92172000	92173200	Peak6128	0	-	0	24.30226999	0	-1
chr1	92177700	92179800	Peak6131	0	-	0	39.26362459	0	-1
chr1	92437900	92439050	Peak6158	0	-	0	28.16225854	0	-1
chr1	92632300	92632850	Peak6170	0	-	0	22.2154515	0	-1
chr1	92635000	92635650	Peak6172	0	-	0	23.26035865	0	-1
chr1	92640450	92641750	Peak6176	0	-	0	25.11915188	0	-1
chr1	92642100	92643200	Peak6178	0	-	0	19.54178078	0	-1
chr1	92650950	92652550	Peak6183	0	-	0	22.20974906	0	-1
chr1	92774550	92775250	Peak6210	0	-	0	20.34152198	0	-1
chr1	92831150	92833050	Peak6215	0	+	0	45.57280367	0	-1
chr1	92833050	92833800	Peak6216	0	-	0	22.75230305	0	-1
chr1	92906950	92907550	Peak6238	0	+	0	27.96970496	0	-1
chr1	92909500	92910650	Peak6240	0	-	0	34.51246879	0	-1
chr1	92910650	92911600	Peak6241	0	+	0	24.61593995	0	-1
chr1	92933350	92934200	Peak6247	0	-	0	22.4735882	0	-1
chr1	93049100	93049850	Peak6293	0	-	0	18.19438413	0	-1
chr1	93068850	93069500	Peak6308	0	-	0	25.80398275	0	-1
chr1	93078950	93080950	Peak6314	0	-	0	30.5545562	0	-1
chr1	93084850	93086050	Peak6319	0	-	0	21.86104137	0	-1
chr1	93098500	93100150	Peak6328	0	-	0	29.7547327	0	-1
chr1	93205700	93206450	Peak6343	0	-	0	18.60462233	0	-1
chr1	93209650	93211000	Peak6346	0	-	0	20.94930626	0	-1
chr1	93214100	93216350	Peak6350	0	-	0	28.86031813	0	-1
chr1	93219900	93220900	Peak6354	0	-	0	18.62335801	0	-1
chr1	93235550	93236550	Peak6361	0	+	0	20.5757445	0	-1
chr1	93246250	93246650	Peak6366	0	-	0	28.18627383	0	-1
chr1	93293850	93294200	Peak6367	0	-	0	18.30121165	0	-1
chr1	93300650	93301100	Peak6371	0	-	0	29.21261454	0	-1
chr1	93304900	93305250	Peak6372	0	-	0	29.80054708	0	-1
chr1	93446900	93447350	Peak6394	0	-	0	18.5419032	0	-1
chr1	93511550	93512500	Peak6408	0	+	0	27.44552701	0	-1
chr1	93512500	93513100	Peak6409	0	-	0	25.41619305	0	-1
chr1	93636100	93636850	Peak6427	0	-	0	32.81330092	0	-1
chr1	93668750	93669400	Peak6429	0	-	0	20.08082261	0	-1
chr1	93685450	93686850	Peak6432	0	+	0	23.97115839	0	-1
chr1	93753350	93754200	Peak6442	0	-	0	21.59152061	0	-1
chr1	93803500	93804500	Peak6453	0	+	0	23.58301437	0	-1
chr1	93823700	93826850	Peak6457	0	-	0	43.80226374	0	-1
chr1	95267750	95268600	Peak6470	0	-	0	24.71131675	0	-1
chr1	97553300	97554550	Peak6500	0	-	0	46.84255554	0	-1
chr1	97627950	97628750	Peak6513	0	-	0	24.12907265	0	-1
chr1	97634700	97635250	Peak6519	0	-	0	19.3287582	0	-1
chr1	97636550	97637550	Peak6520	0	-	0	34.00055274	0	-1
chr1	97652900	97653650	Peak6530	0	-	0	19.675654	0	-1
chr1	97656150	97656500	Peak6531	0	-	0	23.65205301	0	-1
chr1	97658400	97659100	Peak6534	0	-	0	37.20068507	0	-1
chr1	97659200	97660500	Peak6535	0	-	0	48.67929795	0	-1
chr1	97660650	97662450	Peak6536	0	+	0	72.79016597	0	-1
chr1	97662450	97663000	Peak6537	0	-	0	22.83645294	0	-1
chr1	97767350	97767950	Peak6544	0	-	0	31.72182463	0	-1
chr1	97768800	97769700	Peak6545	0	-	0	22.28293974	0	-1
chr1	97879300	97879900	Peak6555	0	-	0	19.16782454	0	-1
chr1	98191950	98192500	Peak6605	0	-	0	26.18726174	0	-1
chr1	98279000	98279300	Peak6608	0	-	0	21.61932345	0	-1
chr1	104769750	104772450	Peak6622	0	-	0	46.54952782	0	-1
chr1	104773250	104773600	Peak6623	0	-	0	18.84468483	0	-1
chr1	104792600	104792950	Peak6630	0	-	0	29.19854427	0	-1
chr1	104801450	104801950	Peak6637	0	-	0	28.24334665	0	-1
chr1	104836850	104837800	Peak6649	0	-	0	20.2077654	0	-1
chr1	104838200	104839500	Peak6650	0	-	0	25.53837288	0	-1
chr1	104847800	104848500	Peak6653	0	-	0	26.31425133	0	-1
chr1	104848850	104849300	Peak6654	0	-	0	18.08241455	0	-1
chr1	105012150	105012500	Peak6673	0	-	0	20.60788249	0	-1
chr1	105012550	105013000	Peak6674	0	-	0	18.05212797	0	-1
chr1	105354350	105355950	Peak6688	0	-	0	36.34670325	0	-1
chr1	105989800	105991650	Peak6724	0	+	0	33.12216684	0	-1
chr1	106070400	106071200	Peak6738	0	-	0	28.58276199	0	-1
chr1	106154550	106157700	Peak6746	0	-	0	92.65201334	0	-1
chr1	106166600	106167050	Peak6753	0	-	0	32.08005904	0	-1
chr1	106169600	106170350	Peak6754	0	-	0	33.27294532	0	-1
chr1	106170600	106171450	Peak6755	0	-	0	32.92468626	0	-1
chr1	106171750	106173300	Peak6756	0	+	0	30.25771745	0	-1
chr1	106173300	106174650	Peak6757	0	-	0	31.12831531	0	-1
chr1	106177600	106178200	Peak6760	0	-	0	24.69470492	0	-1
chr1	106192800	106194250	Peak6771	0	-	0	36.62660186	0	-1
chr1	106200900	106201900	Peak6780	0	-	0	36.83544091	0	-1
chr1	106230150	106230900	Peak6795	0	-	0	49.69330611	0	-1
chr1	106232000	106233750	Peak6798	0	-	0	21.9618209	0	-1
chr1	106235100	106236000	Peak6799	0	-	0	37.22334156	0	-1
chr1	106236400	106237750	Peak6800	0	-	0	37.94220484	0	-1
chr1	106240000	106241250	Peak6802	0	-	0	42.02252612	0	-1
chr1	106241350	106242550	Peak6803	0	-	0	42.56621192	0	-1
chr1	106244150	106244950	Peak6805	0	-	0	31.03696564	0	-1
chr1	106272550	106273350	Peak6816	0	-	0	22.93258843	0	-1
chr1	106275400	106276200	Peak6820	0	-	0	29.61461314	0	-1
chr1	106279500	106281050	Peak6822	0	-	0	30.51898275	0	-1
chr1	106292200	106292800	Peak6827	0	-	0	18.07820349	0	-1
chr1	106316150	106317600	Peak6830	0	-	0	45.60953846	0	-1
chr1	106318600	106319050	Peak6832	0	-	0	18.68864695	0	-1
chr1	106387300	106387700	Peak6850	0	-	0	18.04638952	0	-1
chr1	106389350	106390450	Peak6851	0	-	0	18.83469124	0	-1
chr1	106526500	106527350	Peak6868	0	-	0	32.09803988	0	-1
chr1	106565950	106567250	Peak6874	0	-	0	26.47982296	0	-1
chr1	106629050	106629800	Peak6893	0	-	0	19.37966722	0	-1
chr1	106639800	106640200	Peak6895	0	-	0	20.94582981	0	-1
chr1	106651000	106651750	Peak6899	0	-	0	20.90338519	0	-1
chr1	106651900	106652750	Peak6900	0	-	0	35.2427569	0	-1
chr1	106712600	106713900	Peak6916	0	-	0	18.07461983	0	-1
chr1	106714800	106715600	Peak6918	0	-	0	27.27242814	0	-1
chr1	107915350	107915700	Peak6932	0	-	0	31.00454919	0	-1
chr1	118457100	118458550	Peak6993	0	-	0	34.90539429	0	-1
chr1	118481500	118483000	Peak7002	0	-	0	42.02969245	0	-1
chr1	118485100	118486450	Peak7005	0	-	0	29.69569682	0	-1
chr1	118601450	118601800	Peak7038	0	-	0	21.14796144	0	-1
chr1	119329850	119330550	Peak7087	0	-	0	24.24671931	0	-1
chr1	119420000	119422450	Peak7091	0	+	0	38.58548508	0	-1
chr1	119557000	119557550	Peak7111	0	-	0	22.02057027	0	-1
chr1	119557800	119559300	Peak7112	0	-	0	19.83680562	0	-1
chr1	119624600	119625100	Peak7113	0	-	0	30.05215251	0	-1
chr1	119638200	119638500	Peak7115	0	-	0	20.10522898	0	-1
chr1	119878700	119880300	Peak7133	0	-	0	44.71180721	0	-1
chr1	120116050	120118100	Peak7155	0	-	0	24.56763007	0	-1
chr1	120118350	120120950	Peak7156	0	-	0	64.46507141	0	-1
chr1	121326750	121327700	Peak7194	0	-	0	20.65157884	0	-1
chr1	121328100	121328750	Peak7196	0	-	0	28.37339214	0	-1
chr1	121870600	121870900	Peak7212	0	-	0	20.16836135	0	-1
chr1	125519550	125519950	Peak7242	0	-	0	20.67583673	0	-1
chr1	125560300	125561550	Peak7245	0	+	0	18.6532952	0	-1
chr1	125574100	125574400	Peak7249	0	-	0	22.57643593	0	-1
chr1	125576650	125577250	Peak7251	0	-	0	23.94265416	0	-1
chr1	126120500	126121250	Peak7275	0	-	0	23.13063855	0	-1
chr1	126737550	126738800	Peak7309	0	-	0	22.20314328	0	-1
chr1	127206700	127207600	Peak7327	0	-	0	27.7073966	0	-1
chr1	127675350	127677250	Peak7437	0	-	0	27.27261585	0	-1
chr1	127678100	127678800	Peak7439	0	-	0	18.52717716	0	-1
chr1	127904850	127905450	Peak7460	0	-	0	25.53629699	0	-1
chr1	128244050	128245150	Peak7520	0	+	0	29.63479073	0	-1
chr1	128416650	128417550	Peak7529	0	+	0	25.59743452	0	-1
chr1	128417550	128417900	Peak7530	0	-	0	20.48893208	0	-1
chr1	130715350	130716150	Peak7571	0	+	0	23.83672084	0	-1
chr1	131084400	131085000	Peak7593	0	-	0	21.85590797	0	-1
chr1	131088950	131090450	Peak7597	0	-	0	44.84439386	0	-1
chr1	131096750	131097950	Peak7601	0	+	0	30.60446389	0	-1
chr1	131137650	131138450	Peak7608	0	+	0	25.13557784	0	-1
chr1	131152850	131154150	Peak7610	0	-	0	22.36842526	0	-1
chr1	131243100	131244550	Peak7637	0	-	0	26.6773989	0	-1
chr1	131384250	131384950	Peak7677	0	-	0	34.3911647	0	-1
chr1	131416900	131417350	Peak7680	0	-	0	20.51036267	0	-1
chr1	131452250	131452700	Peak7695	0	-	0	25.4764271	0	-1
chr1	131483150	131484000	Peak7706	0	-	0	24.17562563	0	-1
chr1	131493550	131494350	Peak7710	0	-	0	31.92279737	0	-1
chr1	131523250	131524950	Peak7716	0	-	0	28.94233363	0	-1
chr1	131548700	131549100	Peak7723	0	-	0	25.23253247	0	-1
chr1	131553100	131553450	Peak7724	0	-	0	23.39227429	0	-1
chr1	131712300	131712700	Peak7732	0	-	0	21.6213259	0	-1
chr1	131829100	131829950	Peak7741	0	-	0	24.96658825	0	-1
chr1	131830150	131832200	Peak7742	0	-	0	26.01881637	0	-1
chr1	131910400	131911300	Peak7753	0	+	0	48.47574429	0	-1
chr1	131941000	131941500	Peak7758	0	-	0	18.11609236	0	-1
chr1	131962900	131963950	Peak7761	0	+	0	18.03004544	0	-1
chr1	132124600	132125000	Peak7789	0	-	0	29.22269125	0	-1
chr1	132125250	132127400	Peak7790	0	-	0	42.45561796	0	-1
chr1	132190200	132192050	Peak7818	0	+	0	20.82175107	0	-1
chr1	132199750	132201200	Peak7827	0	-	0	18.79737815	0	-1
chr1	132204800	132205800	Peak7830	0	-	0	26.56391965	0	-1
chr1	132205900	132208050	Peak7831	0	-	0	22.9967091	0	-1
chr1	132209400	132211100	Peak7835	0	-	0	47.33677488	0	-1
chr1	132298450	132299450	Peak7853	0	+	0	32.03186875	0	-1
chr1	132322350	132323550	Peak7864	0	-	0	39.68871597	0	-1
chr1	132356300	132357000	Peak7875	0	-	0	21.39559348	0	-1
chr1	132362900	132365700	Peak7884	0	-	0	69.39148252	0	-1
chr1	132368550	132369300	Peak7889	0	-	0	20.48306049	0	-1
chr1	132370500	132377500	Peak7891	0	-	0	111.5054838	0	-1
chr1	132381050	132383400	Peak7897	0	-	0	34.94038023	0	-1
chr1	132383850	132391500	Peak7898	0	-	0	174.5673643	0	-1
chr1	132504700	132506550	Peak7932	0	-	0	43.47396119	0	-1
chr1	132506750	132508050	Peak7934	0	-	0	19.84532078	0	-1
chr1	132535000	132537050	Peak7954	0	-	0	39.94981221	0	-1
chr1	132538750	132543000	Peak7956	0	-	0	60.6263143	0	-1
chr1	132581700	132584150	Peak7974	0	-	0	43.38224143	0	-1
chr1	132585100	132585700	Peak7975	0	-	0	19.24558981	0	-1
chr1	132585750	132586700	Peak7976	0	-	0	23.60052629	0	-1
chr1	132623200	132623950	Peak7992	0	-	0	19.47760823	0	-1
chr1	132638350	132642100	Peak8004	0	-	0	55.47330987	0	-1
chr1	132659700	132661000	Peak8023	0	-	0	31.93500648	0	-1
chr1	132678200	132678900	Peak8029	0	-	0	20.321286	0	-1
chr1	132678950	132682100	Peak8030	0	-	0	66.50088027	0	-1
chr1	132693800	132696950	Peak8038	0	-	0	62.8559568	0	-1
chr1	132705500	132708350	Peak8043	0	-	0	40.5538833	0	-1
chr1	132716850	132719800	Peak8050	0	-	0	86.23030069	0	-1
chr1	132726550	132727550	Peak8056	0	-	0	51.87315031	0	-1
chr1	132728100	132729850	Peak8057	0	-	0	75.87197334	0	-1
chr1	132730300	132731000	Peak8059	0	-	0	18.41302476	0	-1
chr1	132734800	132735450	Peak8066	0	-	0	24.08700237	0	-1
chr1	132738800	132742850	Peak8071	0	-	0	38.35178315	0	-1
chr1	132878600	132880300	Peak8096	0	-	0	21.85013831	0	-1
chr1	132880300	132881750	Peak8097	0	+	0	19.32264959	0	-1
chr1	132889600	132891250	Peak8106	0	-	0	20.77102334	0	-1
chr1	132894400	132895550	Peak8109	0	-	0	24.22608163	0	-1
chr1	132900700	132901350	Peak8112	0	-	0	25.12579713	0	-1
chr1	132911900	132912400	Peak8117	0	-	0	21.13976554	0	-1
chr1	132927250	132927650	Peak8130	0	-	0	20.56603372	0	-1
chr1	132935900	132936600	Peak8140	0	-	0	18.08354146	0	-1
chr1	133048650	133050100	Peak8164	0	-	0	24.85146335	0	-1
chr1	133057150	133058600	Peak8172	0	-	0	20.15988467	0	-1
chr1	133071250	133073850	Peak8183	0	-	0	43.28171772	0	-1
chr1	133129100	133131200	Peak8198	0	-	0	87.00406864	0	-1
chr1	133131850	133134550	Peak8200	0	-	0	37.70889841	0	-1
chr1	133259100	133259800	Peak8270	0	-	0	21.61450001	0	-1
chr1	133267500	133269750	Peak8276	0	-	0	28.52511954	0	-1
chr1	133307000	133307750	Peak8291	0	-	0	27.08973255	0	-1
chr1	133364200	133365350	Peak8302	0	-	0	24.10392884	0	-1
chr1	133422700	133424600	Peak8337	0	+	0	41.39479402	0	-1
chr1	133766500	133768650	Peak8376	0	-	0	33.99227685	0	-1
chr1	133797950	133799050	Peak8387	0	-	0	25.46437632	0	-1
chr1	133886350	133887950	Peak8406	0	-	0	29.15895818	0	-1
chr1	133906150	133906500	Peak8415	0	-	0	19.43497553	0	-1
chr1	133977500	133978050	Peak8436	0	-	0	25.4194794	0	-1
chr1	133978400	133979500	Peak8438	0	-	0	26.20928021	0	-1
chr1	134055900	134056750	Peak8447	0	-	0	22.65046993	0	-1
chr1	134060100	134060950	Peak8448	0	-	0	33.92833338	0	-1
chr1	134063850	134065550	Peak8455	0	-	0	32.87829585	0	-1
chr1	134077300	134079000	Peak8465	0	-	0	24.42623325	0	-1
chr1	134082700	134083450	Peak8469	0	-	0	27.67644569	0	-1
chr1	134097200	134100200	Peak8480	0	-	0	46.43280834	0	-1
chr1	134195250	134197350	Peak8502	0	-	0	31.87104289	0	-1
chr1	134197500	134198650	Peak8503	0	-	0	20.44063455	0	-1
chr1	134209450	134212100	Peak8513	0	-	0	36.68224823	0	-1
chr1	134213100	134214700	Peak8514	0	-	0	18.94107643	0	-1
chr1	134233700	134234700	Peak8533	0	-	0	23.04389022	0	-1
chr1	134234700	134236100	Peak8534	0	+	0	21.26956015	0	-1
chr1	134265700	134266850	Peak8546	0	-	0	28.30063005	0	-1
chr1	134292450	134293650	Peak8554	0	-	0	43.67117695	0	-1
chr1	134301900	134303350	Peak8560	0	-	0	21.88884068	0	-1
chr1	134342150	134343100	Peak8571	0	-	0	19.28555402	0	-1
chr1	134345450	134346550	Peak8575	0	-	0	18.6751161	0	-1
chr1	134414350	134415350	Peak8590	0	-	0	18.74720767	0	-1
chr1	134454850	134455950	Peak8596	0	+	0	18.7669281	0	-1
chr1	134493700	134494600	Peak8600	0	-	0	18.1088989	0	-1
chr1	134559450	134560200	Peak8609	0	-	0	26.03449776	0	-1
chr1	134560200	134561800	Peak8610	0	+	0	26.3235023	0	-1
chr1	134572900	134573350	Peak8613	0	-	0	23.11326726	0	-1
chr1	134755100	134757250	Peak8641	0	-	0	24.15466331	0	-1
chr1	134758900	134759550	Peak8643	0	-	0	18.66033605	0	-1
chr1	134764100	134765350	Peak8645	0	-	0	34.93290517	0	-1
chr1	134772850	134773100	Peak8647	0	-	0	18.96431702	0	-1
chr1	134845850	134848100	Peak8660	0	-	0	38.06922901	0	-1
chr1	134902150	134903000	Peak8667	0	-	0	18.98131771	0	-1
chr1	134909050	134909850	Peak8668	0	-	0	23.67991384	0	-1
chr1	134940300	134940950	Peak8673	0	-	0	21.01982042	0	-1
chr1	135145950	135146750	Peak8703	0	-	0	18.47742183	0	-1
chr1	135146750	135147600	Peak8704	0	+	0	19.91651738	0	-1
chr1	135147600	135149350	Peak8705	0	-	0	18.43847775	0	-1
chr1	135149650	135150200	Peak8706	0	-	0	29.61830368	0	-1
chr1	135155250	135158800	Peak8713	0	-	0	66.83603944	0	-1
chr1	135159700	135160850	Peak8715	0	-	0	22.51324064	0	-1
chr1	135163850	135164500	Peak8720	0	-	0	19.46447634	0	-1
chr1	135166050	135167600	Peak8721	0	-	0	30.35743226	0	-1
chr1	135169150	135170650	Peak8723	0	-	0	26.91435876	0	-1
chr1	135278200	135279200	Peak8741	0	-	0	27.18506739	0	-1
chr1	135282700	135283600	Peak8745	0	-	0	27.4536659	0	-1
chr1	135370950	135373650	Peak8766	0	-	0	56.204754	0	-1
chr1	135375350	135377100	Peak8769	0	-	0	26.04905803	0	-1
chr1	135379100	135381450	Peak8772	0	-	0	46.81249492	0	-1
chr1	135474650	135475350	Peak8809	0	-	0	23.17927873	0	-1
chr1	135482850	135483450	Peak8816	0	-	0	21.9798769	0	-1
chr1	135493550	135494150	Peak8822	0	-	0	23.60036303	0	-1
chr1	135513100	135515800	Peak8833	0	-	0	53.42572599	0	-1
chr1	135524300	135525000	Peak8840	0	-	0	19.36807634	0	-1
chr1	135530850	135531950	Peak8845	0	-	0	32.72429565	0	-1
chr1	135534300	135535100	Peak8849	0	-	0	18.6852019	0	-1
chr1	135536550	135537800	Peak8851	0	-	0	26.03386262	0	-1
chr1	135542050	135544150	Peak8854	0	-	0	34.76659345	0	-1
chr1	135545950	135546800	Peak8858	0	-	0	20.35280673	0	-1
chr1	135547350	135547700	Peak8859	0	-	0	18.53799231	0	-1
chr1	135547800	135550000	Peak8860	0	-	0	18.52136625	0	-1
chr1	135550450	135551950	Peak8861	0	-	0	19.18284531	0	-1
chr1	135554600	135556500	Peak8866	0	-	0	39.77020822	0	-1
chr1	135572750	135575100	Peak8881	0	-	0	39.93181644	0	-1
chr1	135581300	135582800	Peak8890	0	-	0	29.32419317	0	-1
chr1	135625500	135626700	Peak8909	0	-	0	31.23166709	0	-1
chr1	135629800	135630650	Peak8911	0	-	0	30.8680934	0	-1
chr1	135658950	135660850	Peak8921	0	-	0	76.6246215	0	-1
chr1	135669550	135671300	Peak8932	0	-	0	28.19868901	0	-1
chr1	135694450	135694800	Peak8943	0	-	0	21.36589973	0	-1
chr1	135728000	135729200	Peak8952	0	-	0	32.40942911	0	-1
chr1	135729700	135732300	Peak8954	0	-	0	70.92171072	0	-1
chr1	135732350	135735700	Peak8955	0	-	0	90.0090834	0	-1
chr1	135735950	135737500	Peak8957	0	-	0	48.18492218	0	-1
chr1	135738300	135738800	Peak8959	0	-	0	20.21306298	0	-1
chr1	135742600	135743600	Peak8962	0	-	0	21.46027885	0	-1
chr1	135748550	135749000	Peak8967	0	-	0	18.88410549	0	-1
chr1	135749350	135750400	Peak8968	0	-	0	28.16068437	0	-1
chr1	135754950	135755850	Peak8972	0	-	0	19.99291545	0	-1
chr1	135766800	135768050	Peak8980	0	-	0	32.85557745	0	-1
chr1	135780100	135781400	Peak8990	0	-	0	39.62475887	0	-1
chr1	135782950	135784700	Peak8992	0	-	0	20.62385073	0	-1
chr1	135821250	135822250	Peak9002	0	-	0	20.19493906	0	-1
chr1	135850700	135853600	Peak9009	0	-	0	35.15289272	0	-1
chr1	136131250	136132150	Peak9050	0	+	0	21.08819905	0	-1
chr1	136132150	136135000	Peak9051	0	-	0	66.40559989	0	-1
chr1	136135300	136139950	Peak9052	0	-	0	44.7693248	0	-1
chr1	136140750	136143500	Peak9054	0	-	0	45.55938787	0	-1
chr1	136144400	136145900	Peak9057	0	-	0	31.57738983	0	-1
chr1	136149200	136149900	Peak9059	0	-	0	21.14115259	0	-1
chr1	136165050	136166500	Peak9070	0	-	0	33.14869041	0	-1
chr1	136259700	136261100	Peak9089	0	+	0	37.45414646	0	-1
chr1	136325750	136326500	Peak9107	0	-	0	30.90995573	0	-1
chr1	136329450	136329950	Peak9108	0	-	0	23.33254995	0	-1
chr1	136344300	136345500	Peak9114	0	-	0	18.40074727	0	-1
chr1	136346350	136347150	Peak9116	0	-	0	19.27723162	0	-1
chr1	136350850	136351250	Peak9118	0	-	0	22.13059021	0	-1
chr1	136415150	136415850	Peak9123	0	+	0	53.14852053	0	-1
chr1	136613150	136614650	Peak9134	0	-	0	31.80275015	0	-1
chr1	136624800	136625550	Peak9136	0	+	0	20.54886064	0	-1
chr1	136661150	136662450	Peak9141	0	-	0	21.31276526	0	-1
chr1	136670400	136671750	Peak9145	0	-	0	25.01880452	0	-1
chr1	136695900	136696550	Peak9150	0	-	0	19.87185273	0	-1
chr1	137898250	137899850	Peak9176	0	-	0	22.58455576	0	-1
chr1	137902000	137903850	Peak9179	0	-	0	90.76626513	0	-1
chr1	137925850	137926700	Peak9190	0	-	0	22.84603562	0	-1
chr1	137927200	137929100	Peak9191	0	-	0	46.41420714	0	-1
chr1	137940300	137940850	Peak9195	0	-	0	19.22860126	0	-1
chr1	138963450	138964200	Peak9243	0	+	0	18.19173114	0	-1
chr1	138970250	138970650	Peak9248	0	-	0	23.35283175	0	-1
chr1	138982550	138983150	Peak9250	0	-	0	24.08700237	0	-1
chr1	139422750	139424350	Peak9267	0	-	0	26.68114512	0	-1
chr1	140753300	140753550	Peak9286	0	-	0	18.33589058	0	-1
chr1	143640200	143641650	Peak9296	0	-	0	35.46666063	0	-1
chr1	143645400	143646700	Peak9298	0	-	0	37.39937946	0	-1
chr1	143776750	143777850	Peak9315	0	+	0	24.88966028	0	-1
chr1	144002200	144004250	Peak9328	0	-	0	20.80116017	0	-1
chr1	146494250	146496000	Peak9337	0	-	0	41.87747088	0	-1
chr1	146496100	146498050	Peak9338	0	-	0	31.17347398	0	-1
chr1	149960850	149961350	Peak9358	0	-	0	18.21875143	0	-1
chr1	151236250	151236650	Peak9396	0	-	0	20.7231475	0	-1
chr1	151342750	151343200	Peak9402	0	-	0	21.27228223	0	-1
chr1	151479350	151479900	Peak9415	0	-	0	20.22615698	0	-1
chr1	151755050	151755950	Peak9424	0	+	0	38.86622897	0	-1
chr1	151931950	151932850	Peak9449	0	-	0	25.43548501	0	-1
chr1	151947600	151948650	Peak9456	0	-	0	26.45847006	0	-1
chr1	151980150	151980650	Peak9466	0	-	0	28.43553296	0	-1
chr1	151983550	151983950	Peak9468	0	-	0	20.07970965	0	-1
chr1	152083000	152083400	Peak9492	0	-	0	25.28450701	0	-1
chr1	152089550	152091150	Peak9497	0	+	0	44.23916338	0	-1
chr1	152439300	152439900	Peak9521	0	-	0	34.78674076	0	-1
chr1	152525150	152525900	Peak9540	0	-	0	36.93227012	0	-1
chr1	152531350	152531750	Peak9543	0	-	0	25.04514909	0	-1
chr1	152581250	152581650	Peak9560	0	-	0	19.69990654	0	-1
chr1	152589350	152590150	Peak9563	0	-	0	39.57069198	0	-1
chr1	152607450	152608300	Peak9569	0	-	0	18.40396193	0	-1
chr1	152622900	152623550	Peak9581	0	-	0	27.8853404	0	-1
chr1	152792550	152793200	Peak9607	0	-	0	20.90295112	0	-1
chr1	152799000	152799950	Peak9610	0	-	0	21.40494211	0	-1
chr1	152902200	152903350	Peak9638	0	+	0	28.37061726	0	-1
chr1	152992200	152993400	Peak9654	0	-	0	28.92595921	0	-1
chr1	153011350	153012700	Peak9666	0	-	0	20.56005654	0	-1
chr1	153013950	153015600	Peak9668	0	-	0	44.67736165	0	-1
chr1	153034900	153035950	Peak9676	0	-	0	19.6164654	0	-1
chr1	153039800	153041400	Peak9681	0	-	0	22.08279677	0	-1
chr1	153064650	153065900	Peak9694	0	-	0	42.19652837	0	-1
chr1	153180650	153181000	Peak9706	0	-	0	23.76271719	0	-1
chr1	153233500	153233800	Peak9722	0	-	0	20.60788249	0	-1
chr1	153257300	153257800	Peak9726	0	-	0	28.43553296	0	-1
chr1	153309300	153309800	Peak9745	0	-	0	21.85441629	0	-1
chr1	153331950	153333250	Peak9757	0	+	0	18.02376397	0	-1
chr1	153413550	153413900	Peak9763	0	-	0	19.01468632	0	-1
chr1	153487050	153487850	Peak9777	0	+	0	24.4829118	0	-1
chr1	153659900	153660450	Peak9801	0	-	0	26.80165398	0	-1
chr1	153666550	153667750	Peak9807	0	-	0	26.02139755	0	-1
chr1	153900950	153904300	Peak9863	0	-	0	106.6677519	0	-1
chr1	153906200	153908150	Peak9865	0	-	0	28.84367431	0	-1
chr1	153977700	153978400	Peak9888	0	-	0	22.28759477	0	-1
chr1	153978500	153979150	Peak9889	0	-	0	20.1392618	0	-1
chr1	153995450	153996650	Peak9894	0	-	0	36.49910408	0	-1
chr1	154029200	154030650	Peak9904	0	-	0	27.0613952	0	-1
chr1	154069850	154070200	Peak9913	0	-	0	18.29719558	0	-1
chr1	154101350	154105050	Peak9920	0	-	0	116.0347198	0	-1
chr1	154111650	154112050	Peak9922	0	-	0	20.07060216	0	-1
chr1	154112200	154112550	Peak9923	0	-	0	21.03084111	0	-1
chr1	154112700	154113600	Peak9924	0	-	0	24.05689863	0	-1
chr1	154113650	154114900	Peak9925	0	-	0	22.26305178	0	-1
chr1	154115300	154117600	Peak9926	0	-	0	37.48291043	0	-1
chr1	154118250	154118950	Peak9929	0	-	0	35.99030518	0	-1
chr1	154119150	154122100	Peak9930	0	-	0	44.20160596	0	-1
chr1	154140300	154140750	Peak9937	0	-	0	19.48194772	0	-1
chr1	154157150	154158550	Peak9950	0	-	0	43.75152209	0	-1
chr1	154638000	154638600	Peak9989	0	-	0	21.58518635	0	-1
chr1	154833200	154833850	Peak10013	0	-	0	27.13227499	0	-1
chr1	155058100	155059850	Peak10037	0	-	0	22.6109292	0	-1
chr1	155064250	155065200	Peak10041	0	-	0	30.24786133	0	-1
chr1	155065350	155066050	Peak10042	0	-	0	20.98740473	0	-1
chr1	155071050	155072200	Peak10045	0	-	0	25.04485697	0	-1
chr1	155093450	155094150	Peak10066	0	-	0	27.42795007	0	-1
chr1	155199950	155201000	Peak10093	0	-	0	24.45274479	0	-1
chr1	155202100	155203400	Peak10096	0	-	0	22.07660358	0	-1
chr1	155204300	155204800	Peak10099	0	-	0	18.59418634	0	-1
chr1	155215950	155216250	Peak10108	0	-	0	19.2595964	0	-1
chr1	155223850	155225300	Peak10112	0	-	0	19.23539253	0	-1
chr1	155228450	155229400	Peak10115	0	-	0	42.91171183	0	-1
chr1	155229850	155232000	Peak10117	0	-	0	22.85566734	0	-1
chr1	155232300	155234050	Peak10118	0	-	0	33.13315503	0	-1
chr1	155235950	155238950	Peak10123	0	-	0	54.47670986	0	-1
chr1	155240450	155242100	Peak10127	0	-	0	25.52511724	0	-1
chr1	155305450	155305900	Peak10142	0	-	0	20.43644984	0	-1
chr1	155972900	155973850	Peak10236	0	+	0	25.55419966	0	-1
chr1	155973850	155974550	Peak10237	0	-	0	23.14935728	0	-1
chr1	156035400	156037050	Peak10241	0	+	0	21.54184535	0	-1
chr1	156042050	156042450	Peak10247	0	-	0	26.89853603	0	-1
chr1	156043250	156043650	Peak10248	0	-	0	18.26700796	0	-1
chr1	156270200	156270900	Peak10273	0	-	0	19.01700527	0	-1
chr1	156420850	156421850	Peak10278	0	-	0	24.79768956	0	-1
chr1	156430100	156430550	Peak10283	0	-	0	27.5401295	0	-1
chr1	156580450	156582200	Peak10304	0	-	0	38.56423584	0	-1
chr1	156645700	156646800	Peak10313	0	-	0	20.94226665	0	-1
chr1	156718300	156719200	Peak10334	0	+	0	19.46007039	0	-1
chr1	156781050	156782000	Peak10343	0	-	0	22.33790687	0	-1
chr1	156864300	156864950	Peak10350	0	-	0	20.34775624	0	-1
chr1	156939050	156940150	Peak10355	0	+	0	33.91341748	0	-1
chr1	157168500	157168950	Peak10382	0	-	0	21.72405267	0	-1
chr1	157181000	157181700	Peak10391	0	-	0	19.73986556	0	-1
chr1	157232350	157233000	Peak10400	0	-	0	21.53614934	0	-1
chr1	157243200	157244900	Peak10401	0	-	0	28.72757025	0	-1
chr1	157411850	157412750	Peak10420	0	+	0	27.23811011	0	-1
chr1	157417400	157418400	Peak10425	0	-	0	25.39806894	0	-1
chr1	157443000	157444650	Peak10437	0	-	0	20.88336902	0	-1
chr1	157446950	157447900	Peak10442	0	-	0	28.61712371	0	-1
chr1	157536150	157536950	Peak10460	0	-	0	29.11796901	0	-1
chr1	158266300	158267350	Peak10474	0	-	0	18.18088235	0	-1
chr1	158353000	158354650	Peak10480	0	-	0	20.58354819	0	-1
chr1	158390950	158391400	Peak10492	0	-	0	18.46422096	0	-1
chr1	158408500	158409350	Peak10504	0	-	0	30.45407368	0	-1
chr1	158464750	158465350	Peak10511	0	-	0	19.07105745	0	-1
chr1	158553550	158554550	Peak10535	0	-	0	39.73633099	0	-1
chr1	158596900	158597650	Peak10541	0	-	0	18.596479	0	-1
chr1	159661000	159661900	Peak10599	0	-	0	26.42135709	0	-1
chr1	159670350	159671600	Peak10606	0	-	0	25.67484489	0	-1
chr1	159675850	159676200	Peak10608	0	-	0	19.14665287	0	-1
chr1	159853850	159854550	Peak10643	0	-	0	23.87217776	0	-1
chr1	160149500	160150300	Peak10658	0	-	0	32.49756033	0	-1
chr1	160194400	160195000	Peak10660	0	-	0	18.57681824	0	-1
chr1	160212250	160213400	Peak10664	0	+	0	19.98546054	0	-1
chr1	160231600	160232300	Peak10667	0	-	0	21.01904899	0	-1
chr1	160348800	160349200	Peak10691	0	-	0	23.35283175	0	-1
chr1	160377050	160377700	Peak10700	0	-	0	27.71387607	0	-1
chr1	160579050	160579800	Peak10715	0	-	0	19.8546366	0	-1
chr1	160589300	160589700	Peak10718	0	-	0	19.37831239	0	-1
chr1	160792250	160793300	Peak10731	0	+	0	46.74552536	0	-1
chr1	161035400	161037350	Peak10755	0	-	0	61.0199151	0	-1
chr1	161039850	161040600	Peak10757	0	-	0	27.33930663	0	-1
chr1	161069950	161070750	Peak10759	0	-	0	18.81903001	0	-1
chr1	161071500	161072100	Peak10761	0	-	0	23.18258347	0	-1
chr1	161130300	161131100	Peak10767	0	-	0	18.15817566	0	-1
chr1	161195450	161196650	Peak10773	0	-	0	24.14056176	0	-1
chr1	161248700	161250650	Peak10780	0	-	0	46.33748268	0	-1
chr1	161999450	162000550	Peak10818	0	-	0	18.49717851	0	-1
chr1	162295150	162296650	Peak10858	0	-	0	38.79922905	0	-1
chr1	162358750	162359850	Peak10891	0	-	0	34.78584032	0	-1
chr1	162361350	162361900	Peak10894	0	-	0	22.92831785	0	-1
chr1	162374750	162375350	Peak10897	0	-	0	25.35018717	0	-1
chr1	162402900	162403300	Peak10902	0	-	0	25.84740088	0	-1
chr1	162476200	162477250	Peak10929	0	-	0	22.6114513	0	-1
chr1	162509550	162510300	Peak10934	0	-	0	25.78023159	0	-1
chr1	162548700	162549400	Peak10943	0	-	0	20.92696872	0	-1
chr1	162571200	162572350	Peak10947	0	-	0	18.46194482	0	-1
chr1	162588600	162589700	Peak10951	0	-	0	27.09722199	0	-1
chr1	162679700	162680450	Peak10957	0	-	0	19.44687869	0	-1
chr1	162738600	162739900	Peak10961	0	-	0	21.5760273	0	-1
chr1	163928750	163929700	Peak11023	0	-	0	19.40270369	0	-1
chr1	163957100	163957500	Peak11029	0	-	0	22.27228674	0	-1
chr1	163994900	163995700	Peak11032	0	-	0	23.93979698	0	-1
chr1	164247500	164249000	Peak11042	0	-	0	20.68389516	0	-1
chr1	164254650	164255000	Peak11046	0	-	0	21.72037437	0	-1
chr1	164259450	164259800	Peak11050	0	-	0	24.09690542	0	-1
chr1	164275150	164276250	Peak11054	0	-	0	29.18489134	0	-1
chr1	164306700	164307600	Peak11055	0	-	0	19.22379715	0	-1
chr1	164455700	164457600	Peak11087	0	-	0	24.2860093	0	-1
chr1	164457600	164459100	Peak11088	0	+	0	26.19522035	0	-1
chr1	164460650	164462550	Peak11091	0	-	0	18.12235672	0	-1
chr1	165017550	165018400	Peak11120	0	-	0	19.12385806	0	-1
chr1	165042350	165043350	Peak11127	0	-	0	21.1664911	0	-1
chr1	165083900	165085100	Peak11147	0	-	0	21.96819873	0	-1
chr1	165091000	165091950	Peak11154	0	-	0	20.87326391	0	-1
chr1	165186550	165188000	Peak11175	0	-	0	27.46159019	0	-1
chr1	165190900	165192350	Peak11180	0	-	0	32.71392494	0	-1
chr1	165237100	165238100	Peak11189	0	-	0	24.30846337	0	-1
chr1	165440950	165441700	Peak11205	0	-	0	19.42420667	0	-1
chr1	165590000	165590450	Peak11219	0	-	0	20.09367318	0	-1
chr1	165609650	165611750	Peak11229	0	-	0	23.88912057	0	-1
chr1	165615450	165616600	Peak11233	0	-	0	41.47982364	0	-1
chr1	165618150	165620050	Peak11237	0	-	0	20.08169576	0	-1
chr1	165633400	165634150	Peak11243	0	-	0	21.06855004	0	-1
chr1	165641750	165642850	Peak11247	0	+	0	23.04071513	0	-1
chr1	165676950	165677300	Peak11256	0	-	0	19.14665287	0	-1
chr1	165999900	166001450	Peak11320	0	-	0	20.51775505	0	-1
chr1	166001450	166002450	Peak11321	0	+	0	21.72211163	0	-1
chr1	166003050	166003850	Peak11323	0	+	0	26.8015583	0	-1
chr1	166047650	166048950	Peak11326	0	-	0	23.57982148	0	-1
chr1	166254400	166256400	Peak11343	0	-	0	21.95144326	0	-1
chr1	166256600	166257500	Peak11345	0	-	0	23.74667647	0	-1
chr1	166259100	166259850	Peak11347	0	-	0	21.35593163	0	-1
chr1	166263850	166264400	Peak11349	0	-	0	29.04371916	0	-1
chr1	166278800	166281900	Peak11356	0	-	0	58.63970374	0	-1
chr1	166284450	166285450	Peak11361	0	-	0	23.33198121	0	-1
chr1	166308750	166309600	Peak11372	0	+	0	27.3077073	0	-1
chr1	166323750	166324250	Peak11376	0	-	0	23.98132046	0	-1
chr1	166380000	166381350	Peak11397	0	-	0	34.05507277	0	-1
chr1	166381550	166382350	Peak11398	0	-	0	18.88600182	0	-1
chr1	166398450	166399500	Peak11411	0	-	0	24.245952	0	-1
chr1	167063800	167064600	Peak11437	0	-	0	19.51096578	0	-1
chr1	167261200	167262050	Peak11449	0	-	0	24.99364323	0	-1
chr1	168197000	168197450	Peak11521	0	-	0	18.41062149	0	-1
chr1	168215150	168216050	Peak11529	0	-	0	20.74319375	0	-1
chr1	168219850	168220700	Peak11533	0	-	0	27.15383636	0	-1
chr1	168287500	168289000	Peak11562	0	-	0	27.67410996	0	-1
chr1	168299800	168300950	Peak11569	0	-	0	25.81583715	0	-1
chr1	168341500	168342700	Peak11583	0	-	0	21.51502338	0	-1
chr1	168356550	168357400	Peak11590	0	-	0	28.32799078	0	-1
chr1	168364050	168365300	Peak11597	0	-	0	24.20407698	0	-1
chr1	168390600	168391500	Peak11607	0	-	0	24.33222394	0	-1
chr1	168426550	168429000	Peak11625	0	-	0	74.67182645	0	-1
chr1	168430150	168431700	Peak11627	0	-	0	18.07384579	0	-1
chr1	168502400	168502750	Peak11636	0	-	0	29.53330665	0	-1
chr1	169745950	169747000	Peak11670	0	-	0	20.57356401	0	-1
chr1	169748500	169749450	Peak11673	0	-	0	18.51305354	0	-1
chr1	169831450	169832750	Peak11680	0	-	0	25.39860295	0	-1
chr1	169928800	169930800	Peak11693	0	-	0	35.18657379	0	-1
chr1	169931100	169932850	Peak11694	0	-	0	39.08121664	0	-1
chr1	169934050	169935150	Peak11696	0	-	0	25.79427804	0	-1
chr1	170175150	170176200	Peak11710	0	-	0	26.81161338	0	-1
chr1	170214950	170215550	Peak11713	0	+	0	18.97348471	0	-1
chr1	170255100	170255900	Peak11715	0	-	0	104.442966	0	-1
chr1	170396100	170396750	Peak11734	0	-	0	18.61931962	0	-1
chr1	170403550	170404500	Peak11739	0	-	0	33.79002991	0	-1
chr1	170440900	170441800	Peak11755	0	-	0	22.84721005	0	-1
chr1	170466550	170467000	Peak11762	0	-	0	21.22707489	0	-1
chr1	170502850	170504050	Peak11772	0	-	0	47.58220151	0	-1
chr1	170673800	170674950	Peak11804	0	-	0	33.88364259	0	-1
chr1	170846100	170846550	Peak11826	0	-	0	21.84988177	0	-1
chr1	171043850	171045700	Peak11846	0	-	0	20.36086449	0	-1
chr1	171110350	171112350	Peak11851	0	-	0	29.4001648	0	-1
chr1	171128800	171129900	Peak11855	0	-	0	37.89970423	0	-1
chr1	171129950	171130400	Peak11856	0	-	0	23.89472413	0	-1
chr1	171247350	171248300	Peak11886	0	-	0	27.15634994	0	-1
chr1	171250150	171252650	Peak11889	0	-	0	33.72642924	0	-1
chr1	171288200	171289550	Peak11911	0	-	0	22.63241713	0	-1
chr1	171293800	171295500	Peak11912	0	-	0	32.01925542	0	-1
chr1	171327900	171329000	Peak11916	0	-	0	48.92709878	0	-1
chr1	171330000	171331000	Peak11918	0	-	0	19.83750711	0	-1
chr1	171344700	171345600	Peak11922	0	-	0	23.68989854	0	-1
chr1	171360950	171362150	Peak11930	0	-	0	27.75789246	0	-1
chr1	171411350	171412050	Peak11934	0	+	0	20.79046874	0	-1
chr1	171412050	171413050	Peak11935	0	-	0	23.07510365	0	-1
chr1	171437300	171438400	Peak11942	0	-	0	31.75147657	0	-1
chr1	172024150	172026100	Peak11960	0	-	0	38.60206788	0	-1
chr1	172081750	172083650	Peak11972	0	-	0	23.81778573	0	-1
chr1	172099650	172100000	Peak11976	0	-	0	27.72814329	0	-1
chr1	172126050	172128150	Peak11982	0	-	0	43.26754328	0	-1
chr1	172160650	172161100	Peak11988	0	-	0	27.11050841	0	-1
chr1	172167950	172168600	Peak11993	0	-	0	25.05179176	0	-1
chr1	172191450	172192950	Peak12002	0	-	0	20.53350517	0	-1
chr1	172197400	172198650	Peak12007	0	-	0	21.26880661	0	-1
chr1	172199200	172200850	Peak12008	0	-	0	46.90263457	0	-1
chr1	172200950	172203350	Peak12009	0	-	0	33.21278008	0	-1
chr1	172203400	172206100	Peak12010	0	-	0	40.62950605	0	-1
chr1	172212750	172214050	Peak12015	0	-	0	32.90308187	0	-1
chr1	172216800	172217400	Peak12019	0	-	0	37.12139513	0	-1
chr1	172219350	172221000	Peak12023	0	-	0	20.25371584	0	-1
chr1	172242450	172243850	Peak12025	0	-	0	22.07125287	0	-1
chr1	172271450	172272650	Peak12032	0	-	0	30.10571313	0	-1
chr1	172292450	172293250	Peak12044	0	-	0	28.17422641	0	-1
chr1	172293350	172294400	Peak12045	0	-	0	24.19208355	0	-1
chr1	172296900	172298050	Peak12049	0	-	0	40.47790256	0	-1
chr1	172299550	172300450	Peak12052	0	-	0	28.61214027	0	-1
chr1	172300500	172301200	Peak12053	0	-	0	27.07692271	0	-1
chr1	172301700	172302250	Peak12054	0	-	0	23.70014092	0	-1
chr1	172310300	172312350	Peak12061	0	-	0	32.08699059	0	-1
chr1	172313250	172314950	Peak12063	0	-	0	23.4786432	0	-1
chr1	172323400	172325800	Peak12075	0	-	0	61.26324937	0	-1
chr1	172329950	172331200	Peak12079	0	-	0	27.53674304	0	-1
chr1	172331350	172331850	Peak12080	0	-	0	19.82240377	0	-1
chr1	172340500	172343100	Peak12082	0	-	0	52.52822881	0	-1
chr1	172344100	172350150	Peak12084	0	-	0	79.23289804	0	-1
chr1	172350200	172354850	Peak12085	0	-	0	89.22722779	0	-1
chr1	172356800	172357650	Peak12088	0	-	0	18.63730196	0	-1
chr1	172357900	172359350	Peak12089	0	-	0	39.65841504	0	-1
chr1	172363700	172364900	Peak12093	0	-	0	31.98220238	0	-1
chr1	172375400	172376500	Peak12101	0	-	0	40.26795229	0	-1
chr1	172482500	172483700	Peak12113	0	-	0	43.72658096	0	-1
chr1	172631600	172632100	Peak12144	0	-	0	31.51071423	0	-1
chr1	174522050	174523550	Peak12179	0	-	0	32.74651511	0	-1
chr1	175254850	175255200	Peak12203	0	-	0	19.57520794	0	-1
chr1	175255250	175255950	Peak12204	0	-	0	31.21128275	0	-1
chr1	175441800	175442150	Peak12214	0	-	0	22.80102005	0	-1
chr1	175625200	175625800	Peak12227	0	+	0	22.25322715	0	-1
chr1	175625800	175626250	Peak12228	0	-	0	18.52818623	0	-1
chr1	175691600	175692150	Peak12229	0	-	0	19.77312369	0	-1
chr1	176675200	176675500	Peak12258	0	-	0	20.00522811	0	-1
chr1	176813300	176814850	Peak12273	0	+	0	44.3359754	0	-1
chr1	176835500	176835950	Peak12280	0	+	0	19.82240377	0	-1
chr1	176990000	176990400	Peak12294	0	-	0	22.02952385	0	-1
chr1	176999000	176999850	Peak12301	0	-	0	20.96025372	0	-1
chr1	177013000	177013350	Peak12306	0	-	0	19.05581759	0	-1
chr1	177013400	177014000	Peak12307	0	-	0	23.00431444	0	-1
chr1	177022950	177023850	Peak12312	0	-	0	26.18726174	0	-1
chr1	177257500	177259150	Peak12339	0	+	0	40.24258088	0	-1
chr1	177338250	177339400	Peak12344	0	-	0	19.26392521	0	-1
chr1	177443300	177444350	Peak12348	0	-	0	23.56101388	0	-1
chr1	177795000	177795950	Peak12361	0	-	0	19.32039083	0	-1
chr1	177983150	177984000	Peak12365	0	+	0	24.24099623	0	-1
chr1	178188450	178189200	Peak12370	0	-	0	18.83618778	0	-1
chr1	178235500	178236000	Peak12378	0	-	0	23.17566692	0	-1
chr1	178316600	178318400	Peak12387	0	-	0	37.04394882	0	-1
chr1	178318400	178319300	Peak12388	0	+	0	44.20534071	0	-1
chr1	178319300	178321200	Peak12389	0	-	0	57.68358045	0	-1
chr1	178334150	178334750	Peak12391	0	-	0	25.80163731	0	-1
chr1	178336300	178338350	Peak12394	0	+	0	41.28764799	0	-1
chr1	178367900	178370700	Peak12397	0	-	0	60.24961553	0	-1
chr1	178528100	178529250	Peak12412	0	+	0	25.94127219	0	-1
chr1	178634600	178635100	Peak12420	0	-	0	24.35298948	0	-1
chr1	178799650	178800700	Peak12432	0	-	0	20.30343484	0	-1
chr1	179136250	179137250	Peak12462	0	-	0	22.01969172	0	-1
chr1	179568900	179569300	Peak12504	0	-	0	18.17667464	0	-1
chr1	179585000	179585400	Peak12508	0	-	0	19.61362965	0	-1
chr1	179586850	179588700	Peak12510	0	-	0	31.10399021	0	-1
chr1	179670200	179670550	Peak12529	0	-	0	27.99453513	0	-1
chr1	179803900	179804650	Peak12542	0	-	0	21.20868677	0	-1
chr1	179853100	179854950	Peak12548	0	-	0	29.12312812	0	-1
chr1	179860550	179861550	Peak12552	0	-	0	20.42739536	0	-1
chr1	179861650	179862150	Peak12553	0	-	0	21.32407798	0	-1
chr1	179871150	179871500	Peak12560	0	-	0	21.87742137	0	-1
chr1	179958600	179959650	Peak12580	0	-	0	22.88799915	0	-1
chr1	179961050	179962650	Peak12582	0	-	0	18.89220142	0	-1
chr1	180021350	180022900	Peak12594	0	-	0	36.49986229	0	-1
chr1	180260750	180261150	Peak12644	0	-	0	22.06613693	0	-1
chr1	180268850	180269700	Peak12647	0	-	0	27.6545736	0	-1
chr1	180331000	180333000	Peak12659	0	+	0	23.03460639	0	-1
chr1	180334700	180335950	Peak12662	0	-	0	35.13121498	0	-1
chr1	180353800	180354700	Peak12671	0	-	0	20.26354697	0	-1
chr1	180363200	180364850	Peak12675	0	-	0	38.20450441	0	-1
chr1	180367050	180369550	Peak12678	0	-	0	33.86577009	0	-1
chr1	180376250	180377450	Peak12686	0	-	0	18.22774153	0	-1
chr1	180379950	180380400	Peak12689	0	-	0	28.7718272	0	-1
chr1	180386800	180387650	Peak12695	0	-	0	40.10296732	0	-1
chr1	180387700	180388900	Peak12696	0	-	0	24.80394408	0	-1
chr1	180392350	180393350	Peak12699	0	-	0	19.69929186	0	-1
chr1	180401250	180401900	Peak12704	0	-	0	21.41253589	0	-1
chr1	180403100	180404550	Peak12706	0	-	0	26.67490469	0	-1
chr1	180404650	180405750	Peak12707	0	-	0	39.48331893	0	-1
chr1	180407550	180411300	Peak12711	0	-	0	41.5633949	0	-1
chr1	180419950	180422800	Peak12718	0	-	0	20.18883126	0	-1
chr1	180462850	180463350	Peak12733	0	-	0	22.91504461	0	-1
chr1	180520650	180520950	Peak12743	0	-	0	18.54281584	0	-1
chr1	180547550	180548100	Peak12745	0	-	0	24.90288751	0	-1
chr1	180576350	180576700	Peak12752	0	-	0	22.0747612	0	-1
chr1	180579900	180580350	Peak12753	0	-	0	19.59152709	0	-1
chr1	180640700	180641900	Peak12762	0	+	0	40.36964748	0	-1
chr1	180725700	180726600	Peak12767	0	+	0	22.55489527	0	-1
chr1	180812450	180814300	Peak12785	0	+	0	32.17712818	0	-1
chr1	180847500	180850500	Peak12788	0	-	0	67.41974508	0	-1
chr1	180851300	180852100	Peak12790	0	-	0	21.63932093	0	-1
chr1	180942700	180945450	Peak12808	0	-	0	30.49361496	0	-1
chr1	180946000	180947150	Peak12810	0	-	0	25.88154443	0	-1
chr1	180973250	180974350	Peak12822	0	-	0	20.6847894	0	-1
chr1	180974750	180975550	Peak12823	0	-	0	21.11503177	0	-1
chr1	181211250	181212750	Peak12855	0	+	0	29.45148976	0	-1
chr1	181352450	181353150	Peak12871	0	+	0	25.38741657	0	-1
chr1	181432650	181434100	Peak12892	0	-	0	37.62518787	0	-1
chr1	181434450	181435300	Peak12893	0	-	0	30.02970734	0	-1
chr1	181446750	181448550	Peak12898	0	-	0	46.20633949	0	-1
chr1	181458550	181460150	Peak12901	0	-	0	18.18145056	0	-1
chr1	181466650	181467950	Peak12908	0	-	0	37.14187472	0	-1
chr1	181839700	181840400	Peak12929	0	-	0	19.53135724	0	-1
chr1	181959950	181960950	Peak12946	0	-	0	24.83804616	0	-1
chr1	181966800	181967200	Peak12949	0	-	0	20.47152597	0	-1
chr1	181967800	181968450	Peak12950	0	-	0	30.58832548	0	-1
chr1	182018350	182019200	Peak12964	0	-	0	19.57211059	0	-1
chr1	182019200	182021000	Peak12965	0	+	0	100.9242695	0	-1
chr1	182021000	182022300	Peak12966	0	-	0	42.54630371	0	-1
chr1	182045400	182046100	Peak12972	0	-	0	23.08909865	0	-1
chr1	182086250	182087700	Peak12982	0	-	0	19.05781437	0	-1
chr1	182087950	182091050	Peak12983	0	-	0	47.18337718	0	-1
chr1	182091750	182092400	Peak12984	0	-	0	21.87774183	0	-1
chr1	182410550	182412500	Peak13022	0	-	0	34.36288603	0	-1
chr1	182413750	182414350	Peak13024	0	-	0	18.15452234	0	-1
chr1	182415950	182416350	Peak13026	0	-	0	18.04638952	0	-1
chr1	182420700	182421750	Peak13029	0	-	0	26.26648239	0	-1
chr1	182428750	182429700	Peak13034	0	-	0	20.32216097	0	-1
chr1	182436950	182437350	Peak13037	0	-	0	19.3894374	0	-1
chr1	182444650	182445450	Peak13047	0	-	0	31.47369676	0	-1
chr1	182458950	182462300	Peak13059	0	-	0	80.87587058	0	-1
chr1	182471300	182471950	Peak13065	0	-	0	25.82145251	0	-1
chr1	182474150	182476450	Peak13068	0	-	0	25.23392744	0	-1
chr1	182485050	182485800	Peak13078	0	-	0	32.72607394	0	-1
chr1	182488950	182490500	Peak13083	0	-	0	25.20711855	0	-1
chr1	182494200	182495150	Peak13088	0	-	0	40.39164165	0	-1
chr1	182496400	182496900	Peak13090	0	-	0	23.23475543	0	-1
chr1	182497250	182498200	Peak13091	0	-	0	21.60520428	0	-1
chr1	182515200	182517250	Peak13108	0	-	0	20.59468969	0	-1
chr1	182538750	182539650	Peak13114	0	-	0	39.23117393	0	-1
chr1	182612500	182613350	Peak13124	0	-	0	28.42673207	0	-1
chr1	182779700	182780050	Peak13135	0	-	0	24.09065684	0	-1
chr1	182792500	182793700	Peak13139	0	-	0	18.87159091	0	-1
chr1	183299000	183299550	Peak13190	0	-	0	31.27954682	0	-1
chr1	183369800	183370550	Peak13205	0	-	0	28.02689878	0	-1
chr1	183783450	183783850	Peak13224	0	-	0	24.16089294	0	-1
chr1	184040600	184041400	Peak13239	0	-	0	22.42417595	0	-1
chr1	184824050	184825250	Peak13265	0	-	0	25.75295145	0	-1
chr1	184843050	184843650	Peak13274	0	-	0	19.82240377	0	-1
chr1	184844000	184845450	Peak13275	0	-	0	22.37104792	0	-1
chr1	184999100	185000200	Peak13309	0	+	0	26.07972349	0	-1
chr1	185183750	185184350	Peak13313	0	-	0	22.44316104	0	-1
chr1	185186250	185186750	Peak13315	0	-	0	21.36942039	0	-1
chr1	185203150	185203900	Peak13318	0	-	0	34.26126325	0	-1
chr1	185252550	185254050	Peak13342	0	-	0	37.81369287	0	-1
chr1	185331300	185331700	Peak13356	0	-	0	25.35076277	0	-1
chr1	185362200	185363050	Peak13361	0	-	0	50.20141355	0	-1
chr1	185363050	185363700	Peak13362	0	+	0	24.64410679	0	-1
chr1	186610150	186610550	Peak13408	0	-	0	22.48133092	0	-1
chr1	186661050	186661900	Peak13418	0	-	0	19.51096578	0	-1
chr1	186748700	186750050	Peak13440	0	-	0	31.04727269	0	-1
chr1	187651250	187652600	Peak13461	0	+	0	18.99519568	0	-1
chr1	189004400	189006850	Peak13491	0	-	0	76.32646066	0	-1
chr1	189013600	189015550	Peak13500	0	-	0	40.19423058	0	-1
chr1	189644600	189645600	Peak13539	0	-	0	29.44444505	0	-1
chr1	189688400	189689100	Peak13542	0	-	0	18.70035318	0	-1
chr1	189921950	189922650	Peak13576	0	+	0	20.88308516	0	-1
chr1	190150150	190150800	Peak13599	0	-	0	22.28576237	0	-1
chr1	190154050	190154600	Peak13602	0	-	0	22.2154515	0	-1
chr1	190232100	190232700	Peak13631	0	-	0	32.16833296	0	-1
chr1	190655900	190656400	Peak13658	0	-	0	19.53179279	0	-1
chr1	190842050	190842400	Peak13686	0	-	0	19.42801807	0	-1
chr1	190861750	190862450	Peak13695	0	-	0	21.20650998	0	-1
chr1	190910750	190911750	Peak13704	0	-	0	36.45464486	0	-1
chr1	190929200	190929950	Peak13709	0	-	0	18.44835887	0	-1
chr1	190977950	190979650	Peak13718	0	+	0	31.47653168	0	-1
chr1	191061800	191062850	Peak13727	0	-	0	33.96549989	0	-1
chr1	191223000	191223500	Peak13739	0	-	0	22.28759477	0	-1
chr1	191292250	191293050	Peak13754	0	-	0	29.38080051	0	-1
chr1	191312300	191313400	Peak13766	0	-	0	19.56064521	0	-1
chr1	191317100	191317800	Peak13770	0	-	0	22.30675797	0	-1
chr1	191354050	191354500	Peak13787	0	-	0	27.24457555	0	-1
chr1	191394100	191394600	Peak13795	0	-	0	18.14101402	0	-1
chr1	191397800	191398400	Peak13801	0	-	0	20.87786029	0	-1
chr1	191416750	191417500	Peak13809	0	-	0	34.26530787	0	-1
chr1	191434900	191435550	Peak13815	0	-	0	23.35678112	0	-1
chr1	191459900	191460250	Peak13817	0	-	0	19.75657063	0	-1
chr1	191464850	191465850	Peak13820	0	-	0	40.54194099	0	-1
chr1	191469650	191470850	Peak13823	0	-	0	28.23914344	0	-1
chr1	191495000	191496650	Peak13830	0	-	0	25.21516252	0	-1
chr1	191611450	191612550	Peak13844	0	-	0	19.07526771	0	-1
chr1	191717550	191719450	Peak13855	0	+	0	46.81444704	0	-1
chr1	191720250	191721800	Peak13857	0	-	0	38.82373708	0	-1
chr1	191788300	191789050	Peak13883	0	-	0	19.87302433	0	-1
chr1	191816350	191817900	Peak13889	0	-	0	31.29034724	0	-1
chr1	191906150	191907900	Peak13902	0	+	0	60.78160622	0	-1
chr1	191955650	191956350	Peak13909	0	-	0	21.17197012	0	-1
chr1	191991850	191993200	Peak13920	0	-	0	23.88436041	0	-1
chr1	192137550	192138550	Peak13933	0	+	0	18.27397676	0	-1
chr1	192140800	192141250	Peak13936	0	-	0	20.81873606	0	-1
chr1	192190750	192191750	Peak13939	0	+	0	35.54375381	0	-1
chr1	192769850	192771300	Peak13982	0	+	0	18.75994518	0	-1
chr1	192854800	192856250	Peak13999	0	+	0	33.07684467	0	-1
chr1	193086050	193088200	Peak14021	0	-	0	44.69289933	0	-1
chr1	193118500	193118850	Peak14029	0	-	0	20.69909087	0	-1
chr1	193178200	193178750	Peak14041	0	-	0	22.89916346	0	-1
chr1	193188400	193189950	Peak14044	0	-	0	24.43813428	0	-1
chr1	193238750	193239900	Peak14048	0	-	0	19.75320108	0	-1
chr1	193242050	193242700	Peak14049	0	-	0	22.42518198	0	-1
chr1	193271400	193272500	Peak14058	0	-	0	24.01126131	0	-1
chr1	193273300	193273800	Peak14062	0	-	0	18.25066837	0	-1
chr1	193315300	193316750	Peak14066	0	-	0	20.98546145	0	-1
chr1	193334100	193335150	Peak14072	0	-	0	21.26890159	0	-1
chr1	193382250	193383150	Peak14089	0	-	0	20.2861354	0	-1
chr1	194619750	194620850	Peak14129	0	+	0	28.82075008	0	-1
chr1	194622100	194623300	Peak14131	0	-	0	18.0289046	0	-1
chr1	194640550	194641000	Peak14138	0	-	0	26.97523553	0	-1
chr1	194641250	194643100	Peak14139	0	-	0	22.78876607	0	-1
chr1	194643450	194643900	Peak14140	0	-	0	22.79922436	0	-1
chr1	194652250	194652800	Peak14145	0	-	0	21.58518635	0	-1
chr1	194680650	194681600	Peak14151	0	-	0	30.24983206	0	-1
chr1	194721800	194722300	Peak14158	0	-	0	19.21539633	0	-1
chr1	194747300	194747900	Peak14170	0	-	0	20.43644984	0	-1
chr1	194755600	194756650	Peak14172	0	-	0	19.23974152	0	-1
chr1	194881450	194882400	Peak14187	0	-	0	35.10461024	0	-1
chr1	194885800	194886850	Peak14189	0	-	0	20.61694692	0	-1
chr1	194977200	194978400	Peak14204	0	-	0	19.83143019	0	-1
chr1	194979200	194979500	Peak14206	0	-	0	18.67053054	0	-1
chr1	194981850	194982400	Peak14209	0	-	0	19.11948644	0	-1
chr1	194991050	194991500	Peak14214	0	-	0	18.37091677	0	-1
chr1	195003450	195004400	Peak14223	0	-	0	29.58710404	0	-1
chr1	195014150	195015050	Peak14228	0	-	0	25.61770032	0	-1
chr1	195015100	195016250	Peak14229	0	-	0	30.45407368	0	-1
chr1	195017500	195020150	Peak14232	0	-	0	37.45431164	0	-1
chr1	195020450	195022050	Peak14233	0	-	0	20.63019578	0	-1
chr1	195022500	195023600	Peak14234	0	-	0	34.89556885	0	-1
chr1	195032250	195034500	Peak14241	0	-	0	43.8899014	0	-1
chr1	195131250	195132200	Peak14250	0	-	0	28.65686057	0	-1
chr2	3117700	3118350	Peak14255	0	-	0	18.45724338	0	-1
chr2	3138550	3140200	Peak14264	0	-	0	46.13244595	0	-1
chr2	3159100	3159650	Peak14275	0	-	0	27.74115591	0	-1
chr2	3160850	3161500	Peak14276	0	-	0	24.35624389	0	-1
chr2	3166750	3167900	Peak14282	0	-	0	23.033833	0	-1
chr2	3168500	3169300	Peak14283	0	-	0	19.13586722	0	-1
chr2	3169350	3170050	Peak14284	0	-	0	24.30166504	0	-1
chr2	3172650	3174700	Peak14287	0	-	0	44.82178017	0	-1
chr2	3285700	3286200	Peak14305	0	-	0	26.5538861	0	-1
chr2	3474300	3475500	Peak14313	0	+	0	23.67959927	0	-1
chr2	4296850	4297450	Peak14407	0	-	0	23.69871222	0	-1
chr2	4400950	4401900	Peak14426	0	+	0	18.74080374	0	-1
chr2	4406600	4407850	Peak14431	0	-	0	29.33114207	0	-1
chr2	4452700	4453650	Peak14441	0	-	0	25.94045472	0	-1
chr2	4459050	4459450	Peak14445	0	-	0	19.59455343	0	-1
chr2	4490650	4491300	Peak14460	0	-	0	19.06440715	0	-1
chr2	4529950	4530450	Peak14477	0	-	0	18.32946317	0	-1
chr2	4542700	4543850	Peak14483	0	-	0	20.40008639	0	-1
chr2	4558350	4560350	Peak14491	0	-	0	38.68082698	0	-1
chr2	4560900	4561800	Peak14493	0	-	0	26.48805589	0	-1
chr2	4578200	4578900	Peak14505	0	-	0	23.93271397	0	-1
chr2	4881250	4882800	Peak14532	0	+	0	65.73666925	0	-1
chr2	4882800	4883750	Peak14533	0	-	0	23.62188094	0	-1
chr2	5063050	5063800	Peak14546	0	-	0	18.62571018	0	-1
chr2	5112600	5113650	Peak14555	0	-	0	23.54208038	0	-1
chr2	5379100	5379650	Peak14565	0	+	0	27.45399055	0	-1
chr2	5888150	5888550	Peak14603	0	-	0	19.49093448	0	-1
chr2	5950200	5951450	Peak14609	0	-	0	23.6106806	0	-1
chr2	6322300	6323550	Peak14636	0	+	0	39.6400493	0	-1
chr2	6342950	6343300	Peak14645	0	-	0	21.72037437	0	-1
chr2	6367100	6368100	Peak14650	0	-	0	27.79033346	0	-1
chr2	6538000	6538800	Peak14674	0	-	0	24.60162608	0	-1
chr2	6871250	6872050	Peak14723	0	-	0	18.15817566	0	-1
chr2	6874200	6874800	Peak14727	0	-	0	29.51288393	0	-1
chr2	6881450	6882450	Peak14733	0	-	0	30.24786133	0	-1
chr2	6883700	6884950	Peak14734	0	-	0	33.76376154	0	-1
chr2	10216750	10217500	Peak14796	0	-	0	19.53135724	0	-1
chr2	10276350	10277050	Peak14803	0	-	0	27.90707541	0	-1
chr2	10671000	10671700	Peak14816	0	-	0	24.86420198	0	-1
chr2	11336100	11336800	Peak14843	0	-	0	30.81421474	0	-1
chr2	11338350	11339800	Peak14844	0	-	0	39.25773135	0	-1
chr2	11491150	11492200	Peak14859	0	-	0	19.29124069	0	-1
chr2	11495000	11496150	Peak14861	0	-	0	48.21728557	0	-1
chr2	11499850	11501450	Peak14865	0	-	0	20.75412549	0	-1
chr2	13371450	13371800	Peak14942	0	-	0	23.20679788	0	-1
chr2	13385450	13386100	Peak14946	0	-	0	18.873373	0	-1
chr2	13414900	13415950	Peak14953	0	-	0	33.60016	0	-1
chr2	13572350	13573300	Peak14960	0	-	0	25.15262102	0	-1
chr2	14055050	14056550	Peak14970	0	+	0	47.56643218	0	-1
chr2	14074250	14075500	Peak14975	0	-	0	21.88267024	0	-1
chr2	14388650	14390100	Peak14989	0	-	0	28.07180632	0	-1
chr2	14603700	14605400	Peak14992	0	+	0	26.44007071	0	-1
chr2	14641250	14641700	Peak14997	0	-	0	26.00928763	0	-1
chr2	14872950	14873400	Peak15006	0	-	0	20.38616505	0	-1
chr2	14906900	14907600	Peak15010	0	-	0	20.58099503	0	-1
chr2	15055700	15056550	Peak15022	0	-	0	19.18262391	0	-1
chr2	16355800	16357050	Peak15033	0	+	0	24.00378895	0	-1
chr2	16357050	16358500	Peak15034	0	-	0	23.0061725	0	-1
chr2	16361900	16362450	Peak15038	0	-	0	22.28672294	0	-1
chr2	17703550	17705350	Peak15088	0	-	0	21.8240043	0	-1
chr2	17723850	17724950	Peak15100	0	-	0	25.94321133	0	-1
chr2	17729150	17730350	Peak15104	0	-	0	27.48077396	0	-1
chr2	17837650	17838600	Peak15111	0	-	0	33.48639095	0	-1
chr2	18045650	18046900	Peak15131	0	-	0	18.4289646	0	-1
chr2	18064050	18065150	Peak15144	0	+	0	19.3803607	0	-1
chr2	18207650	18208400	Peak15156	0	-	0	27.47927792	0	-1
chr2	18392200	18393000	Peak15165	0	+	0	24.41074956	0	-1
chr2	18676200	18678050	Peak15179	0	+	0	50.50517533	0	-1
chr2	18765800	18766650	Peak15188	0	-	0	21.82934072	0	-1
chr2	18821500	18822650	Peak15193	0	-	0	19.82049964	0	-1
chr2	19144850	19146050	Peak15245	0	-	0	20.36759706	0	-1
chr2	19414700	19415250	Peak15259	0	-	0	27.86881317	0	-1
chr2	19657500	19658900	Peak15266	0	+	0	63.4672319	0	-1
chr2	20869250	20869800	Peak15280	0	-	0	21.52541656	0	-1
chr2	20883450	20883900	Peak15284	0	-	0	25.66030944	0	-1
chr2	20901300	20901600	Peak15287	0	-	0	20.32678727	0	-1
chr2	20942500	20944100	Peak15301	0	-	0	31.53672806	0	-1
chr2	20963000	20963850	Peak15311	0	-	0	21.99606716	0	-1
chr2	20968000	20969750	Peak15317	0	+	0	55.61380889	0	-1
chr2	21001900	21002250	Peak15321	0	-	0	22.02359279	0	-1
chr2	21002950	21003950	Peak15323	0	-	0	21.23874895	0	-1
chr2	21026300	21026850	Peak15333	0	-	0	20.8585127	0	-1
chr2	21027850	21028650	Peak15335	0	-	0	35.87044077	0	-1
chr2	21037050	21038150	Peak15340	0	-	0	25.59163186	0	-1
chr2	21205950	21207150	Peak15357	0	-	0	21.69321667	0	-1
chr2	21916600	21916850	Peak15391	0	-	0	19.56633977	0	-1
chr2	21917200	21919850	Peak15392	0	-	0	41.96996676	0	-1
chr2	22338300	22339000	Peak15410	0	-	0	22.40883637	0	-1
chr2	22588400	22588550	Peak15411	0	-	0	33.05683377	0	-1
chr2	22894800	22895550	Peak15426	0	-	0	24.55696684	0	-1
chr2	24048300	24049750	Peak15465	0	-	0	42.79324048	0	-1
chr2	24761850	24763550	Peak15499	0	+	0	51.80823861	0	-1
chr2	24845250	24845950	Peak15513	0	-	0	25.50081085	0	-1
chr2	24901700	24902250	Peak15524	0	-	0	23.69871222	0	-1
chr2	24918850	24919750	Peak15533	0	+	0	23.72898248	0	-1
chr2	24949800	24950550	Peak15542	0	+	0	26.07964968	0	-1
chr2	24962400	24963400	Peak15544	0	-	0	18.04848645	0	-1
chr2	25057750	25058500	Peak15558	0	-	0	21.17197012	0	-1
chr2	25144700	25145050	Peak15568	0	-	0	19.45811974	0	-1
chr2	25169600	25170650	Peak15576	0	-	0	18.32951453	0	-1
chr2	25174500	25176300	Peak15580	0	-	0	25.95239417	0	-1
chr2	25176450	25177750	Peak15581	0	-	0	18.45006818	0	-1
chr2	25177800	25180100	Peak15582	0	-	0	27.15025357	0	-1
chr2	25180100	25182100	Peak15583	0	+	0	29.18997466	0	-1
chr2	25225600	25227800	Peak15602	0	-	0	37.38424036	0	-1
chr2	25228050	25229700	Peak15603	0	-	0	41.19068018	0	-1
chr2	25255000	25256100	Peak15612	0	+	0	20.45851248	0	-1
chr2	25262550	25263750	Peak15618	0	+	0	20.64422747	0	-1
chr2	25263750	25266850	Peak15619	0	-	0	43.137387	0	-1
chr2	25267100	25269400	Peak15621	0	-	0	39.46840847	0	-1
chr2	25271250	25272050	Peak15624	0	-	0	19.37257806	0	-1
chr2	25272050	25273050	Peak15625	0	+	0	20.01223968	0	-1
chr2	25287650	25289000	Peak15630	0	-	0	32.1238517	0	-1
chr2	25289950	25291100	Peak15633	0	+	0	19.10049304	0	-1
chr2	25318400	25319300	Peak15643	0	+	0	18.29668617	0	-1
chr2	25332050	25333250	Peak15645	0	+	0	23.60010353	0	-1
chr2	25356000	25357200	Peak15652	0	-	0	23.25582864	0	-1
chr2	25421650	25422150	Peak15679	0	-	0	18.5419032	0	-1
chr2	25428600	25429300	Peak15684	0	+	0	27.43618106	0	-1
chr2	25429300	25433050	Peak15685	0	-	0	47.0073759	0	-1
chr2	25458650	25459900	Peak15700	0	-	0	26.60337136	0	-1
chr2	25461200	25462300	Peak15704	0	-	0	21.81415245	0	-1
chr2	25466500	25468200	Peak15709	0	-	0	40.01258911	0	-1
chr2	25472900	25474450	Peak15715	0	-	0	40.28230237	0	-1
chr2	25474900	25475850	Peak15716	0	-	0	31.28448862	0	-1
chr2	25476000	25477450	Peak15717	0	-	0	29.06143979	0	-1
chr2	25477600	25479150	Peak15718	0	-	0	24.15490154	0	-1
chr2	25483250	25483850	Peak15722	0	-	0	19.675654	0	-1
chr2	25497400	25498900	Peak15729	0	-	0	21.3798956	0	-1
chr2	25572900	25573500	Peak15748	0	-	0	18.83373105	0	-1
chr2	25576800	25578250	Peak15752	0	+	0	29.26268879	0	-1
chr2	25580100	25583250	Peak15754	0	-	0	27.83254754	0	-1
chr2	25607750	25608750	Peak15767	0	+	0	22.5944727	0	-1
chr2	25706000	25706750	Peak15776	0	-	0	30.04765578	0	-1
chr2	25708000	25709850	Peak15778	0	-	0	45.02576033	0	-1
chr2	25890950	25891800	Peak15808	0	-	0	18.84474234	0	-1
chr2	25930100	25930450	Peak15820	0	-	0	20.57623512	0	-1
chr2	25978700	25979400	Peak15837	0	-	0	19.69575475	0	-1
chr2	25983950	25984800	Peak15843	0	-	0	21.9706719	0	-1
chr2	26020500	26021150	Peak15852	0	-	0	27.39441829	0	-1
chr2	26054150	26054500	Peak15860	0	-	0	19.08247194	0	-1
chr2	26087150	26089450	Peak15877	0	-	0	56.03690128	0	-1
chr2	26092200	26093400	Peak15882	0	-	0	20.56929804	0	-1
chr2	26118250	26119800	Peak15892	0	-	0	26.31089966	0	-1
chr2	26122000	26123250	Peak15896	0	+	0	58.8828811	0	-1
chr2	26134950	26135550	Peak15904	0	-	0	19.74245845	0	-1
chr2	26301450	26301900	Peak15936	0	-	0	21.81974841	0	-1
chr2	26321200	26322850	Peak15947	0	-	0	18.28261683	0	-1
chr2	26329050	26330250	Peak15953	0	-	0	30.71272996	0	-1
chr2	26330800	26332450	Peak15955	0	-	0	50.98679657	0	-1
chr2	26338450	26341650	Peak15957	0	-	0	46.08092304	0	-1
chr2	26348200	26349550	Peak15970	0	-	0	20.81087605	0	-1
chr2	26355000	26355750	Peak15975	0	-	0	20.98740473	0	-1
chr2	26388650	26389700	Peak15988	0	+	0	37.16330554	0	-1
chr2	26405750	26406750	Peak15995	0	-	0	29.64999633	0	-1
chr2	26436950	26437750	Peak16007	0	-	0	23.51910568	0	-1
chr2	26446600	26447700	Peak16015	0	-	0	29.10323723	0	-1
chr2	26448650	26449550	Peak16016	0	-	0	27.27051587	0	-1
chr2	26457550	26458100	Peak16019	0	-	0	21.32407798	0	-1
chr2	26484500	26487200	Peak16038	0	-	0	29.08885268	0	-1
chr2	26493050	26494250	Peak16047	0	-	0	18.56515653	0	-1
chr2	26497250	26498950	Peak16052	0	-	0	24.23952487	0	-1
chr2	26499200	26500450	Peak16053	0	-	0	25.29145624	0	-1
chr2	26534150	26535700	Peak16072	0	-	0	26.12179979	0	-1
chr2	26575450	26575850	Peak16095	0	-	0	23.63273211	0	-1
chr2	26628000	26629000	Peak16108	0	+	0	20.47160147	0	-1
chr2	26903000	26904000	Peak16126	0	-	0	24.1760919	0	-1
chr2	26918000	26918750	Peak16138	0	-	0	20.17423337	0	-1
chr2	27009200	27009850	Peak16153	0	-	0	25.36686138	0	-1
chr2	27010500	27011850	Peak16155	0	-	0	34.97175209	0	-1
chr2	27247450	27248250	Peak16208	0	-	0	18.69059128	0	-1
chr2	27343800	27344700	Peak16220	0	-	0	19.97059047	0	-1
chr2	27361300	27362250	Peak16224	0	-	0	18.3133697	0	-1
chr2	27425350	27427400	Peak16239	0	+	0	34.02985881	0	-1
chr2	27471150	27471900	Peak16255	0	-	0	18.08353845	0	-1
chr2	27474650	27476350	Peak16258	0	+	0	27.84285589	0	-1
chr2	27513700	27515150	Peak16265	0	-	0	20.18477502	0	-1
chr2	27538900	27539650	Peak16269	0	-	0	23.32647376	0	-1
chr2	27540450	27541300	Peak16271	0	-	0	33.27673801	0	-1
chr2	27572150	27574050	Peak16276	0	-	0	24.33364042	0	-1
chr2	27738800	27740250	Peak16320	0	-	0	19.42327377	0	-1
chr2	27745650	27746850	Peak16325	0	-	0	24.94355572	0	-1
chr2	27764150	27765000	Peak16339	0	-	0	21.65821105	0	-1
chr2	27989800	27990550	Peak16357	0	-	0	21.86570749	0	-1
chr2	28192900	28194300	Peak16373	0	+	0	21.66504322	0	-1
chr2	28205400	28206450	Peak16385	0	+	0	18.6790035	0	-1
chr2	28217600	28218050	Peak16396	0	-	0	26.81534956	0	-1
chr2	28446400	28447450	Peak16439	0	+	0	36.84968115	0	-1
chr2	28517550	28521800	Peak16456	0	-	0	70.24860769	0	-1
chr2	28522100	28524300	Peak16458	0	-	0	34.21361467	0	-1
chr2	28529200	28533350	Peak16465	0	-	0	53.03073485	0	-1
chr2	28533850	28536100	Peak16467	0	-	0	42.18072612	0	-1
chr2	28537800	28541450	Peak16471	0	-	0	60.5517628	0	-1
chr2	28545150	28547550	Peak16479	0	-	0	22.25322715	0	-1
chr2	28640350	28641350	Peak16491	0	-	0	19.06977392	0	-1
chr2	29124450	29125600	Peak16525	0	+	0	22.08477389	0	-1
chr2	29252150	29253800	Peak16549	0	+	0	25.50395743	0	-1
chr2	29368100	29369250	Peak16566	0	-	0	38.82049	0	-1
chr2	29448250	29449400	Peak16596	0	-	0	26.57071201	0	-1
chr2	29483450	29483900	Peak16614	0	-	0	18.98245996	0	-1
chr2	29619750	29620400	Peak16634	0	+	0	28.29396962	0	-1
chr2	29624150	29625750	Peak16638	0	-	0	28.99499666	0	-1
chr2	29628300	29630000	Peak16639	0	-	0	23.53618932	0	-1
chr2	29633500	29634150	Peak16642	0	-	0	38.10013541	0	-1
chr2	29639150	29640050	Peak16646	0	-	0	39.56151281	0	-1
chr2	29647550	29648000	Peak16653	0	-	0	19.71751769	0	-1
chr2	29663500	29664700	Peak16664	0	-	0	30.18375719	0	-1
chr2	29669250	29672000	Peak16668	0	-	0	18.27253495	0	-1
chr2	29672850	29673700	Peak16670	0	-	0	19.95945581	0	-1
chr2	29685300	29685850	Peak16676	0	-	0	21.09933442	0	-1
chr2	29803100	29804300	Peak16706	0	-	0	37.72544978	0	-1
chr2	29818500	29820350	Peak16711	0	-	0	43.04177466	0	-1
chr2	29826000	29827200	Peak16716	0	-	0	28.86035893	0	-1
chr2	29834500	29836550	Peak16726	0	-	0	34.07862044	0	-1
chr2	29847800	29849650	Peak16740	0	-	0	21.97065783	0	-1
chr2	29849700	29850700	Peak16741	0	-	0	25.88776142	0	-1
chr2	29853300	29853950	Peak16744	0	-	0	30.63692919	0	-1
chr2	29855750	29856500	Peak16747	0	-	0	21.19407373	0	-1
chr2	29856800	29858450	Peak16749	0	-	0	25.45076964	0	-1
chr2	29965150	29966250	Peak16773	0	+	0	33.37915466	0	-1
chr2	29971300	29972200	Peak16778	0	-	0	43.61140947	0	-1
chr2	29972300	29972900	Peak16779	0	-	0	29.63698059	0	-1
chr2	29996650	29997150	Peak16790	0	-	0	25.19473478	0	-1
chr2	30065950	30067700	Peak16814	0	+	0	49.81057752	0	-1
chr2	30093200	30094950	Peak16821	0	-	0	19.41100728	0	-1
chr2	30140650	30141100	Peak16836	0	-	0	26.61920458	0	-1
chr2	30238200	30241200	Peak16854	0	-	0	46.40243247	0	-1
chr2	30242550	30243950	Peak16856	0	-	0	25.61276278	0	-1
chr2	30247950	30248750	Peak16859	0	-	0	24.1044308	0	-1
chr2	30249400	30252500	Peak16861	0	-	0	66.01867197	0	-1
chr2	30257450	30258500	Peak16864	0	-	0	20.58334024	0	-1
chr2	30261150	30261950	Peak16867	0	-	0	22.76550433	0	-1
chr2	30262950	30267500	Peak16871	0	-	0	54.69343062	0	-1
chr2	30269100	30270950	Peak16873	0	-	0	55.69542447	0	-1
chr2	30357300	30358600	Peak16895	0	-	0	21.90192209	0	-1
chr2	30358600	30359500	Peak16896	0	+	0	18.27592847	0	-1
chr2	30392150	30393300	Peak16908	0	+	0	27.6722051	0	-1
chr2	30393300	30394500	Peak16909	0	-	0	25.45954454	0	-1
chr2	30402950	30403700	Peak16918	0	-	0	20.29648334	0	-1
chr2	30415200	30416650	Peak16922	0	+	0	20.36285062	0	-1
chr2	30417600	30418400	Peak16924	0	-	0	18.54044861	0	-1
chr2	30440300	30441750	Peak16936	0	-	0	31.02059135	0	-1
chr2	30442100	30444650	Peak16938	0	-	0	71.73059339	0	-1
chr2	30446300	30447900	Peak16942	0	-	0	22.39952213	0	-1
chr2	30463800	30464900	Peak16952	0	-	0	33.31873702	0	-1
chr2	30473250	30474850	Peak16960	0	+	0	41.51094777	0	-1
chr2	30587400	30587900	Peak16980	0	-	0	18.27031059	0	-1
chr2	30591000	30591650	Peak16983	0	-	0	25.94600147	0	-1
chr2	30595000	30596750	Peak16986	0	-	0	25.85389255	0	-1
chr2	30603900	30604750	Peak16995	0	-	0	18.60498691	0	-1
chr2	30651050	30651600	Peak17039	0	-	0	18.40638058	0	-1
chr2	30656450	30658450	Peak17045	0	-	0	24.28146916	0	-1
chr2	30659050	30661650	Peak17047	0	-	0	22.83352955	0	-1
chr2	30677650	30678350	Peak17054	0	-	0	18.83390447	0	-1
chr2	30678650	30679350	Peak17055	0	-	0	20.10763742	0	-1
chr2	30691250	30693000	Peak17066	0	-	0	24.06657599	0	-1
chr2	30693750	30694850	Peak17068	0	-	0	19.67582086	0	-1
chr2	30699900	30701250	Peak17077	0	-	0	25.38189346	0	-1
chr2	30712550	30714450	Peak17090	0	-	0	18.69048381	0	-1
chr2	30715600	30717000	Peak17093	0	-	0	18.32588023	0	-1
chr2	30720600	30724150	Peak17099	0	-	0	30.53933454	0	-1
chr2	30747750	30748100	Peak17111	0	-	0	18.04355174	0	-1
chr2	30749300	30750850	Peak17112	0	-	0	22.26668801	0	-1
chr2	30759200	30761350	Peak17122	0	-	0	25.87106256	0	-1
chr2	30769100	30771350	Peak17125	0	-	0	37.06519901	0	-1
chr2	30801050	30802050	Peak17149	0	+	0	18.42056827	0	-1
chr2	30952850	30953650	Peak17189	0	+	0	20.83451266	0	-1
chr2	30967300	30968100	Peak17194	0	+	0	26.05632826	0	-1
chr2	30981350	30982900	Peak17195	0	+	0	18.40292007	0	-1
chr2	31065550	31067200	Peak17233	0	-	0	21.18777975	0	-1
chr2	31068200	31069400	Peak17236	0	-	0	20.01289666	0	-1
chr2	31080250	31082100	Peak17248	0	-	0	18.58867534	0	-1
chr2	31082500	31084100	Peak17249	0	-	0	21.94022666	0	-1
chr2	31085750	31088450	Peak17252	0	-	0	65.59121143	0	-1
chr2	31088550	31090850	Peak17253	0	-	0	21.10442441	0	-1
chr2	31100900	31102800	Peak17264	0	-	0	29.25391103	0	-1
chr2	31119000	31120300	Peak17277	0	-	0	20.98244351	0	-1
chr2	31124650	31125050	Peak17280	0	-	0	24.80094602	0	-1
chr2	31127800	31129150	Peak17284	0	-	0	18.55470588	0	-1
chr2	31139850	31141500	Peak17299	0	-	0	21.89285641	0	-1
chr2	31152000	31152900	Peak17304	0	+	0	18.08635122	0	-1
chr2	31171750	31172400	Peak17309	0	-	0	18.92686111	0	-1
chr2	31245300	31246450	Peak17333	0	+	0	57.29771681	0	-1
chr2	31257350	31258200	Peak17343	0	-	0	38.20965435	0	-1
chr2	31264250	31265400	Peak17350	0	-	0	24.93752234	0	-1
chr2	31290650	31291600	Peak17363	0	-	0	19.53135724	0	-1
chr2	31654000	31654700	Peak17404	0	+	0	31.10065176	0	-1
chr2	31728300	31729450	Peak17422	0	-	0	29.24164406	0	-1
chr2	31743450	31743900	Peak17426	0	-	0	26.00626061	0	-1
chr2	31747750	31748550	Peak17430	0	-	0	23.7737973	0	-1
chr2	31760200	31762750	Peak17443	0	-	0	33.46744982	0	-1
chr2	31762900	31764100	Peak17444	0	-	0	18.7044628	0	-1
chr2	31768650	31769750	Peak17450	0	-	0	30.14863583	0	-1
chr2	31769800	31772350	Peak17451	0	-	0	37.8192675	0	-1
chr2	31781050	31783500	Peak17456	0	-	0	33.87951034	0	-1
chr2	31962600	31963800	Peak17499	0	-	0	20.84959323	0	-1
chr2	32037300	32037850	Peak17513	0	-	0	20.88912043	0	-1
chr2	32095300	32096400	Peak17524	0	-	0	20.53324464	0	-1
chr2	32156150	32158000	Peak17541	0	-	0	38.41487598	0	-1
chr2	32164050	32165700	Peak17550	0	-	0	18.97862152	0	-1
chr2	32167100	32168250	Peak17553	0	-	0	22.54183964	0	-1
chr2	32169650	32170950	Peak17555	0	-	0	20.42003928	0	-1
chr2	32173700	32175800	Peak17557	0	-	0	29.85362087	0	-1
chr2	32176800	32178700	Peak17558	0	-	0	20.50904766	0	-1
chr2	32259500	32260200	Peak17607	0	+	0	18.01971002	0	-1
chr2	32286500	32287750	Peak17612	0	-	0	24.5566731	0	-1
chr2	32288350	32289600	Peak17614	0	-	0	18.89305127	0	-1
chr2	32341350	32342250	Peak17641	0	-	0	24.38258485	0	-1
chr2	32349300	32350600	Peak17650	0	-	0	21.56250785	0	-1
chr2	32396150	32396800	Peak17672	0	+	0	24.32290018	0	-1
chr2	32418700	32419800	Peak17682	0	-	0	25.76584374	0	-1
chr2	32425550	32425950	Peak17687	0	-	0	27.11050841	0	-1
chr2	32427600	32429250	Peak17689	0	-	0	27.97628264	0	-1
chr2	32430350	32432200	Peak17691	0	-	0	30.65544731	0	-1
chr2	32447200	32447950	Peak17696	0	-	0	18.23946524	0	-1
chr2	32534100	32535150	Peak17708	0	-	0	18.08841767	0	-1
chr2	32536450	32540200	Peak17710	0	-	0	70.55180024	0	-1
chr2	32540450	32543750	Peak17711	0	-	0	70.42154618	0	-1
chr2	32546900	32547600	Peak17715	0	-	0	18.66864981	0	-1
chr2	32549300	32552250	Peak17717	0	-	0	89.17530009	0	-1
chr2	32557550	32561050	Peak17725	0	-	0	78.34152675	0	-1
chr2	32587400	32588850	Peak17750	0	-	0	33.28891479	0	-1
chr2	32606900	32608450	Peak17755	0	+	0	25.85969337	0	-1
chr2	32624250	32625400	Peak17763	0	-	0	23.59403391	0	-1
chr2	32667650	32668800	Peak17790	0	-	0	30.01298532	0	-1
chr2	32712350	32713800	Peak17804	0	+	0	57.02267756	0	-1
chr2	32743900	32744650	Peak17824	0	-	0	20.27923327	0	-1
chr2	32756950	32757800	Peak17831	0	+	0	24.28943952	0	-1
chr2	32774500	32775750	Peak17836	0	-	0	19.671689	0	-1
chr2	32798000	32799550	Peak17847	0	-	0	19.21284093	0	-1
chr2	32833800	32834300	Peak17871	0	-	0	21.17835396	0	-1
chr2	32837850	32839800	Peak17874	0	-	0	30.44586494	0	-1
chr2	32843700	32844300	Peak17877	0	-	0	21.33259157	0	-1
chr2	32876500	32878100	Peak17892	0	-	0	19.90376033	0	-1
chr2	32895850	32897250	Peak17913	0	-	0	49.15132878	0	-1
chr2	32906400	32909300	Peak17920	0	-	0	31.25316544	0	-1
chr2	32914300	32915800	Peak17924	0	-	0	24.76809989	0	-1
chr2	33176900	33179150	Peak18023	0	-	0	21.61605841	0	-1
chr2	33205350	33207550	Peak18041	0	-	0	46.10910619	0	-1
chr2	33219500	33220700	Peak18049	0	-	0	24.66099479	0	-1
chr2	33231650	33232450	Peak18058	0	-	0	18.05684781	0	-1
chr2	33235100	33236350	Peak18063	0	-	0	20.41159763	0	-1
chr2	33238650	33239900	Peak18066	0	-	0	32.07371737	0	-1
chr2	33244950	33246150	Peak18073	0	-	0	27.2448833	0	-1
chr2	33246750	33247450	Peak18075	0	-	0	21.79673998	0	-1
chr2	33253400	33254850	Peak18078	0	-	0	29.34538172	0	-1
chr2	33256450	33257450	Peak18080	0	-	0	19.18818197	0	-1
chr2	33264600	33266350	Peak18086	0	-	0	35.4327747	0	-1
chr2	33268300	33270100	Peak18088	0	-	0	37.33001668	0	-1
chr2	33271450	33273200	Peak18091	0	-	0	20.77404261	0	-1
chr2	33315550	33318350	Peak18115	0	-	0	33.54460025	0	-1
chr2	33344700	33347500	Peak18131	0	-	0	31.64375314	0	-1
chr2	33362750	33363800	Peak18145	0	-	0	19.11850427	0	-1
chr2	33364800	33365800	Peak18146	0	-	0	20.08495903	0	-1
chr2	33366050	33367350	Peak18147	0	-	0	36.67503835	0	-1
chr2	33367750	33368800	Peak18148	0	-	0	22.12043471	0	-1
chr2	33411550	33413000	Peak18165	0	-	0	19.20878653	0	-1
chr2	33429100	33430750	Peak18168	0	-	0	27.68413147	0	-1
chr2	33430750	33431750	Peak18169	0	+	0	28.94598676	0	-1
chr2	33466500	33467250	Peak18189	0	-	0	18.44412929	0	-1
chr2	33755050	33757100	Peak18236	0	-	0	45.11508672	0	-1
chr2	33757550	33758000	Peak18237	0	-	0	21.49632414	0	-1
chr2	33783350	33784200	Peak18248	0	-	0	19.56622431	0	-1
chr2	33785400	33786850	Peak18249	0	-	0	32.48647095	0	-1
chr2	33869850	33871550	Peak18295	0	-	0	31.9739161	0	-1
chr2	33875800	33879150	Peak18300	0	-	0	63.11735645	0	-1
chr2	33882450	33883750	Peak18304	0	-	0	18.84696081	0	-1
chr2	33885200	33886900	Peak18306	0	-	0	28.25337514	0	-1
chr2	33886900	33887950	Peak18307	0	+	0	20.75391655	0	-1
chr2	34175850	34176200	Peak18329	0	-	0	18.29688741	0	-1
chr2	34359500	34360600	Peak18337	0	-	0	35.28427354	0	-1
chr2	34371200	34373250	Peak18340	0	+	0	41.08692328	0	-1
chr2	34546250	34546800	Peak18357	0	-	0	24.4182162	0	-1
chr2	34903950	34904950	Peak18415	0	-	0	21.03276105	0	-1
chr2	35131450	35132800	Peak18428	0	-	0	44.08860585	0	-1
chr2	35199200	35200200	Peak18440	0	-	0	22.83764735	0	-1
chr2	35200200	35201150	Peak18441	0	+	0	23.56005276	0	-1
chr2	35255750	35256250	Peak18450	0	-	0	24.10336726	0	-1
chr2	35257900	35258400	Peak18454	0	-	0	19.48194772	0	-1
chr2	35272750	35274150	Peak18459	0	-	0	28.59516607	0	-1
chr2	35581500	35582200	Peak18512	0	+	0	29.33479466	0	-1
chr2	35612300	35614100	Peak18528	0	-	0	24.93543653	0	-1
chr2	35626800	35628450	Peak18538	0	-	0	20.18648976	0	-1
chr2	35637850	35639350	Peak18544	0	-	0	22.17961126	0	-1
chr2	35670700	35672300	Peak18564	0	-	0	30.21848582	0	-1
chr2	35674750	35675700	Peak18567	0	-	0	24.66220087	0	-1
chr2	35681950	35682700	Peak18574	0	-	0	27.22965951	0	-1
chr2	35683300	35684600	Peak18575	0	-	0	23.1231107	0	-1
chr2	35695750	35697000	Peak18589	0	-	0	26.85387041	0	-1
chr2	35700400	35703200	Peak18597	0	-	0	42.29665323	0	-1
chr2	36135550	36136450	Peak18656	0	-	0	23.81958012	0	-1
chr2	37422000	37422650	Peak18682	0	-	0	24.19299628	0	-1
chr2	37422650	37423150	Peak18683	0	+	0	20.57232925	0	-1
chr2	37429950	37432150	Peak18685	0	-	0	18.15371594	0	-1
chr2	37547650	37548050	Peak18703	0	-	0	32.28613019	0	-1
chr2	37559500	37559950	Peak18707	0	-	0	21.20062584	0	-1
chr2	37702450	37704050	Peak18717	0	+	0	38.75810243	0	-1
chr2	37780250	37780900	Peak18733	0	-	0	19.89743657	0	-1
chr2	38144200	38144900	Peak18779	0	-	0	21.14867381	0	-1
chr2	38350700	38352300	Peak18795	0	+	0	20.65157884	0	-1
chr2	38823300	38824600	Peak18856	0	-	0	18.47532583	0	-1
chr2	38824900	38825800	Peak18857	0	-	0	31.347731	0	-1
chr2	39007150	39007900	Peak18874	0	-	0	19.14275362	0	-1
chr2	39018450	39018850	Peak18885	0	-	0	20.1787345	0	-1
chr2	41263750	41264650	Peak18906	0	-	0	34.93134198	0	-1
chr2	42007850	42009350	Peak18917	0	-	0	48.07256229	0	-1
chr2	43805700	43806050	Peak18939	0	-	0	22.02359279	0	-1
chr2	44222150	44223000	Peak18942	0	-	0	19.59409314	0	-1
chr2	44925900	44926800	Peak18963	0	-	0	36.69373868	0	-1
chr2	44926800	44928000	Peak18964	0	+	0	29.16554887	0	-1
chr2	45019350	45020250	Peak18977	0	-	0	34.75103113	0	-1
chr2	45031150	45031850	Peak18984	0	-	0	39.97162671	0	-1
chr2	45046150	45046700	Peak18994	0	-	0	28.95925031	0	-1
chr2	45049850	45050200	Peak18997	0	-	0	18.90579612	0	-1
chr2	45053700	45055050	Peak18999	0	-	0	61.7477883	0	-1
chr2	45059750	45060300	Peak19004	0	-	0	31.10220407	0	-1
chr2	45061150	45062100	Peak19006	0	-	0	18.13699571	0	-1
chr2	45068200	45068750	Peak19013	0	-	0	22.79611658	0	-1
chr2	45084150	45084700	Peak19026	0	-	0	28.91570995	0	-1
chr2	45093200	45095500	Peak19033	0	-	0	47.53063048	0	-1
chr2	45096550	45097450	Peak19035	0	-	0	37.23408578	0	-1
chr2	45099900	45101450	Peak19038	0	-	0	76.30998685	0	-1
chr2	45105250	45107000	Peak19042	0	-	0	33.05232782	0	-1
chr2	45114500	45115300	Peak19056	0	-	0	18.77293026	0	-1
chr2	48423450	48423900	Peak19083	0	-	0	18.98245996	0	-1
chr2	48813650	48814800	Peak19091	0	+	0	34.56053875	0	-1
chr2	48814800	48816500	Peak19092	0	-	0	33.64692713	0	-1
chr2	49450900	49452850	Peak19111	0	+	0	40.20246038	0	-1
chr2	49720400	49721150	Peak19168	0	-	0	22.18831442	0	-1
chr2	49741550	49743600	Peak19183	0	-	0	31.15585154	0	-1
chr2	49752950	49753600	Peak19192	0	-	0	38.549699	0	-1
chr2	49756050	49756400	Peak19194	0	-	0	19.89080397	0	-1
chr2	49787350	49788250	Peak19202	0	+	0	21.33996368	0	-1
chr2	50066000	50067050	Peak19213	0	+	0	19.62216526	0	-1
chr2	50197950	50198450	Peak19224	0	-	0	19.79350894	0	-1
chr2	50520500	50520850	Peak19238	0	-	0	19.05928467	0	-1
chr2	50970950	50971950	Peak19247	0	-	0	19.34680853	0	-1
chr2	51082400	51082750	Peak19252	0	-	0	23.91280372	0	-1
chr2	51139500	51139850	Peak19257	0	-	0	26.61920458	0	-1
chr2	51599550	51600600	Peak19270	0	-	0	26.26648239	0	-1
chr2	51610250	51610850	Peak19272	0	-	0	20.63605374	0	-1
chr2	51682800	51683150	Peak19273	0	-	0	19.45811974	0	-1
chr2	51933800	51934400	Peak19276	0	-	0	18.81748862	0	-1
chr2	51972250	51973800	Peak19281	0	-	0	48.28111691	0	-1
chr2	52072350	52073650	Peak19290	0	+	0	30.99929776	0	-1
chr2	52499600	52501350	Peak19311	0	-	0	41.37496009	0	-1
chr2	52505300	52505750	Peak19313	0	-	0	21.33359368	0	-1
chr2	52556450	52559100	Peak19327	0	-	0	47.53849506	0	-1
chr2	52857450	52858900	Peak19343	0	+	0	18.63472312	0	-1
chr2	52953200	52953550	Peak19369	0	-	0	21.12153098	0	-1
chr2	52957700	52959850	Peak19372	0	-	0	32.38307814	0	-1
chr2	52960200	52961100	Peak19373	0	-	0	23.85695284	0	-1
chr2	52966000	52966500	Peak19376	0	-	0	19.07105745	0	-1
chr2	52973350	52974250	Peak19379	0	-	0	29.16349977	0	-1
chr2	52987500	52988600	Peak19390	0	-	0	20.09508194	0	-1
chr2	52997650	52999150	Peak19396	0	-	0	23.31623679	0	-1
chr2	53038500	53039700	Peak19407	0	-	0	20.73573408	0	-1
chr2	54603850	54604100	Peak19433	0	-	0	18.96431702	0	-1
chr2	57244950	57245500	Peak19462	0	-	0	20.25278017	0	-1
chr2	58566550	58567950	Peak19523	0	+	0	23.18119062	0	-1
chr2	58567950	58568900	Peak19524	0	-	0	33.79637256	0	-1
chr2	58569050	58569600	Peak19525	0	-	0	20.09756679	0	-1
chr2	58596750	58597200	Peak19527	0	-	0	20.00669026	0	-1
chr2	58838500	58839200	Peak19532	0	-	0	32.93913097	0	-1
chr2	59042350	59044800	Peak19539	0	-	0	39.20266768	0	-1
chr2	59160400	59162100	Peak19550	0	+	0	48.2716265	0	-1
chr2	59162900	59164050	Peak19552	0	-	0	45.5844023	0	-1
chr2	59191100	59191800	Peak19567	0	-	0	21.55677873	0	-1
chr2	59202700	59203450	Peak19573	0	-	0	25.51945455	0	-1
chr2	59310850	59311200	Peak19602	0	-	0	24.67998299	0	-1
chr2	59323950	59324550	Peak19607	0	-	0	20.45887015	0	-1
chr2	59331100	59331850	Peak19611	0	-	0	23.72202936	0	-1
chr2	59350100	59351000	Peak19627	0	-	0	25.27791297	0	-1
chr2	59360450	59360900	Peak19632	0	-	0	18.17593196	0	-1
chr2	59407000	59409300	Peak19648	0	-	0	51.98470207	0	-1
chr2	59470400	59471600	Peak19668	0	-	0	33.66486193	0	-1
chr2	59522150	59523050	Peak19670	0	-	0	24.30839691	0	-1
chr2	59627600	59628900	Peak19680	0	-	0	19.31410811	0	-1
chr2	59644300	59645350	Peak19683	0	-	0	26.64519425	0	-1
chr2	59697650	59698500	Peak19707	0	-	0	20.20399768	0	-1
chr2	60046100	60046600	Peak19757	0	-	0	21.87450451	0	-1
chr2	60076950	60077350	Peak19763	0	-	0	18.15146322	0	-1
chr2	60082850	60084100	Peak19765	0	-	0	20.36513924	0	-1
chr2	60085000	60085400	Peak19766	0	-	0	26.69068784	0	-1
chr2	62047200	62048000	Peak19850	0	-	0	21.25053088	0	-1
chr2	64053750	64054100	Peak19874	0	-	0	20.0115483	0	-1
chr2	64074700	64075650	Peak19876	0	-	0	24.19208355	0	-1
chr2	64097900	64099000	Peak19883	0	+	0	29.15511155	0	-1
chr2	64327150	64327550	Peak19886	0	-	0	21.36589973	0	-1
chr2	64390200	64390700	Peak19889	0	-	0	26.45299684	0	-1
chr2	64396200	64396450	Peak19892	0	-	0	18.08185224	0	-1
chr2	64903900	64904550	Peak19904	0	-	0	21.02103394	0	-1
chr2	64914800	64915700	Peak19908	0	-	0	32.30043631	0	-1
chr2	64916600	64917200	Peak19910	0	-	0	33.4318525	0	-1
chr2	64963000	64963750	Peak19927	0	-	0	18.45021182	0	-1
chr2	65010300	65010800	Peak19938	0	-	0	18.81299022	0	-1
chr2	65125400	65127050	Peak19950	0	-	0	24.02762721	0	-1
chr2	65182900	65183300	Peak19965	0	-	0	25.82889124	0	-1
chr2	65620850	65621850	Peak20008	0	-	0	29.65126974	0	-1
chr2	65668200	65669300	Peak20011	0	-	0	28.51361716	0	-1
chr2	65817750	65818900	Peak20022	0	-	0	23.08862786	0	-1
chr2	65871450	65871950	Peak20030	0	-	0	20.37191747	0	-1
chr2	65894250	65894750	Peak20033	0	-	0	22.00376762	0	-1
chr2	65926250	65926650	Peak20047	0	-	0	23.47894292	0	-1
chr2	65989050	65989300	Peak20070	0	-	0	18.3622931	0	-1
chr2	66257100	66258000	Peak20098	0	-	0	24.4473817	0	-1
chr2	66408100	66409650	Peak20103	0	-	0	24.30346179	0	-1
chr2	66439700	66441350	Peak20105	0	-	0	21.74776778	0	-1
chr2	67566400	67567750	Peak20113	0	-	0	20.18042482	0	-1
chr2	67627650	67628150	Peak20118	0	-	0	20.51036267	0	-1
chr2	67901200	67901900	Peak20123	0	-	0	18.97271385	0	-1
chr2	68247850	68248800	Peak20137	0	-	0	21.99606716	0	-1
chr2	68319850	68321850	Peak20146	0	-	0	28.90260584	0	-1
chr2	68438400	68438800	Peak20171	0	-	0	31.45085155	0	-1
chr2	68468450	68469200	Peak20174	0	-	0	28.37484366	0	-1
chr2	68470800	68472400	Peak20175	0	+	0	82.9352569	0	-1
chr2	68861100	68862350	Peak20181	0	+	0	31.50064584	0	-1
chr2	68957350	68957750	Peak20189	0	-	0	23.78760448	0	-1
chr2	68958000	68958850	Peak20190	0	-	0	28.6998976	0	-1
chr2	69042800	69043150	Peak20195	0	-	0	20.13669064	0	-1
chr2	69129100	69129600	Peak20199	0	-	0	19.3278717	0	-1
chr2	69722750	69723450	Peak20214	0	+	0	22.39456927	0	-1
chr2	69822550	69823450	Peak20221	0	+	0	41.77174722	0	-1
chr2	69823450	69825100	Peak20222	0	-	0	37.10756721	0	-1
chr2	69825950	69826650	Peak20224	0	-	0	28.14478843	0	-1
chr2	69884700	69886350	Peak20233	0	-	0	20.84694074	0	-1
chr2	69897200	69898350	Peak20234	0	+	0	26.09756909	0	-1
chr2	70824050	70824700	Peak20316	0	-	0	18.84474234	0	-1
chr2	70824700	70825950	Peak20317	0	+	0	18.32091878	0	-1
chr2	71191600	71192400	Peak20338	0	-	0	18.08353845	0	-1
chr2	71366600	71367250	Peak20374	0	-	0	20.39219777	0	-1
chr2	71452950	71453700	Peak20380	0	+	0	21.47005824	0	-1
chr2	71673050	71673700	Peak20413	0	-	0	26.02216565	0	-1
chr2	71786850	71787550	Peak20424	0	+	0	26.90668654	0	-1
chr2	71805150	71805500	Peak20432	0	-	0	22.9570924	0	-1
chr2	71980950	71981700	Peak20450	0	+	0	30.28241426	0	-1
chr2	72038850	72039900	Peak20457	0	-	0	21.31777657	0	-1
chr2	72239600	72240500	Peak20493	0	-	0	26.61531204	0	-1
chr2	72978700	72981050	Peak20512	0	+	0	91.11995801	0	-1
chr2	73046500	73047750	Peak20519	0	-	0	20.17234871	0	-1
chr2	73478300	73478700	Peak20567	0	-	0	24.0163104	0	-1
chr2	73485550	73486450	Peak20571	0	-	0	35.84556004	0	-1
chr2	73487500	73487800	Peak20572	0	-	0	20.56603372	0	-1
chr2	73493700	73494150	Peak20573	0	-	0	19.02234049	0	-1
chr2	73517800	73518100	Peak20578	0	-	0	21.11081485	0	-1
chr2	73526500	73528800	Peak20585	0	-	0	50.97102531	0	-1
chr2	73609100	73609950	Peak20615	0	-	0	27.36583745	0	-1
chr2	73655650	73656500	Peak20629	0	-	0	18.53345053	0	-1
chr2	73657400	73659950	Peak20632	0	-	0	43.23340975	0	-1
chr2	73991750	73992350	Peak20664	0	-	0	18.71287753	0	-1
chr2	74825700	74826250	Peak20676	0	+	0	26.06936489	0	-1
chr2	75461150	75461450	Peak20687	0	-	0	19.1215232	0	-1
chr2	75657350	75658900	Peak20693	0	-	0	48.87017425	0	-1
chr2	75659250	75660100	Peak20695	0	+	0	18.5230034	0	-1
chr2	75660100	75661550	Peak20696	0	-	0	20.76965685	0	-1
chr2	75981800	75982350	Peak20725	0	-	0	22.44516026	0	-1
chr2	76128500	76129400	Peak20741	0	-	0	28.47187365	0	-1
chr2	76648500	76649150	Peak20766	0	-	0	25.20468834	0	-1
chr2	76672300	76674400	Peak20769	0	-	0	29.17394305	0	-1
chr2	77168550	77169300	Peak20790	0	-	0	21.20650998	0	-1
chr2	77245500	77246550	Peak20812	0	-	0	29.99076274	0	-1
chr2	77816400	77817250	Peak20848	0	+	0	19.91717563	0	-1
chr2	78048200	78049500	Peak20866	0	-	0	20.08446971	0	-1
chr2	78868600	78869950	Peak20878	0	+	0	43.495717	0	-1
chr2	78869950	78871750	Peak20879	0	-	0	43.78776302	0	-1
chr2	78872100	78873000	Peak20880	0	-	0	41.51037192	0	-1
chr2	79511800	79512200	Peak20901	0	-	0	21.07559473	0	-1
chr2	79527700	79529400	Peak20902	0	-	0	27.14365371	0	-1
chr2	79638050	79639700	Peak20924	0	-	0	31.21900873	0	-1
chr2	79647000	79647350	Peak20930	0	-	0	19.65670366	0	-1
chr2	80580500	80581750	Peak20973	0	+	0	24.48080128	0	-1
chr2	80612100	80612700	Peak20981	0	-	0	29.73056815	0	-1
chr2	80613400	80613900	Peak20983	0	-	0	19.61640202	0	-1
chr2	83644450	83645250	Peak21008	0	+	0	26.81381828	0	-1
chr2	83724400	83725400	Peak21013	0	+	0	28.43503718	0	-1
chr2	83813550	83815500	Peak21032	0	-	0	35.63668571	0	-1
chr2	83826800	83827400	Peak21037	0	-	0	26.87451395	0	-1
chr2	83829200	83829550	Peak21040	0	-	0	19.05928467	0	-1
chr2	84296200	84296700	Peak21051	0	-	0	20.67377105	0	-1
chr2	84481750	84482050	Peak21059	0	-	0	20.60788249	0	-1
chr2	84504900	84505200	Peak21060	0	-	0	27.72814329	0	-1
[truncated: 20,044 more rows]
